# Supplementary material for: Oncogenic Cell Tagging and Single-Cell Transcriptomics Reveal Cell Type–Specific and Time-Resolved Responses to Vhl Inactivation in the Kidney
Source: Cancer Res. 2024 Mar 19;84(11):1799–816. doi: 10.1158/0008-5472.CAN-23-3248 (PMC11148546; doi:10.1158/0008-5472.CAN-23-3248)
Supplement: Supplementary Table S1 — scRNA-seq metrics, cell type markers, and lists of differentially expressed genes [file can-23-3248_supplementary_table_s1_suppst1.xlsx]

## Sheet: README
SUPPLEMENTARY DATA TABLE S1: scRNA-seq metrics, cell type markers, and lists of differentially expressed genes
Sheet	Name	Description
1	Cell_Type_Markers	Cell type specific marker genes derived from published scRNA-seq studies
2	HIF_Target_Genes	Mouse orthologs of HIF target genes identified in published studies
3	ccRCC_Upregulated_Genes	Mouse orthologs of genes upregulated in ccRCC identified in published studies
4	PT_Modules_Correlations	Spearman coeeficients for genes in PT Module A and PT Module B
5	KOvControl_Early	Differentially expressed genes in tdTomato-positive or -negative KO cells compared to Control at the early time point
6	KOvControl_Early_eachMouse	Differential expression of Vhl-regulated genes in tdTomato-positive from individual KO animal compared to Control at the early time point
7	KOvControl_Early_Cell_types	Differentially expressed genes in tdTomato-positive cells of different identities in KO compared to Control at the early time point
8	LatevEarly_KO_positive	Differentially expressed genes in tdtomato-positive celsl from KO or Control animals at the late versus early timepoint
9	PTvPTlike_KO_late	Differentially expressed genes in PT like cells compared to PT cells in tdtomato positive cells from KO samples at the late timepoint
10	LatevEarly_KO_Macrophage_neg	Differentially expressed genes in tdTomato-negative macrophage cells from KO samples at late versus early timepoint
11	scRNA_Sample_Info	Sequencing and quality control information for samples used in scRNA-seq

## Sheet: 1_Cell_Type_Markers
PEC	PT S1	PT S2 Male	PT S3 Male	PT S2 Female	PT S3 Female	LOH	DCT	CDPC	CDIC	Podocyte	Pericyte	Endothelial	VSMC	Fibroblast	Macrophage	NK Cell	Neutrophil	Granulocyte	Monocyte	B Cell	T Cell
Akap12	Malat1	Cyp2e1	Cyp7b1	BC089597	Aadat	Cryab	Slc12a3	Aqp2	Slc4a1	Nphs2	Cd93	Cd300lg	Acta2	Lyz2	Cd74	Ccl5	S100a8	Gda	Plac8	Mzb1	Ltb
Cp	Slc5a12	Slc7a13	Serpina1d	Cyp4a14	Slc7a12	Apela	Calb1	Hsd11b2	Aqp6	Podxl	Ebf1	Ctla2a	Rgs5	Plac8	H2-Aa	Gzma	S100a9	Selplg	Cybb	Cd79a	Cd3d
Kcnma1	Slc5a2	Ces1f	Slc22a13	Cyp4a10	Slc22a7	Aqp1	Wnk1	Fxyd4	Adgrf5	H2-Q7	Sox17	Dlc1	Myl9	Ifitm3	H2-Ab1	Nkg7	Retnlg	Mcemp1	Clec4a3	Cd79b	Trbc1
Mcc	Slc6a19	Gm11128	Mep1b	Slc13a3	Slc6a18	Epcam	Pgam2	Apela	Mme	Nupr1	Vim	Ehd3	Tagln	Ifi27l2a	H2-Eb1	Gzmb	Tyrobp	Cd44	Gngt2	Ly6d	Ptprcap
Mical3	Snhg11	Nat8	Slc22a7	Prlr	Serpina1f	Bst1	Wnk4	Aqp3	Kit	Cdkn1c	Gpc6	Fam167b	Tpm2	Lst1	C1qa	Klrd1	Il1b	Plek	Ms4a4c	Ebf1	Trac
Ncam1	Gatm	Slc22a6	Acsm3	Hpd	Slc22a19	Spint2	Sgms2	Npnt	2610016A17Rik	Nphs1	Pde3a	Gimap5	Mustn1	Gngt2	C1qb	Klrk1	Ccl6	Zyx	Emp3	Mef2c	Cd3e
Ptpn13	Spp2	Slco1a1	Slc7a13	Slc22a8	Akr1c18	Elovl7	Calb1	Scnn1b	Dmrt2	Sparc	Lhfp	Icam2	Myh11	Ms4a6c	C1qc	Ccnd2	S100a6	Samsn1	Tgfbi	Igkc	Ctsw
Slc6a6	Slc5a2	RP23-306P12.3	Serpina1f	Papss2	Slc22a13	Wwc1	Pgam2	Kcne1	Slc26a4	Sema3g	Ebf1	Igfbp5	Fxyd1	S100a4	Apoe	Klre1	Ifitm1	C5ar1	Clec4a1	Cd79a	Vps37b
Tbc1d4	Miox	Cyp2j13	Mettl7a2		Mettl7a2	Cldn8	Fabp3	Scnn1g	Hmx2	Clic3	Fry	Kdr	Ndufa4l2	Lgals3	H2-DMa	Klrb1c	Junb	Ets2	Samhd1	Ighm	Lck
Tshz2	Maf	Adh1	Slc22a19		Ppic	Rasl11b	Tmem52b	Hes1	Nudt4	Rasl11a	Slit3	Pi16	Rergl	Clec4a3	Aif1	Ctsw	Fos	Cd300lf	Ifi27l2a	Ly6d	Ltb
C3	Fbp1	Acsm3	BC035947		Scd1	Slc4a11	Abca13	Cav1	Igfbp5	Cldn5	Adgrl3	Plat	Sparcl1	Ucp2	H2-DMb1	Dusp2	Fxyd5	Tnfaip2	Nr4a1	Cd79b	Cd2
Sparc	Tmem27		Cyp2d9		Cyp2a4	Cdh16	Cables1	Adgrg1	Insrr	Cd59a	Prkg1	Emcn	Pcp4l1	Samhd1	Fcgr3	Txk	Hp	Fosl2	Pou2f2	Ebf1	Lat
Cp	Slc4a4	Inmt	Cyp2a4		Slc5a10	Aif1l	Cacnb4	Cav2	Atp6v1g3	Wt1	Cald1	Plpp1	Nrip2	Mpeg1	Fyb	Itgb2	Dusp1	Nlrp3	Ap1s2	Iglc2	Ptpn22
Rasl11a	Cela1	Azgp1	Gm853		Mep1b	Col4a4	Cadps2	Tspan8	Atp6v0d2	Synpo	Dgkb	Nrp1	Pln	Fam49b	Ctsc	Jak1	Pglyrp1	Csrnp1	Pld4	Iglc3	Lgals1
Fxyd1	Fut9	Cyp4a12a	Slc5a8		Rnf24	Cobll1	Egf	Kcnj1	Oxgr1	Cmtm7	Dlc1	Ly6c1	Cox4i2	Msn	Cx3cr1	Cd209a	Alox5ap	Hcar2	Ms4a6b	Ms4a1	Hcst
Ncam1	Dnase1		Rnf24		Cyp51	Angpt2	Klhl3	Cdo1	Atp6v1g3	H2-Q6	Hip1	Egfl7	Lmod1	Rap1a	Ly86	Clec10a	Srgn	Spi1	Ccl6	Ighd	Gimap4
Anxa3	Pah		Mogat1		Prlr	Sdc4	Prkd1	Aqp2	Spink8	Thsd7a	Maml3	Meis2	Akr1b7	Cfh	Rgs10	H2-Oa	Gmfg	Trib1	Ifitm6	H2-DMb2	Gimap3
Fhl2	Glyat		Tmigd1		Gm853	Plet1	Rap1gap2	Hsd11b2	Car12	Mafb	Sox5	Plpp3	Map3k7cl	Robo2	Cxcl16	Itgb7	Hdc	Plaur	Csf1r	Cd37	Ets1
Stc2	Pck1		Slc10a2		Socs2	Npnt	Sgms2	Fxyd4	Atp6v0d2	Enpep	Zfhx3	Eng	Lbh	Prkg1	Tgfbr1	Rnase6	Mxd1	Slfn1	Gda	Mef2c	Gimap1
Lbp	Sord		Cd36		Slc10a2	Cd82	Slc12a3	Aqp3	Atp6v1c2	Cryab	9530026P05Rik	Crip2	Mir143hg	Gucy1a2	Ctsh	Plbd1		Ncf2	Cd300a	Ptprcap	Dusp5
Rbp1	Pdzk1		Ppic		Acot7	Gls	Slc8a1	Tacstd2	Pam	Ptpro	Rbpms	Id3	Olfr558	Ldb2	C1qa	Selplg		Lilr4b	Fcgr4	Foxp1	Cd48
Cpe	Keg1		Cyp51		Ccbl2	Lamb1	Trpm6	Scnn1b	Rhbg	Clic5		Ptprb	Ppp1r14a	4930578G10Rik	C1qb	Pid1		Fbxl5	Sirpb1c	H2-Aa	Gimap6
Col4a1	Acsm2		Fmo5		Abcc3	Ctsh	Tsc22d1	Krt18	Foxi1	Rab3b		Cd24a	Flna	Rbms3	C1qc	Klrd1		Nfkbiz	Lyn	Ets1	Dusp2
Gpc3	Igfbp4		Gpm6a		Agt	Aktip	Wnk1	Rhcg	Tfcp2l1	Hs3st6		Gimap6	Rarres2	Tshz2	H2-Eb1	Clec4b1		Marcksl1	Itgal	Ltb	Arhgap45
Akap12	Idh1		Slc6a13		Fam25c	Csrp2	1700016C15Rik	Krt7	Ociad2	Metrnl		Pbx1	Notch3	Lhfp	H2-Ab1	H2-DMb2		Pygl	Mpeg1	Apobec3	Skap1
Aebp1	Dcxr		Slc9a8		Myo5a	Rab3ip	Abca13	Cldn7	Aldh1l1	Dpp4		Id1	Des	Dlc1	H2-Aa	Ltb4r1		Dennd4a	Lst1	H2-Ab1	H2-K1
Cald1	Akr1c21		Fgf1		Ace	Bdh2	Ackr3	Tmem52b	Ckmt1	Tmod3		Sgk1	Rasl11a	Ttc28	Ctss	Slamf7		Lsp1	Fyb	Gimap6	Ccnd3
Timp2	Calml4		Slc22a2		Slco1a6	Cgnl1	Angpt2	Krt8	Cox7a1	Angptl2		S100a16	Atp1b2	Adamts5	Mafb	Pld4		Gcnt2	Pla2g7	H2-Eb1	Gm2682
Tuba1a	Ass1		Tet2		Gpm6a	Slc12a1	Bdh2	Tspan8	Oxgr1	Itgb5		Fabp4	Ptrf	Fhl2	Ly86	Clec12a		Pirb	Itgb2	Cd79a	Arhgap15
Clu	Auts2		Acy1		Slc9a8	Mt2	Bok	Cav2	Atp6v1b1	Siva1		Plvap	Mgp	Serping1	Trf	Wfdc17		Marcks	Ifi207	Ly6d	Epsti1
Col4a2	Bnc2				Bdh1	Sostdc1	Bst1	Scd2	Serpinb9	Rhpn1		Igfbp3	Kcna5	Des	Ms4a7	Ifi30		Pla2g7	Fn1	Cd79b	Ccl5
Cyr61	Car12				Slc6a13	Slc5a3	Calb1	Cdh1	Hepacam2	Mmp23		Rgcc	Serping1	Lhfp	Csf1r	Lst1		Ndel1	Arg1	Ms4a1	Nkg7
Jun	Cryl1				Gm4450	Mrps6	Cav2	Mal2	Atp6v0a4	Fam65a		Ly6c1	Sncg	Col1a2	Unc93b1	Ms4a6c		Gpsm3	Msr1	H2-DMb2	Cxcr6
Ltbp3	Dab2				Slc16a4	Ckb	Cfap52	Cdo1	Rhcg	Bcam		Tm4sf1	Gucy1a3	Gucy1a3	Cd72	Ccl6		Cyp4f18	Ccl9	Fcmr	Ly6c2
Tm4sf1	Enpp2				Acy1	Slc12a3	Clcnka	Tfcp2l1	Eps8	Vegfa		Sparc	Serpini1	Pdgfrb	H2-DMb1	Ear2		Lst1	Mafb	Ltb	Cxcr3
Gsn	Fut9				Cyp4a31	Egf	Clcnkb	Adgrg1	Efhd1	Magi2		Egfl7	Gucy1b3	Pdgfra	Hexb	Pglyrp1		Ccl3	Ms4a6d	Cd37	2001-09-01
Ackr3	Nhs				Hmgcr	Kng2	Cldn10	Aif1l	Dmxl1	Lrrfip1		Gpihbp1	Gpc6	Itga8	Pid1	S100a4		Il1rn	Lrp1	Gm43603	Ctsw
	Nox4				BC089597	Slc5a3	Cldn19	Aqp2	Slc43a2	Gadd45a		Plpp1	Gm13861	Myl9	H2-DMa	Alox5ap		Ccrl2	Pid1	Ptprcap	Gimap7
	Osbpl6					Ppp1r1a	Cldn4	Bmpr1b	Pde1a	Col4a3		Flt1	Pdgfrb	Rarres2	Fcgr3	Lsp1		Basp1	S100a4	Siglecg	Xcl1
	Pakap					Wfdc15b	Clu	Cacnb2	Clcnkb	Pak1		Tinagl1	Actn1	Agtr1a	Fcgr2b	Ifitm6		Clec4n	Ecm1	Bank1	Selplg
	Pik3c2g					Sostdc1	Cobll1	Col26a1	Aif1l	Golim4		Col4a1	Ngf	Mgp	Pld4	Cybb		Ptgs2	C3ar1	H2-Ob	S100a4
	Plcb1					Clcnkb	Cox7a1	Crybg1	Krt7	2010111I01Rik		Emcn	Adamts5	Lrp1	Ms4a6c	Sirpb1c		Clec4d	Ccl2	Mzb1	Ptprc
	Ptprd					Tmem52b	Cwh43	Dip2c	Adgrf5	Shisa3		Eng	Fhl2	Rcn3	Adgre1	Clec4a3		AA467197	Ms4a6c	Vpreb3	Fgl2
	Rab11fip3					Wnk4	Cyfip2	Dlg1	Arhgap18	Htra1		Tcim	Lhfp	Aebp1	Tgfbi	Spi1		Slc7a11	Fcgr1	Fcrla	Epsti1
	Slc34a1					Abcc4	Dst	Dnm3	Atp6v0d2	Npr1		Adgrl4	Col1a2	Ctgf	Aif1	Itgal		Clec4e	Thbs1	Cd55	Itgb7
	Slc4a4					AC144408.3	Egf	Fam129a	Atp6v1c2	Tspan15		Ramp2	Pdgfra	Ecm1	Cxcl16	Hp		Bcl2a1b	Cd68	Serpinb1a	Itgb2
	Slc5a12					Akr1b3	Emx1	Frmpd4	Atp6v1h	Tspan13		Esam	Itga8	Emilin1	Ms4a6d	Cd300a		Ptafr	Ccr2	Hvcn1	B4galnt1
	Tnfaip8					Arhgap6	Epha7	Gcom1	Bmpr1b	Cd151		Pecam1	Agtr1a	Rasl11a	Fcgr1	Ccl9		Il1r2	Adam8	Fcer2a	Lsp1
	Slc5a12					Bckdhb	F2rl1	Hnrnpr	Cacnb2	Itgb1		Meis2	Lrp1	Bgn	Rgs10	Ms4a4c		Slpi	Basp1	Rac2	Ms4a4b
	Spp2					Cacnb4	Fabp3	Kcnc2	Car12	Mpp5		Slc9a3r2	Rcn3	Cfh	Ms4a6b	Samsn1		Cxcr4	Fcgr2b	Tnfrsf13c	Cd3d
	Slc5a2					Cdh13	Frzb	Kcnq1	Ccbe1	Tmed9		Col4a2	Aebp1	Serpine2	Cybb	Ptprc		Mxd1	Zeb2	Sell	Cd3g
						Cgnl1	Gmpr	Kif26b	Clnk	Man1a2		Cd200	Ctgf	Rasgrp2	C3ar1	Itgb2		Ccr1	Cfp	H2-Oa	Ltb
						Chn2	Gpx6	Mgat4c	Col18a1	Dag1		Cavin3	Ecm1	Mxra8	Clec4a2	Clec4a1		Csf3r	Clec4a2	Cd19	Ms4a6b
						Col4a5	Hnmt	Nckap5	Epb41l2	Slc48a1		Ptprb	Emilin1	Pdlim2	Ccr5	Pou2f2		Cd300c2	F13a1	Rhoh	Dapl1
						Dnm3	Hoxb5os	Nr3c2	Eps8	Mtss1		Gng11	Bgn	Lbh	Hexa	Ace			Chil3	Limd2	Lef1
						Efna5	Hoxd8	Pappa	Fam13a	Podxl		Pbx1	Cfh	Dkk2	Cd68	Nr4a1			Hmox1	Cd2	Limd2
						Egf	Ier3	Pax2	Grb10	Cdkn1c		Id3	Serpine2	Pcolce	Pou2f2	Adgre4			AA467197	Ralgps2	Lck
						Epha7	Ifit3b	Pax8	Ica1	Nphs2		Cdh5	Rasgrp2	2004-09-01	P2ry6	Bin2				Cd53	Ccr7
						Erbb4	Kcnj1	Pde3b	Irs1	Enpep		Cd34	Mxra8		Tm6sf1	Ccr2				Ptpn6	Lat
						Esrrb	Kcnk1	Pde8b	Itpr2	Nphs1		Cd93	Pdlim2		Fyb	Ptpn6				Hmha1	Rac2
						Fry	Kl	Phactr1	Kcnq1	Ptpro		Ecscr	Dkk2		Zeb2					Lsp1	Il7r
						Gm14410	Kng2	Phactr2	Kit	Wt1		Fam167b	Pcolce		Snx5					Gm8369	Cd3e
						Gm14546	Lhx1	Plcl1	Lsamp	Dpp4		Hspb1	2004-09-01		Cd300c2					Ms4a4c	Ptprcap
						Gm26561	Lhx1os	Ptprj	Malrd1	Clic3		Plpp3			Inpp5d					Cnp	Thy1
						Gm42697	Lpl	Ranbp3l	Naaladl2	Mmp23		Tcf4			Ccnd3						Gimap3
						Hnrnpr	Ltc4s	Samd12	Nbea	Sema3g		Ehd4			Pid1						Skap1
						Klf13	Mfsd4	Sptbn2	Ncoa7	Thsd7a		Crip2									Gm8369
						Lrba	Misp	Tbck	Pakap	Col4a3		Ctla2a									Cd28
						Mboat2	Mt2	Tfap2a	Pam	H2-Q7		Cd300lg									Cd2
						Paqr5	Nbl1	Tmem117	Pde1a	Vegfa		Id1									Slamf6
						Pax2	Nccrp1	Tmem45b	Pde4b	Plod2		Podxl									Hcst
						Pax8	Ndrg4	Ube2h	Plcg2	Cldn5		Cyyr1									Tcf7
						Prrg1	Osr2	Adh1	Prkca	Cd59a		Mmrn2									Hmha1
						Ptger3	Pcolce	Aldh1a3	Prkg1	Htra1		Gimap6
						Ranbp3l	Pgam2	Aqp3	Psd3	Tmem150c		Adgrf5
						Rbms3	Phgdh	Aqp4	Ralgapa2	Angptl2		Kdr
						Scel	Pitx2	Atp4a	Rcan2	Itgb5		Sgk1
						Sema5a	Ppp1r1a	Avpr2	Rp1	Aplp1		Icam2
						Sgcz	Ppp1r1b	Btc	Rtl4	Magi2		Bst2
						Shank2	Proser2	Calb1	Sgms1	Rasl11a		Epas1
						Sim1	Ptger3	Calml3	Slc16a5	Rhpn1		Arhgap31
						Slc12a1	Ptgfr	Cav1	Slc26a4	Tcf21		Vamp5
						Slc16a5	Pvalb	Cdh1	Slc35f1	Hs3st6		Serpinh1
						Slc6a6	Rasl11b	Cdo1	Slc4a9	Nupr1		Anxa3
						Slc7a6	Rhbg	Clcnkb	Syn2	Bcam		S100a16
						Slit2	Rhcg	Cldn7	Tfcp2l1	H2-Q6		Rhoc
						Sorcs3	Scnn1b	Clu	Tmcc3	Sparc		Klf7
						Spon1	Sfrp1	Cpe	Tmem117	Golim4		Clic4
						Srgap3	Sgms2	Defb29	Tmem163	Synpo		Cd151
						Stard13	Slc12a1	Efemp1	Wdr72	Srgap1		Mxd4
						Tbc1d4	Slc12a3	Elf5	Atp6v1g3	Cd151		Akt3
						Tfdp2	Slc16a7	F3	Aqp6	Nes		Arhgap31
						Tiam1	Slc39a8	Fermt1	Slc4a1	Aebp1		Cdh13
						Tns3	Slc4a11	Fxyd3	Rhbg	Plat		Chn2
						Tshz2	Slc5a3	Gata3	Car12	Col4a4		Chrm3
						Utrn	Slc8a1	Gsdmc2	Atp6v1c2	Efnb1		Cyyr1
						1700016C15Rik	Sostdc1	Gsta3	Atp6v1b1	Lamb2		Dlc1
						Abi3bp	Tmem30b	Gsto1	Pam	Npr1		Dnm3
						Ackr3	Tmem52b	Gstt3	Atp6v0d2	Man1a2		Dock4
						Alcam	Tmem72	Hoxd8	Atp6v0a4	Pdpn		Ebf1
						Angpt2	Tshz2	Hsd11b2	Aldh1l1	Iqgap2		Efna5
						Ankrd1	Tspan1	Hspa1b	Spink8	Npnt		Ehd4
						Anxa1	Ubr4	Kcne1	Clcnkb	Tm4sf1		Elmo1
						Atp10b	Uroc1	Kcnj1	Ckmt1	Tmod3		Eln
						Bcl6	Wnk4	Kcnj10	Foxi1	Itga3		Entpd1
						Bdh2	Zfyve21	Kl	Serpinb9	2010111I01Rik		Esam
						Bok		Krt18	Eps8	Mertk		Fbxl7
						Bsnd		Krt19	Rhcg	Dag1		Fgd5
						Bst1		Krt23	Guca2a	Cmtm7		Flt1
						Cd59b		Lamb3	Cox7a1	Clic5		Fmnl2
						Cfap52		Lcn2	Mme	Cpq		Fry
						Clcnka		Mal2	Tmem61	Metrnl		Gm20388
						Clcnkb		Mcoln3	Kit	P3h2		Gm4070
						Cldn19		Me1	Hepacam2	Mafb		Gnaq
						Cldn4		Msln	Efhd1	Pmepa1		Heg1
						Cobll1		Muc1	Ociad2	Slc31a2		Hip1
						Cox7a1		Muc20	Oxgr1	Timp2		Inpp4b
						Cpm		Npnt	Fam13a	Pcolce		Itga9
						Efemp1		Perp	Dmxl1	Tspan4		Klf13
						Epha7		Pgam2	Rnf152	Cryab		Klf3
						Epn3		Phactr1	Slc43a2	Mapt		Klf7
						Esam		Phlda3		Slc9a3r2		Ldb2
						F2rl1		Plet1		St3gal6		Lima1
						Fabp5		Ppic		Slc48a1		Lims2
						Fam101b		Prss23		9530026P05Rik		Lrrfip1
						Fcgbp		Ptger1		Agrp		Maml2
						Frzb		Rhbg		Arhgap28		Mef2c
						Gal3st1		Rhcg		Astn2		Meis2
						Gm6878		Rnf183		C1qtnf7		Mill2
						Gmpr		Rnf186		Cdc14a		Mmrn2
						Gpx6		Sbspon		Clic5		Nfib
						Hacd4		Scnn1a		Dach1		Pbx1
						Hnmt		Scnn1b		Dock4		Pcdh9
						Hspa1b		Scnn1g		Dock5		Pde3a
						Hspb1		Sdc1		Dpp4		Pecam1
						Ifit3		Serinc2		Fmnl2		Plcb4
						Ifit3b		Slc12a2		Fry		Plekhg1
						Igfbp2		Smim5		Fryl		Plpp1
						Jund		Spink8		Gm29266		Plpp3
						Kcnj1		Sptbn2		Gm45062		Plxna4
						Kcnk1		Tacstd2		Hspa12a		Podxl
						Krt18		Tbck		Iqgap2		Prex2
						Lamb3		Tfcp2l1		Kcnq1ot1		Ptk2
						Lynx1		Tgm2		Lrch1		Ptprb
						Lypd2		Tmem178		Lrrfip1		Ptprj
						Mfsd4		Tmem213		Maml3		Ptprm
						Misp		Tmem229a		Mapt		Rapgef1
						Mt2		Tmem30b		Mcc		Rapgef4
						Muc1		Tmem45b		Mertk		Rapgef5
						Nbl1		Tmem52b		Myo1d		Samd12
						Nccrp1		Tmprss2		Myo1e		Serinc3
						Ndrg4		Tpd52l1		Nars2		Shank3
						Nrip3		Tspan1		Nebl		Smad6
						Nupr1		Tspan6		Nphs1		Sncaip
						Osr2				Nphs2		Synpo
						Pcolce				Nsf		Tcf4
						Phactr1				Ntrk3		Tcf7l1
						Phgdh				Pard3b		Tek
						Pitx2				Plce1		Tmtc1
						Plat				Plekhg1		Vamp5
						Plet1				Podxl		Zeb1
						Ppl				Prkg1
						Ppp1r1b				Ptpro
						Prom2				Qk
						Proser2				Robo2
						Prox1				Sema3e
						Psca				Sema5a
						Ptgds				Sgip1
						Ptger3				Sncaip
						Ptpn14				Sox5
						Ptrf				Srgap1
						Rap1gap				St6galnac3
						Rasl11b				Synpo
						Rbms3				Thsd7a
						Ryk				Tmem108
						S100a6				Tmem150c
						2004-09-01				Tmod3
						Slc12a1				Wt1
						Slc16a7				Zbtb7c
						Slc39a8				Zfp385b
						Slc4a11				Nphs2
						Slco4a1				Cldn5
						Sostdc1				Nphs1
						Sptssb				Clic3
						Tacstd2				Thsd7a
						Tfap2b				Tcf21
						Thbs1				Cdkn1c
						Them6				Sema3g
						Tiam1				Rab3b
						Timp2				Synpo
						Tmem171				Ptpro
						Tmem207				Wt1
						Tmem30b				Hs3st6
						Tshz2				Tmem150c
						Tspan13				Tmem54
						Tspan6				Col1a2
						Ubr4				Nebl
						Ugt8a				Myom2
						Upk3b				Srgap1
						Vldlr				Shisa3
						Wnt7b				Sema3e
						Zfyve21				Ggt5
										Rarres1
										Wif1
										Robo2
										Ddn
										Colec12
										Tspan2
										Chst1
										St6galnac3
										Agpat4
										Angptl2
										H2-Q6
										C1qtnf7
										Mmp23
										Mafb
										Podxl
										Hspb8
										Snx31
										Cdc14a
										Aplp1
										Galnt10
										Fzd2
										Gpsm3
										St3gal1
										H2-Q7
										Npr1
										Rasl11a
										Npr3
										Pdpn
										St6galnac6
										Nes
										Vim
										Golim4
										Cd55
										Plekho1
										Emp3
										Cmtm7
										Rhpn1
										Pdlim2
										Optn
										Sparc
										Zbtb8a
										Anxa3
										Fgfbp1
										Tspan15
										Ehd2
										Pak1
										Efnb1
										Lrrfip1
										Dpp4
										Clic5
										Tmod3
										Pard3b
										Tm4sf1
										Slc9a3r2
										Fat1
										Magi2
										Aebp1
										Fam65a
										Mertk
										Dpysl2
										Enpep
										Gadd45a
										Mgat5
										Ctgf
										Ildr2
										Plat
										43719
										Arvcf
										Gpx8
										Lamb2
										Trib2
										Anxa1
										Fgfr1
										Gsn
										Ifngr1
										Tmem109
										Myo1d
										Alcam
										Iqgap2
										Htra1
										Itgb5
										Tspan13
										Mtss1
										Itga3
										Tjp1
										Nsf
										Tuba1a
										Vamp5
										Cald1
										Scd2
										Eml2
										Mme
										Fryl
										Kank1
										Ormdl3
										Plod2
										Sirpa
										Pls3

## Sheet: 2_HIF_Target_Genes
Human_Symbol	Human_Entrez	Human_Ensembl	Mouse_Symbol	Mouse_Entrez	Mouse_Ensembl	support
A4GALT	53947	ENSG00000128274	A4galt	239559	ENSMUSG00000047878	EggNOG|Ensembl|HGNC|HomoloGene|Inparanoid|NCBI|OMA|OrthoDB|OrthoMCL|Panther|PhylomeDB|Treefam
ABCA3	21	ENSG00000167972	Abca3	27410	ENSMUSG00000024130	EggNOG|Ensembl|HGNC|HomoloGene|Inparanoid|OMA|OrthoDB|OrthoMCL|Panther|Treefam
ABCA7	10347	ENSG00000064687	Abca7	27403	ENSMUSG00000035722	Ensembl|HGNC|HomoloGene|Inparanoid|NCBI|OMA|OrthoDB|OrthoMCL|Panther|Treefam
ABCB6	10058	ENSG00000115657	Abcb6	74104	ENSMUSG00000026198	EggNOG|Ensembl|HGNC|HomoloGene|Inparanoid|NCBI|OMA|OrthoDB|OrthoMCL|Panther|PhylomeDB|Treefam
ABHD12	26090	ENSG00000100997	Abhd12	76192	ENSMUSG00000032046	EggNOG|Ensembl|HGNC|HomoloGene|Inparanoid|NCBI|OMA|OrthoDB|OrthoMCL|Panther|PhylomeDB|Treefam
ABHD6	57406	ENSG00000163686	Abhd6	66082	ENSMUSG00000025277	Ensembl|HGNC|HomoloGene|Inparanoid|NCBI|OMA|OrthoDB|OrthoMCL|Panther|PhylomeDB|Treefam
ABR	29	ENSG00000159842	Abr	109934	ENSMUSG00000017631	EggNOG|Ensembl|HGNC|HomoloGene|Inparanoid|NCBI|OMA|OrthoDB|OrthoMCL|Panther|Treefam
ACADVL	37	ENSG00000072778	Acadvl	11370	ENSMUSG00000018574	EggNOG|Ensembl|HGNC|HomoloGene|Inparanoid|NCBI|OMA|OrthoDB|OrthoMCL|Panther|PhylomeDB|Treefam
ACAP1	9744	ENSG00000072818	Acap1	216859	ENSMUSG00000001588	EggNOG|Ensembl|HGNC|HomoloGene|Inparanoid|NCBI|OMA|OrthoDB|OrthoMCL|Panther|PhylomeDB|Treefam
ACSL3	2181	ENSG00000123983	Acsl3	74205	ENSMUSG00000032883	EggNOG|Ensembl|HGNC|HomoloGene|Inparanoid|NCBI|OMA|OrthoDB|OrthoMCL|Panther|Treefam
ACTB	60	ENSG00000075624	Actb	11461	ENSMUSG00000029580	Ensembl|HGNC|HomoloGene|Inparanoid|NCBI|OMA|OrthoDB|OrthoMCL|PhylomeDB
ACTG1	71	ENSG00000184009	Actg1	11465	ENSMUSG00000062825	EggNOG|Ensembl|HGNC|HomoloGene|Inparanoid|NCBI|OMA|OrthoDB|OrthoMCL|PhylomeDB
ADAM8	101	ENSG00000151651	Adam8	11501	ENSMUSG00000025473	EggNOG|Ensembl|HGNC|HomoloGene|Inparanoid|NCBI|OMA|OrthoDB|OrthoMCL|Panther|Treefam
ADAMTS13	11093	ENSG00000160323	Adamts13	279028	ENSMUSG00000014852	EggNOG|Ensembl|HGNC|HomoloGene|Inparanoid|NCBI|OMA|OrthoDB|OrthoMCL|Panther|PhylomeDB|Treefam
ADAP1	11033	ENSG00000105963	Adap1	231821	ENSMUSG00000056413	EggNOG|Ensembl|HGNC|HomoloGene|Inparanoid|NCBI|OMA|OrthoDB|OrthoMCL|Panther|Treefam
ADAR	103	ENSG00000160710	Adar	56417	ENSMUSG00000027951	EggNOG|Ensembl|HGNC|HomoloGene|Inparanoid|NCBI|OMA|OrthoDB|OrthoMCL|Panther|PhylomeDB|Treefam
ADD1	118	ENSG00000087274	Add1	11518	ENSMUSG00000029106	EggNOG|Ensembl|HGNC|HomoloGene|Inparanoid|NCBI|OMA|OrthoDB|OrthoMCL|Panther|PhylomeDB|Treefam
ADM	133	ENSG00000148926	Adm	11535	ENSMUSG00000030790	Ensembl|HGNC|HomoloGene|Inparanoid|NCBI|OMA|OrthoDB|OrthoMCL|Panther|Treefam
AFF1	4299	ENSG00000172493	Aff1	17355	ENSMUSG00000029313	Ensembl|HGNC|HomoloGene|Inparanoid|NCBI|OMA|OrthoDB|OrthoMCL|Panther|Treefam
AGAP3	116988	ENSG00000133612	Agap3	213990	ENSMUSG00000023353	EggNOG|Ensembl|HGNC|HomoloGene|Inparanoid|NCBI|OMA|OrthoDB|OrthoMCL|Panther|PhylomeDB|Treefam
AGBL5	60509	ENSG00000084693	Agbl5	231093	ENSMUSG00000029165	Ensembl|HGNC|HomoloGene|Inparanoid|NCBI|OMA|OrthoDB|OrthoMCL|Panther|Treefam
AGFG1	3267	ENSG00000173744	Agfg1	15463	ENSMUSG00000026159	Ensembl|HGNC|HomoloGene|Inparanoid|NCBI|OMA|OrthoDB|OrthoMCL|Panther|PhylomeDB|Treefam
AGFG2	3268	ENSG00000106351	Agfg2	231801	ENSMUSG00000029722	EggNOG|Ensembl|HGNC|HomoloGene|Inparanoid|NCBI|OMA|OrthoDB|OrthoMCL|Panther|PhylomeDB|Treefam
AGGF1	55109	ENSG00000164252	Aggf1	66549	ENSMUSG00000021681	EggNOG|Ensembl|HGNC|HomoloGene|Inparanoid|NCBI|OMA|OrthoDB|OrthoMCL|Panther|PhylomeDB|Treefam
AGO2	27161	ENSG00000123908	Ago2	239528	ENSMUSG00000036698	EggNOG|Ensembl|HGNC|HomoloGene|Inparanoid|NCBI|OMA|OrthoDB|OrthoMCL|Panther|Treefam
AGPAT2	10555	ENSG00000169692	Agpat2	67512	ENSMUSG00000026922	EggNOG|Ensembl|HGNC|HomoloGene|Inparanoid|NCBI|OMA|OrthoDB|OrthoMCL|Panther|PhylomeDB|Treefam
AGPAT5	55326	ENSG00000155189	Agpat5	52123	ENSMUSG00000031467	EggNOG|Ensembl|HGNC|HomoloGene|Inparanoid|NCBI|OMA|OrthoDB|OrthoMCL|Panther|PhylomeDB|Treefam
AHDC1	27245	ENSG00000126705	Ahdc1	230793	ENSMUSG00000037692	EggNOG|Ensembl|HGNC|HomoloGene|Inparanoid|NCBI|OMA|OrthoDB|OrthoMCL|Panther|PhylomeDB|Treefam
AHNAK	79026	ENSG00000124942	Ahnak	66395	ENSMUSG00000069833	EggNOG|Ensembl|HGNC|HomoloGene|Inparanoid|NCBI|OMA|OrthoDB|OrthoMCL|Panther|Treefam
AHR	196	ENSG00000106546	Ahr	11622	ENSMUSG00000019256	EggNOG|Ensembl|HGNC|HomoloGene|Inparanoid|NCBI|OMA|OrthoDB|OrthoMCL|Panther|Treefam
AHSG	197	ENSG00000145192	Ahsg	11625	ENSMUSG00000022868	EggNOG|Ensembl|HGNC|HomoloGene|Inparanoid|NCBI|OMA|OrthoDB|OrthoMCL|Panther|PhylomeDB|Treefam
AJUBA	84962	ENSG00000129474	Ajuba	16475	ENSMUSG00000022178	EggNOG|Ensembl|HGNC|HomoloGene|Inparanoid|NCBI|OMA|OrthoDB|OrthoMCL|Panther|PhylomeDB|Treefam
AK4	205	ENSG00000162433	Ak4	11639	ENSMUSG00000028527	EggNOG|Ensembl|HGNC|HomoloGene|Inparanoid|NCBI|OMA|OrthoDB|OrthoMCL|Panther|PhylomeDB|Treefam
ALCAM	214	ENSG00000170017	Alcam	11658	ENSMUSG00000022636	EggNOG|Ensembl|HGNC|HomoloGene|Inparanoid|NCBI|OMA|OrthoDB|OrthoMCL|Panther|PhylomeDB|Treefam
ALDH16A1	126133	ENSG00000161618	Aldh16a1	69748	ENSMUSG00000007833	Ensembl|HGNC|HomoloGene|Inparanoid|NCBI|OMA|OrthoDB|OrthoMCL|Panther|PhylomeDB
ALDH1A3	220	ENSG00000184254	Aldh1a3	56847	ENSMUSG00000015134	EggNOG|Ensembl|HGNC|HomoloGene|Inparanoid|NCBI|OMA|OrthoDB|OrthoMCL|Panther|PhylomeDB|Treefam
ALDH3B1	221	ENSG00000006534	Aldh3b1	67689	ENSMUSG00000024885	EggNOG|Ensembl|HGNC|HomoloGene|Inparanoid|NCBI|OMA|OrthoDB|OrthoMCL|Panther|PhylomeDB
ALDOA	226	ENSG00000149925	Aldoa	11674	ENSMUSG00000030695	Ensembl|Inparanoid|OMA|OrthoMCL
ALDOC	230	ENSG00000109107	Aldoc	11676	ENSMUSG00000017390	EggNOG|Ensembl|HGNC|HomoloGene|Inparanoid|NCBI|OMA|OrthoDB|OrthoMCL|Panther|PhylomeDB|Treefam
ALKBH5	54890	ENSG00000091542	Alkbh5	268420	ENSMUSG00000042650	EggNOG|Ensembl|HGNC|HomoloGene|Inparanoid|NCBI|OMA|OrthoDB|OrthoMCL|Panther|Treefam
ALOX12B	242	ENSG00000179477	Alox12b	11686	ENSMUSG00000032807	Ensembl|HGNC|HomoloGene|Inparanoid|NCBI|OMA|OrthoDB|OrthoMCL|Panther|PhylomeDB
ALPK2	115701	ENSG00000198796	Alpk2	225638	ENSMUSG00000032845	EggNOG|Ensembl|HGNC|HomoloGene|Inparanoid|NCBI|OMA|OrthoDB|OrthoMCL|Panther|Treefam
ALPL	249	ENSG00000162551	Alpl	11647	ENSMUSG00000028766	EggNOG|Ensembl|HGNC|HomoloGene|Inparanoid|NCBI|OMA|OrthoDB|OrthoMCL|Panther|Treefam
AMIGO2	347902	ENSG00000139211	Amigo2	105827	ENSMUSG00000048218	EggNOG|Ensembl|HGNC|HomoloGene|Inparanoid|NCBI|OMA|OrthoDB|OrthoMCL|Panther|PhylomeDB|Treefam
AMOTL2	51421	ENSG00000114019	Amotl2	56332	ENSMUSG00000032531	EggNOG|Ensembl|HGNC|HomoloGene|Inparanoid|NCBI|OMA|OrthoDB|OrthoMCL|Panther|PhylomeDB|Treefam
ANAPC16	119504	ENSG00000166295	Anapc16	52717	ENSMUSG00000020107	EggNOG|Ensembl|HGNC|HomoloGene|Inparanoid|NCBI|OMA|OrthoMCL|Panther|PhylomeDB|Treefam
ANGPTL4	51129	ENSG00000167772	Angptl4	57875	ENSMUSG00000002289	EggNOG|Ensembl|HGNC|HomoloGene|Inparanoid|NCBI|OMA|OrthoDB|OrthoMCL|Panther|PhylomeDB|Treefam
ANKRD13A	88455	ENSG00000076513	Ankrd13a	68420	ENSMUSG00000041870	EggNOG|Ensembl|HGNC|HomoloGene|Inparanoid|NCBI|OMA|OrthoDB|OrthoMCL|Panther|PhylomeDB|Treefam
ANKRD33B	651746	ENSG00000164236	Ankrd33b	67434	ENSMUSG00000022237	Ensembl|HGNC|HomoloGene|Inparanoid|NCBI|OMA|OrthoDB|OrthoMCL|Panther|PhylomeDB|Treefam
ANKRD37	353322	ENSG00000186352	Ankrd37	654824	ENSMUSG00000050914	EggNOG|Ensembl|HGNC|HomoloGene|Inparanoid|NCBI|OMA|OrthoDB|OrthoMCL|Panther|PhylomeDB|Treefam
ANKZF1	55139	ENSG00000163516	Ankzf1	52231	ENSMUSG00000026199	EggNOG|Ensembl|HGNC|HomoloGene|Inparanoid|NCBI|OMA|OrthoDB|OrthoMCL|Panther|Treefam
ANO6	196527	ENSG00000177119	Ano6	105722	ENSMUSG00000064210	EggNOG|Ensembl|HGNC|HomoloGene|Inparanoid|NCBI|OMA|OrthoDB|OrthoMCL|Panther|PhylomeDB|Treefam
ANXA2	302	ENSG00000182718	Anxa2	12306	ENSMUSG00000032231	EggNOG|Ensembl|HGNC|HomoloGene|NCBI|OMA|OrthoDB|OrthoMCL|Panther|Treefam
ANXA4	307	ENSG00000196975	Anxa4	11746	ENSMUSG00000029994	EggNOG|Ensembl|HGNC|HomoloGene|Inparanoid|NCBI|OMA|OrthoDB|OrthoMCL|Panther|Treefam
ANXA6	309	ENSG00000197043	Anxa6	11749	ENSMUSG00000018340	EggNOG|Ensembl|HGNC|HomoloGene|Inparanoid|NCBI|OMA|OrthoDB|OrthoMCL|Panther|Treefam
AP1M1	8907	ENSG00000072958	Ap1m1	11767	ENSMUSG00000003033	EggNOG|Ensembl|HGNC|HomoloGene|Inparanoid|NCBI|OMA|OrthoDB|OrthoMCL|Panther|PhylomeDB|Treefam
AP3D1	8943	ENSG00000065000	Ap3d1	11776	ENSMUSG00000020198	Ensembl|HGNC|HomoloGene|Inparanoid|NCBI|OMA|OrthoDB|OrthoMCL|Panther|PhylomeDB|Treefam
APAF1	317	ENSG00000120868	Apaf1	11783	ENSMUSG00000019979	EggNOG|Ensembl|HGNC|HomoloGene|Inparanoid|NCBI|OMA|OrthoDB|OrthoMCL|Panther|PhylomeDB|Treefam
APOA4	337	ENSG00000110244	Apoa4	11808	ENSMUSG00000032080	EggNOG|Ensembl|HGNC|HomoloGene|Inparanoid|NCBI|OMA|OrthoMCL|Panther|Treefam
APOC3	345	ENSG00000110245	Apoc3	11814	ENSMUSG00000032081	EggNOG|Ensembl|HGNC|Inparanoid|NCBI|OMA|OrthoMCL|Panther|PhylomeDB|Treefam
APOL1	8542	ENSG00000100342	Apol9a	223672	ENSMUSG00000057346	Ensembl|OrthoDB|Panther|PhylomeDB|Treefam
APOL2	23780	ENSG00000128335	Apol8	239552	ENSMUSG00000056656	Ensembl|HomoloGene|OMA|OrthoDB|Panther|Treefam
APOLD1	81575	ENSG00000178878	Apold1	381823	ENSMUSG00000090698	EggNOG|Ensembl|HGNC|HomoloGene|Inparanoid|NCBI|OMA|OrthoDB|OrthoMCL|Panther|Treefam
AQR	9716	ENSG00000021776	Aqr	11834	ENSMUSG00000040383	EggNOG|Ensembl|HGNC|HomoloGene|Inparanoid|NCBI|OMA|OrthoDB|OrthoMCL|Panther|PhylomeDB|Treefam
ARHGAP18	93663	ENSG00000146376	Arhgap18	73910	ENSMUSG00000039031	EggNOG|Ensembl|HGNC|HomoloGene|Inparanoid|NCBI|OMA|OrthoDB|OrthoMCL|Panther|PhylomeDB
ARHGAP35	2909	ENSG00000160007	Arhgap35	232906	ENSMUSG00000058230	EggNOG|Ensembl|HGNC|HomoloGene|Inparanoid|NCBI|OMA|OrthoDB|OrthoMCL|Panther|Treefam
ARHGDIA	396	ENSG00000141522	Arhgdia	192662	ENSMUSG00000025132	EggNOG|Ensembl|HGNC|HomoloGene|Inparanoid|NCBI|OMA|OrthoDB|OrthoMCL|Panther|Treefam
ARHGEF12	23365	ENSG00000196914	Arhgef12	69632	ENSMUSG00000059495	EggNOG|Ensembl|HGNC|HomoloGene|Inparanoid|NCBI|OMA|OrthoDB|OrthoMCL|Panther|Treefam
ARHGEF16	27237	ENSG00000130762	Arhgef16	230972	ENSMUSG00000029032	EggNOG|Ensembl|HGNC|HomoloGene|Inparanoid|NCBI|OMA|OrthoDB|OrthoMCL|Panther|Treefam
ARHGEF28	64283	ENSG00000214944	Arhgef28	110596	ENSMUSG00000021662	EggNOG|Ensembl|HGNC|HomoloGene|Inparanoid|NCBI|OMA|OrthoDB|OrthoMCL|Panther|PhylomeDB|Treefam
ARHGEF37	389337	ENSG00000183111	Arhgef37	328967	ENSMUSG00000045094	EggNOG|Ensembl|HGNC|HomoloGene|Inparanoid|NCBI|OMA|OrthoDB|OrthoMCL|Panther|PhylomeDB|Treefam
ARHGEF39	84904	ENSG00000137135	Arhgef39	230098	ENSMUSG00000051517	EggNOG|Ensembl|HGNC|HomoloGene|Inparanoid|NCBI|OMA|OrthoDB|OrthoMCL|Panther|PhylomeDB|Treefam
ARID2	196528	ENSG00000189079	Arid2	77044	ENSMUSG00000033237	EggNOG|Ensembl|HGNC|HomoloGene|Inparanoid|NCBI|OMA|OrthoDB|OrthoMCL|Treefam
ARID3A	1820	ENSG00000116017	Arid3a	13496	ENSMUSG00000019564	EggNOG|Ensembl|HGNC|HomoloGene|Inparanoid|NCBI|OMA|OrthoDB|OrthoMCL|Panther|PhylomeDB|Treefam
ARID3B	10620	ENSG00000179361	Arid3b	56380	ENSMUSG00000004661	EggNOG|Ensembl|HGNC|HomoloGene|Inparanoid|NCBI|OMA|OrthoDB|OrthoMCL|Panther|PhylomeDB|Treefam
ARID5A	10865	ENSG00000196843	Arid5a	214855	ENSMUSG00000037447	EggNOG|Ensembl|HGNC|HomoloGene|Inparanoid|NCBI|OMA|OrthoDB|OrthoMCL|Panther|Treefam
ARL10	285598	ENSG00000175414	Arl10	56795	ENSMUSG00000025870	Ensembl|HGNC|HomoloGene|Inparanoid|NCBI|OMA|OrthoDB|OrthoMCL|Panther|Treefam
ARL8A	127829	ENSG00000143862	Arl8a	68724	ENSMUSG00000026426	Ensembl|HGNC|HomoloGene|Inparanoid|NCBI|OMA|OrthoDB|OrthoMCL|Panther|PhylomeDB|Treefam
ARTN	9048	ENSG00000117407	Artn	11876	ENSMUSG00000028539	EggNOG|Ensembl|HGNC|HomoloGene|Inparanoid|NCBI|OMA|OrthoDB|OrthoMCL|Panther|PhylomeDB|Treefam
ASAP2	8853	ENSG00000151693	Asap2	211914	ENSMUSG00000052632	EggNOG|Ensembl|HGNC|HomoloGene|Inparanoid|NCBI|OMA|OrthoDB|OrthoMCL|Panther|Treefam
ASB2	51676	ENSG00000100628	Asb2	65256	ENSMUSG00000021200	EggNOG|Ensembl|HGNC|HomoloGene|Inparanoid|NCBI|OMA|OrthoDB|OrthoMCL|Panther|PhylomeDB|Treefam
ASCL2	430	ENSG00000183734	Ascl2	17173	ENSMUSG00000009248	Ensembl|HGNC|HomoloGene|Inparanoid|NCBI|OMA|OrthoMCL|Panther|PhylomeDB|Treefam
ASGR1	432	ENSG00000141505	Asgr1	11889	ENSMUSG00000020884	EggNOG|Ensembl|HGNC|HomoloGene|Inparanoid|OMA|OrthoDB|OrthoMCL|Panther|Treefam
ASH1L	55870	ENSG00000116539	Ash1l	192195	ENSMUSG00000028053	EggNOG|Ensembl|HGNC|HomoloGene|Inparanoid|NCBI|OMA|OrthoDB|OrthoMCL|Panther|Treefam
ASPH	444	ENSG00000198363	Asph	65973	ENSMUSG00000028207	EggNOG|Ensembl|HGNC|HomoloGene|Inparanoid|NCBI|OMA|OrthoDB|OrthoMCL|Panther|PhylomeDB|Treefam
ASPSCR1	79058	ENSG00000169696	Aspscr1	68938	ENSMUSG00000025142	EggNOG|Ensembl|HGNC|HomoloGene|Inparanoid|NCBI|OMA|OrthoDB|OrthoMCL|Panther|PhylomeDB|Treefam
ATF3	467	ENSG00000162772	Atf3	11910	ENSMUSG00000026628	EggNOG|Ensembl|HGNC|HomoloGene|Inparanoid|NCBI|OMA|OrthoDB|OrthoMCL|Panther|PhylomeDB|Treefam
ATG16L1	55054	ENSG00000085978	Atg16l1	77040	ENSMUSG00000026289	EggNOG|Ensembl|HGNC|HomoloGene|Inparanoid|NCBI|OMA|OrthoDB|OrthoMCL|Panther|PhylomeDB|Treefam
ATG4B	23192	ENSG00000168397	Atg4b	66615	ENSMUSG00000026280	EggNOG|Ensembl|HGNC|HomoloGene|Inparanoid|NCBI|OMA|OrthoDB|OrthoMCL|Panther|PhylomeDB|Treefam
ATG4D	84971	ENSG00000130734	Atg4d	235040	ENSMUSG00000002820	EggNOG|Ensembl|HGNC|HomoloGene|Inparanoid|NCBI|OMA|OrthoDB|OrthoMCL|Panther|PhylomeDB|Treefam
ATG9A	79065	ENSG00000198925	Atg9a	245860	ENSMUSG00000033124	EggNOG|Ensembl|HGNC|HomoloGene|Inparanoid|NCBI|OMA|OrthoDB|OrthoMCL|Panther|PhylomeDB|Treefam
ATL1	51062	ENSG00000198513	Atl1	73991	ENSMUSG00000021066	EggNOG|Ensembl|HGNC|HomoloGene|Inparanoid|NCBI|OMA|OrthoDB|OrthoMCL|Panther|PhylomeDB|Treefam
ATOH8	84913	ENSG00000168874	Atoh8	71093	ENSMUSG00000037621	EggNOG|Ensembl|HGNC|HomoloGene|Inparanoid|NCBI|OMA|OrthoDB|OrthoMCL|Panther|PhylomeDB|Treefam
ATP10A	57194	ENSG00000206190	Atp10a	11982	ENSMUSG00000025324	EggNOG|Ensembl|HGNC|HomoloGene|Inparanoid|NCBI|OMA|OrthoDB|OrthoMCL|Panther|PhylomeDB|Treefam
ATP11A	23250	ENSG00000068650	Atp11a	50770	ENSMUSG00000031441	EggNOG|Ensembl|HGNC|HomoloGene|Inparanoid|NCBI|OMA|OrthoDB|OrthoMCL|Panther|Treefam
ATP13A2	23400	ENSG00000159363	Atp13a2	74772	ENSMUSG00000036622	EggNOG|Ensembl|HGNC|HomoloGene|Inparanoid|NCBI|OMA|OrthoDB|OrthoMCL|Panther|Treefam
ATP8B3	148229	ENSG00000130270	Atp8b3	67331	ENSMUSG00000003341	EggNOG|Ensembl|HGNC|HomoloGene|Inparanoid|NCBI|OMA|OrthoDB|OrthoMCL|Panther|PhylomeDB|Treefam
ATP9A	10079	ENSG00000054793	Atp9a	11981	ENSMUSG00000027546	EggNOG|Ensembl|HGNC|HomoloGene|Inparanoid|NCBI|OMA|OrthoDB|OrthoMCL|Panther|PhylomeDB|Treefam
ATRN	8455	ENSG00000088812	Atrn	11990	ENSMUSG00000027312	EggNOG|Ensembl|HGNC|HomoloGene|Inparanoid|NCBI|OMA|OrthoDB|OrthoMCL|Treefam
ATXN1	6310	ENSG00000124788	Atxn1	20238	ENSMUSG00000046876	EggNOG|Ensembl|HGNC|HomoloGene|Inparanoid|NCBI|OMA|OrthoDB|OrthoMCL|Panther|PhylomeDB|Treefam
AVPI1	60370	ENSG00000119986	Avpi1	69534	ENSMUSG00000018821	EggNOG|Ensembl|HGNC|HomoloGene|Inparanoid|NCBI|OMA|OrthoDB|OrthoMCL|Panther|PhylomeDB|Treefam
AXIN1	8312	ENSG00000103126	Axin1	12005	ENSMUSG00000024182	EggNOG|Ensembl|HGNC|HomoloGene|Inparanoid|NCBI|OMA|OrthoDB|OrthoMCL|Panther|Treefam
AXIN2	8313	ENSG00000168646	Axin2	12006	ENSMUSG00000000142	EggNOG|Ensembl|HGNC|HomoloGene|Inparanoid|NCBI|OMA|OrthoDB|OrthoMCL|Panther|Treefam
AXL	558	ENSG00000167601	Axl	26362	ENSMUSG00000002602	EggNOG|Ensembl|HGNC|HomoloGene|Inparanoid|NCBI|OMA|OrthoDB|OrthoMCL|Panther|Treefam
B3GNT4	79369	ENSG00000176383	B3gnt4	231727	ENSMUSG00000029431	EggNOG|Ensembl|HGNC|HomoloGene|Inparanoid|NCBI|OMA|OrthoDB|OrthoMCL|Panther|Treefam
B9D2	80776	ENSG00000123810	B9d2	232987	ENSMUSG00000063439	EggNOG|Ensembl|HGNC|HomoloGene|Inparanoid|NCBI|OMA|OrthoDB|OrthoMCL|Panther|PhylomeDB|Treefam
BACH1	571	ENSG00000156273	Bach1	12013	ENSMUSG00000025612	EggNOG|Ensembl|HGNC|HomoloGene|Inparanoid|NCBI|OMA|OrthoDB|OrthoMCL|Panther|PhylomeDB|Treefam
BAG3	9531	ENSG00000151929	Bag3	29810	ENSMUSG00000030847	EggNOG|Ensembl|HGNC|HomoloGene|Inparanoid|NCBI|OMA|OrthoDB|OrthoMCL|Panther|Treefam
BBX	56987	ENSG00000114439	Bbx	70508	ENSMUSG00000022641	EggNOG|Ensembl|HGNC|HomoloGene|Inparanoid|NCBI|OMA|OrthoDB|OrthoMCL|Panther|PhylomeDB|Treefam
BCKDHA	593	ENSG00000248098	Bckdha	12039	ENSMUSG00000060376	Ensembl|HGNC|HomoloGene|Inparanoid|NCBI|OMA|OrthoDB|OrthoMCL|Panther|PhylomeDB|Treefam
BCKDK	10295	ENSG00000103507	Bckdk	12041	ENSMUSG00000030802	EggNOG|Ensembl|HGNC|HomoloGene|Inparanoid|NCBI|OMA|OrthoDB|OrthoMCL|Panther|PhylomeDB|Treefam
BCL3	602	ENSG00000069399	Bcl3	12051	ENSMUSG00000053175	EggNOG|Ensembl|HGNC|HomoloGene|Inparanoid|NCBI|OMA|OrthoDB|OrthoMCL|Panther|PhylomeDB|Treefam
BCL6	604	ENSG00000113916	Bcl6	12053	ENSMUSG00000022508	EggNOG|Ensembl|HGNC|HomoloGene|Inparanoid|NCBI|OMA|OrthoDB|OrthoMCL|Panther|PhylomeDB|Treefam
BEGAIN	57596	ENSG00000183092	Begain	380785	ENSMUSG00000040867	Ensembl|HGNC|HomoloGene|Inparanoid|NCBI|OMA|OrthoDB|OrthoMCL|Panther|PhylomeDB
BHLHE40	8553	ENSG00000134107	Bhlhe40	20893	ENSMUSG00000030103	EggNOG|Ensembl|HGNC|HomoloGene|Inparanoid|NCBI|OMA|OrthoDB|OrthoMCL|Panther|PhylomeDB|Treefam
BHLHE41	79365	ENSG00000123095	Bhlhe41	79362	ENSMUSG00000030256	EggNOG|Ensembl|HGNC|Inparanoid|NCBI|OMA|OrthoDB|OrthoMCL|Panther|PhylomeDB|Treefam
BICD1	636	ENSG00000151746	Bicd1	12121	ENSMUSG00000003452	Ensembl|HGNC|HomoloGene|Inparanoid|NCBI|OMA|OrthoDB|OrthoMCL|Panther
BIK	638	ENSG00000100290	Bik	12124	ENSMUSG00000016758	EggNOG|Ensembl|HGNC|HomoloGene|Inparanoid|NCBI|OMA|OrthoDB|OrthoMCL|Panther|Treefam
BIRC3	330	ENSG00000023445	Birc3	11796	ENSMUSG00000032000	EggNOG|Ensembl|HGNC|HomoloGene|Inparanoid|OMA|OrthoDB|OrthoMCL|Panther|PhylomeDB|Treefam
BIRC6	57448	ENSG00000115760	Birc6	12211	ENSMUSG00000024073	EggNOG|Ensembl|HGNC|HomoloGene|Inparanoid|NCBI|OMA|OrthoDB|OrthoMCL|Panther|Treefam
BLCAP	10904	ENSG00000166619	Blcap	53619	ENSMUSG00000067787	EggNOG|Ensembl|HGNC|HomoloGene|Inparanoid|NCBI|OMA|OrthoDB|OrthoMCL|Panther|PhylomeDB|Treefam
BMP4	652	ENSG00000125378	Bmp4	12159	ENSMUSG00000021835	EggNOG|Ensembl|HGNC|HomoloGene|Inparanoid|NCBI|OMA|OrthoDB|OrthoMCL|Panther|PhylomeDB|Treefam
BMP6	654	ENSG00000153162	Bmp6	12161	ENSMUSG00000039004	EggNOG|Ensembl|HGNC|HomoloGene|Inparanoid|NCBI|OMA|OrthoDB|OrthoMCL|Panther|PhylomeDB|Treefam
BNC2	54796	ENSG00000173068	Bnc2	242509	ENSMUSG00000028487	EggNOG|Ensembl|HGNC|HomoloGene|Inparanoid|NCBI|OMA|OrthoDB|OrthoMCL|Panther|Treefam
BNIP3	664	ENSG00000176171	Bnip3	12176	ENSMUSG00000078566	EggNOG|Ensembl|HGNC|HomoloGene|Inparanoid|NCBI|OMA|OrthoDB|OrthoMCL|Panther|PhylomeDB|Treefam
BNIP3L	665	ENSG00000104765	Bnip3l	12177	ENSMUSG00000022051	EggNOG|Ensembl|HGNC|HomoloGene|Inparanoid|NCBI|OMA|OrthoDB|OrthoMCL|Panther|PhylomeDB|Treefam
BRSK2	9024	ENSG00000174672	Brsk2	75770	ENSMUSG00000053046	EggNOG|Ensembl|HGNC|HomoloGene|Inparanoid|NCBI|OMA|OrthoDB|OrthoMCL|Panther|PhylomeDB|Treefam
BSG	682	ENSG00000172270	Bsg	12215	ENSMUSG00000023175	EggNOG|Ensembl|HGNC|HomoloGene|Inparanoid|NCBI|OMA|OrthoDB|OrthoMCL|PhylomeDB|Treefam
BTBD16	118663	ENSG00000138152	Btbd16	330660	ENSMUSG00000040298	EggNOG|Ensembl|HGNC|HomoloGene|Inparanoid|NCBI|OMA|OrthoDB|OrthoMCL|Panther|Treefam
BTBD2	55643	ENSG00000133243	Btbd2	208198	ENSMUSG00000003344	EggNOG|Ensembl|HGNC|HomoloGene|Inparanoid|NCBI|OMA|OrthoDB|OrthoMCL|Panther
BTG1	694	ENSG00000133639	Btg1	12226	ENSMUSG00000036478	Ensembl|HGNC|HomoloGene|Inparanoid|NCBI|OMA|OrthoDB|OrthoMCL|Panther|PhylomeDB|Treefam
C11orf24	53838	ENSG00000171067	1810055G02Rik	72056	ENSMUSG00000035372	Ensembl|HGNC|HomoloGene|Inparanoid|NCBI|OMA|OrthoDB|OrthoMCL|Panther|PhylomeDB|Treefam
C11orf52	91894	ENSG00000149300	2310030G06Rik	66952	ENSMUSG00000032062	EggNOG|Ensembl|HGNC|HomoloGene|Inparanoid|NCBI|OMA|OrthoDB|OrthoMCL|Panther|PhylomeDB|Treefam
C11orf68	83638	ENSG00000175573	AI837181	107242	ENSMUSG00000047423	EggNOG|Ensembl|HGNC|HomoloGene|Inparanoid|NCBI|OMA|OrthoDB|OrthoMCL|Panther|PhylomeDB|Treefam
C11orf86	254439	ENSG00000173237	2010003K11Rik	69861	ENSMUSG00000042041	EggNOG|Ensembl|HGNC|HomoloGene|Inparanoid|NCBI|OMA|OrthoDB|OrthoMCL|Panther|PhylomeDB|Treefam
C15orf39	56905	ENSG00000167173	1700017B05Rik	74211	ENSMUSG00000032300	EggNOG|Ensembl|HGNC|HomoloGene|Inparanoid|NCBI|OMA|OrthoDB|OrthoMCL|Panther|PhylomeDB|Treefam
C1orf116	79098	ENSG00000182795	AA986860	212439	ENSMUSG00000042510	EggNOG|Ensembl|HGNC|HomoloGene|Inparanoid|NCBI|OMA|OrthoDB|OrthoMCL|Panther|PhylomeDB|Treefam
C2CD3	26005	ENSG00000168014	C2cd3	277939	ENSMUSG00000047248	EggNOG|Ensembl|HGNC|HomoloGene|Inparanoid|NCBI|OMA|OrthoDB|OrthoMCL|Panther|Treefam
C2orf81	388963	ENSG00000284308	1700003E16Rik	71837	ENSMUSG00000030030	EggNOG|Ensembl|HGNC|HomoloGene|Inparanoid|NCBI|OMA|OrthoDB|Panther|Treefam
C3	718	ENSG00000125730	C3	12266	ENSMUSG00000024164	EggNOG|Ensembl|HGNC|HomoloGene|Inparanoid|NCBI|OMA|OrthoDB|OrthoMCL|Panther|Treefam
C4orf3	401152	ENSG00000164096	1810037I17Rik	67704	ENSMUSG00000054091	Ensembl|HGNC|Inparanoid|NCBI|OMA|OrthoMCL|Panther|PhylomeDB|Treefam
C5orf15	56951	ENSG00000113583	9530068E07Rik	213673	ENSMUSG00000036275	EggNOG|Ensembl|HGNC|HomoloGene|Inparanoid|NCBI|OMA|OrthoDB|OrthoMCL|Panther|PhylomeDB|Treefam
C8orf58	541565	ENSG00000241852	9930012K11Rik	268759	ENSMUSG00000044551	EggNOG|Ensembl|HGNC|HomoloGene|NCBI|OMA|OrthoDB|OrthoMCL|Panther|PhylomeDB|Treefam
CA12	771	ENSG00000074410	Car12	76459	ENSMUSG00000032373	EggNOG|Ensembl|HGNC|HomoloGene|Inparanoid|NCBI|OMA|OrthoDB|OrthoMCL|Panther|PhylomeDB|Treefam
CA9	768	ENSG00000107159	Car9	230099	ENSMUSG00000028463	EggNOG|Ensembl|HGNC|HomoloGene|Inparanoid|NCBI|OMA|OrthoDB|OrthoMCL|Panther|PhylomeDB|Treefam
CABIN1	23523	ENSG00000099991	Cabin1	104248	ENSMUSG00000020196	EggNOG|Ensembl|HGNC|HomoloGene|Inparanoid|NCBI|OrthoDB|OrthoMCL|Panther|Treefam
CABLES1	91768	ENSG00000134508	Cables1	63955	ENSMUSG00000040957	EggNOG|Ensembl|HGNC|HomoloGene|Inparanoid|NCBI|OMA|OrthoDB|OrthoMCL|Panther|Treefam
CACNG6	59285	ENSG00000130433	Cacng6	54378	ENSMUSG00000078815	EggNOG|Ensembl|HGNC|HomoloGene|Inparanoid|NCBI|OMA|OrthoDB|OrthoMCL|Panther|PhylomeDB|Treefam
CALB1	793	ENSG00000104327	Calb1	12307	ENSMUSG00000028222	EggNOG|Ensembl|HGNC|HomoloGene|Inparanoid|NCBI|OMA|OrthoDB|OrthoMCL|Panther|PhylomeDB|Treefam
CALCOCO1	57658	ENSG00000012822	Calcoco1	67488	ENSMUSG00000023055	EggNOG|Ensembl|HGNC|HomoloGene|Inparanoid|NCBI|OMA|OrthoDB|OrthoMCL|Panther|PhylomeDB|Treefam
CAMK2N1	55450	ENSG00000162545	Camk2n1	66259	ENSMUSG00000046447	EggNOG|Ensembl|HGNC|HomoloGene|Inparanoid|NCBI|OMA|OrthoDB|OrthoMCL|Panther|PhylomeDB|Treefam
CAPRIN1	4076	ENSG00000135387	Caprin1	53872	ENSMUSG00000027184	EggNOG|Ensembl|HGNC|HomoloGene|Inparanoid|NCBI|OMA|OrthoDB|OrthoMCL|Panther|PhylomeDB|Treefam
CARD10	29775	ENSG00000100065	Card10	105844	ENSMUSG00000033170	EggNOG|Ensembl|HGNC|HomoloGene|Inparanoid|NCBI|OMA|OrthoDB|OrthoMCL|Panther|PhylomeDB|Treefam
CASC3	22794	ENSG00000108349	Casc3	192160	ENSMUSG00000078676	EggNOG|Ensembl|HGNC|HomoloGene|Inparanoid|NCBI|OMA|OrthoDB|OrthoMCL|Panther|PhylomeDB|Treefam
CASP14	23581	ENSG00000105141	Casp14	12365	ENSMUSG00000005355	EggNOG|Ensembl|HGNC|HomoloGene|Inparanoid|NCBI|OMA|OrthoDB|OrthoMCL|Panther|PhylomeDB|Treefam
CASP9	842	ENSG00000132906	Casp9	12371	ENSMUSG00000028914	EggNOG|Ensembl|HGNC|HomoloGene|Inparanoid|NCBI|OMA|OrthoDB|OrthoMCL|Panther|PhylomeDB|Treefam
CAV1	857	ENSG00000105974	Cav1	12389	ENSMUSG00000007655	Ensembl|HGNC|HomoloGene|Inparanoid|NCBI|OMA|OrthoDB|OrthoMCL|Panther|PhylomeDB|Treefam
CBLB	868	ENSG00000114423	Cblb	208650	ENSMUSG00000022637	Ensembl|HGNC|HomoloGene|Inparanoid|NCBI|OMA|OrthoDB|OrthoMCL|Panther
CBX2	84733	ENSG00000173894	Cbx2	12416	ENSMUSG00000025577	EggNOG|Ensembl|HGNC|HomoloGene|Inparanoid|NCBI|OMA|OrthoDB|OrthoMCL|Panther|Treefam
CBX4	8535	ENSG00000141582	Cbx4	12418	ENSMUSG00000039989	EggNOG|Ensembl|HGNC|HomoloGene|Inparanoid|NCBI|OMA|OrthoDB|OrthoMCL|Panther|Treefam
CBX5	23468	ENSG00000094916	Cbx5	12419	ENSMUSG00000009575	EggNOG|Ensembl|HGNC|HomoloGene|Inparanoid|NCBI|OMA|OrthoDB|OrthoMCL|Panther|PhylomeDB|Treefam
CBX8	57332	ENSG00000141570	Cbx8	30951	ENSMUSG00000025578	Ensembl|HGNC|HomoloGene|Inparanoid|NCBI|OMA|OrthoDB|OrthoMCL|Panther|PhylomeDB|Treefam
CCDC106	29903	ENSG00000173581	Ccdc106	232821	ENSMUSG00000035228	EggNOG|Ensembl|HGNC|HomoloGene|Inparanoid|NCBI|OMA|OrthoDB|OrthoMCL|Panther|PhylomeDB|Treefam
CCDC124	115098	ENSG00000007080	Ccdc124	234388	ENSMUSG00000007721	EggNOG|Ensembl|HGNC|HomoloGene|Inparanoid|NCBI|OMA|OrthoDB|OrthoMCL|Panther|PhylomeDB|Treefam
CCDC177	56936	ENSG00000267909	Ccdc177	380768	ENSMUSG00000062961	EggNOG|Ensembl|HGNC|HomoloGene|Inparanoid|NCBI|OMA|OrthoDB|OrthoMCL|Panther
CCDC68	80323	ENSG00000166510	Ccdc68	381175	ENSMUSG00000038903	EggNOG|Ensembl|HGNC|HomoloGene|Inparanoid|NCBI|OMA|OrthoDB|OrthoMCL|Panther|PhylomeDB|Treefam
CCL20	6364	ENSG00000115009	Ccl20	20297	ENSMUSG00000026166	EggNOG|Ensembl|HGNC|HomoloGene|Inparanoid|NCBI|OMA|OrthoDB|OrthoMCL|Panther|PhylomeDB|Treefam
CCND1	595	ENSG00000110092	Ccnd1	12443	ENSMUSG00000070348	EggNOG|Ensembl|HGNC|HomoloGene|Inparanoid|NCBI|OMA|OrthoDB|OrthoMCL|Panther|PhylomeDB|Treefam
CCNG2	901	ENSG00000138764	Ccng2	12452	ENSMUSG00000029385	EggNOG|Ensembl|HGNC|HomoloGene|Inparanoid|NCBI|OMA|OrthoDB|OrthoMCL|Panther|PhylomeDB|Treefam
CCNY	219771	ENSG00000108100	Ccny	67974	ENSMUSG00000024286	EggNOG|Ensembl|HGNC|HomoloGene|Inparanoid|NCBI|OMA|OrthoDB|OrthoMCL|Panther|PhylomeDB
CCR7	1236	ENSG00000126353	Ccr7	12775	ENSMUSG00000037944	EggNOG|Ensembl|HGNC|HomoloGene|Inparanoid|NCBI|OMA|OrthoDB|OrthoMCL|Panther|Treefam
CD4	920	ENSG00000010610	Cd4	12504	ENSMUSG00000023274	EggNOG|Ensembl|HGNC|HomoloGene|Inparanoid|NCBI|OMA|OrthoDB|OrthoMCL|Panther|PhylomeDB|Treefam
CD99L2	83692	ENSG00000102181	Cd99l2	171486	ENSMUSG00000035776	EggNOG|Ensembl|HGNC|HomoloGene|Inparanoid|NCBI|OMA|OrthoDB|OrthoMCL|Panther|PhylomeDB|Treefam
CDC42BPB	9578	ENSG00000198752	Cdc42bpb	217866	ENSMUSG00000021279	EggNOG|Ensembl|HGNC|HomoloGene|Inparanoid|NCBI|OMA|OrthoDB|OrthoMCL|Panther|Treefam
CDC42EP4	23580	ENSG00000179604	Cdc42ep4	56699	ENSMUSG00000041598	EggNOG|Ensembl|HGNC|HomoloGene|Inparanoid|NCBI|OMA|OrthoDB|OrthoMCL|Panther|PhylomeDB|Treefam
CDCA7L	55536	ENSG00000164649	Cdca7l	217946	ENSMUSG00000021175	EggNOG|Ensembl|HGNC|HomoloGene|Inparanoid|NCBI|OMA|OrthoDB|OrthoMCL|Panther|PhylomeDB|Treefam
CDCP1	64866	ENSG00000163814	Cdcp1	109332	ENSMUSG00000035498	EggNOG|Ensembl|HGNC|HomoloGene|Inparanoid|NCBI|OMA|OrthoDB|OrthoMCL|Panther|PhylomeDB|Treefam
CDH10	1008	ENSG00000040731	Cdh10	320873	ENSMUSG00000022321	EggNOG|Ensembl|HGNC|HomoloGene|Inparanoid|NCBI|OMA|OrthoDB|OrthoMCL|Panther|Treefam
CDK19	23097	ENSG00000155111	Cdk19	78334	ENSMUSG00000038481	EggNOG|Ensembl|HGNC|HomoloGene|Inparanoid|NCBI|OMA|OrthoDB|OrthoMCL|Panther|PhylomeDB|Treefam
CDK2AP2	10263	ENSG00000167797	Cdk2ap2	52004	ENSMUSG00000024856	EggNOG|Ensembl|HGNC|HomoloGene|Inparanoid|NCBI|OMA|OrthoDB|OrthoMCL|Panther|PhylomeDB|Treefam
CDKN1B	1027	ENSG00000111276	Cdkn1b	12576	ENSMUSG00000003031	EggNOG|Ensembl|HGNC|HomoloGene|Inparanoid|NCBI|OMA|OrthoDB|OrthoMCL|Panther|Treefam
CDKN1C	1028	ENSG00000129757	Cdkn1c	12577	ENSMUSG00000037664	EggNOG|Ensembl|HGNC|Inparanoid|NCBI|OMA|OrthoDB|Panther|Treefam
CEACAM1	634	ENSG00000079385	Ceacam1	26365	ENSMUSG00000074272	EggNOG|HGNC|HomoloGene|OMA|OrthoDB|OrthoMCL|Panther|PhylomeDB
CEBPD	1052	ENSG00000221869	Cebpd	12609	ENSMUSG00000071637	Ensembl|HGNC|HomoloGene|Inparanoid|NCBI|OMA|OrthoDB|Panther|PhylomeDB
CELSR2	1952	ENSG00000143126	Celsr2	53883	ENSMUSG00000068740	EggNOG|Ensembl|HGNC|HomoloGene|Inparanoid|NCBI|OMA|OrthoDB|OrthoMCL|Panther|PhylomeDB
CELSR3	1951	ENSG00000008300	Celsr3	107934	ENSMUSG00000023473	EggNOG|Ensembl|HGNC|HomoloGene|Inparanoid|NCBI|OMA|OrthoDB|OrthoMCL|Panther|Treefam
CEP250	11190	ENSG00000126001	Cep250	16328	ENSMUSG00000038241	EggNOG|Ensembl|HGNC|HomoloGene|Inparanoid|NCBI|OMA|OrthoDB|OrthoMCL|Panther|Treefam
CEP350	9857	ENSG00000135837	Cep350	74081	ENSMUSG00000033671	EggNOG|Ensembl|HGNC|HomoloGene|Inparanoid|NCBI|OMA|OrthoDB|OrthoMCL|Panther|Treefam
CERK	64781	ENSG00000100422	Cerk	223753	ENSMUSG00000035891	EggNOG|Ensembl|HGNC|HomoloGene|Inparanoid|NCBI|OMA|OrthoDB|OrthoMCL|Panther|Treefam
CHD7	55636	ENSG00000171316	Chd7	320790	ENSMUSG00000041235	EggNOG|Ensembl|HGNC|HomoloGene|Inparanoid|NCBI|OMA|OrthoDB|OrthoMCL|Panther|PhylomeDB|Treefam
CHERP	10523	ENSG00000085872	Cherp	27967	ENSMUSG00000052488	EggNOG|Ensembl|HGNC|HomoloGene|Inparanoid|NCBI|OMA|OrthoDB|OrthoMCL|Panther|PhylomeDB|Treefam
CHML	1122	ENSG00000203668	Chml	12663	ENSMUSG00000078185	EggNOG|Ensembl|HGNC|HomoloGene|Inparanoid|NCBI|OMA|OrthoDB|OrthoMCL|Panther|PhylomeDB|Treefam
CHRAC1	54108	ENSG00000104472	Chrac1	93696	ENSMUSG00000068391	EggNOG|Ensembl|HGNC|HomoloGene|Inparanoid|NCBI|OMA|OrthoDB|OrthoMCL|Panther|PhylomeDB|Treefam
CHRNB1	1140	ENSG00000170175	Chrnb1	11443	ENSMUSG00000041189	EggNOG|Ensembl|HGNC|HomoloGene|Inparanoid|NCBI|OMA|OrthoDB|OrthoMCL|Panther|PhylomeDB|Treefam
CHST15	51363	ENSG00000182022	Chst15	77590	ENSMUSG00000030930	EggNOG|Ensembl|HGNC|HomoloGene|Inparanoid|NCBI|OMA|OrthoDB|OrthoMCL|Panther|PhylomeDB|Treefam
CHSY1	22856	ENSG00000131873	Chsy1	269941	ENSMUSG00000032640	EggNOG|Ensembl|HGNC|HomoloGene|Inparanoid|NCBI|OMA|OrthoDB|OrthoMCL|Panther|PhylomeDB|Treefam
CIC	23152	ENSG00000079432	Cic	71722	ENSMUSG00000005442	EggNOG|Ensembl|HGNC|HomoloGene|Inparanoid|NCBI|OMA|OrthoDB|OrthoMCL|Panther|PhylomeDB|Treefam
CITED2	10370	ENSG00000164442	Cited2	17684	ENSMUSG00000039910	EggNOG|Ensembl|HGNC|HomoloGene|Inparanoid|NCBI|OMA|OrthoDB|OrthoMCL|Panther|Treefam
CKB	1152	ENSG00000166165	Ckb	12709	ENSMUSG00000001270	EggNOG|Ensembl|HGNC|HomoloGene|Inparanoid|NCBI|OMA|OrthoDB|OrthoMCL|Panther|PhylomeDB|Treefam
CLDN3	1365	ENSG00000165215	Cldn3	12739	ENSMUSG00000070473	EggNOG|Ensembl|HGNC|HomoloGene|Inparanoid|NCBI|OMA|OrthoDB|OrthoMCL|Panther|PhylomeDB|Treefam
CLIC6	54102	ENSG00000159212	Clic6	209195	ENSMUSG00000022949	EggNOG|Ensembl|HGNC|HomoloGene|Inparanoid|NCBI|OMA|OrthoDB|OrthoMCL|Panther|PhylomeDB|Treefam
CLK3	1198	ENSG00000179335	Clk3	102414	ENSMUSG00000032316	EggNOG|Ensembl|HGNC|HomoloGene|Inparanoid|NCBI|OMA|OrthoDB|OrthoMCL|Panther|PhylomeDB|Treefam
CLPB	81570	ENSG00000162129	Clpb	20480	ENSMUSG00000001829	EggNOG|Ensembl|HGNC|HomoloGene|Inparanoid|NCBI|OMA|OrthoDB|OrthoMCL|Panther|Treefam
CMIP	80790	ENSG00000153815	Cmip	74440	ENSMUSG00000034390	EggNOG|Ensembl|HGNC|HomoloGene|Inparanoid|NCBI|OMA|OrthoDB|Panther|Treefam
CMTM3	123920	ENSG00000140931	Cmtm3	68119	ENSMUSG00000031875	EggNOG|Ensembl|HGNC|HomoloGene|Inparanoid|NCBI|OMA|OrthoMCL|Panther|PhylomeDB|Treefam
CNIH3	149111	ENSG00000143786	Cnih3	72978	ENSMUSG00000026514	EggNOG|Ensembl|HGNC|HomoloGene|Inparanoid|NCBI|OMA|OrthoDB|OrthoMCL|Panther|PhylomeDB|Treefam
CNNM1	26507	ENSG00000119946	Cnnm1	83674	ENSMUSG00000025189	EggNOG|Ensembl|HGNC|HomoloGene|Inparanoid|NCBI|OMA|OrthoDB|OrthoMCL|Panther|PhylomeDB|Treefam
CNOT8	9337	ENSG00000155508	Cnot8	69125	ENSMUSG00000020515	EggNOG|Ensembl|HGNC|HomoloGene|Inparanoid|NCBI|OMA|OrthoDB|OrthoMCL|Panther|PhylomeDB|Treefam
COL6A1	1291	ENSG00000142156	Col6a1	12833	ENSMUSG00000001119	EggNOG|Ensembl|HGNC|HomoloGene|Inparanoid|NCBI|OMA|OrthoDB|OrthoMCL|Panther|PhylomeDB|Treefam
COL6A2	1292	ENSG00000142173	Col6a2	12834	ENSMUSG00000020241	EggNOG|Ensembl|HGNC|HomoloGene|Inparanoid|NCBI|OMA|OrthoDB|OrthoMCL|Panther|PhylomeDB|Treefam
COTL1	23406	ENSG00000103187	Cotl1	72042	ENSMUSG00000031827	EggNOG|Ensembl|HGNC|HomoloGene|Inparanoid|NCBI|OMA|OrthoDB|OrthoMCL|Panther|PhylomeDB|Treefam
COX20	116228	ENSG00000203667	Cox20	66359	ENSMUSG00000026500	Ensembl|HGNC|HomoloGene|Inparanoid|NCBI|OMA|OrthoDB|OrthoMCL|Panther|PhylomeDB|Treefam
CP	1356	ENSG00000047457	Cp	12870	ENSMUSG00000003617	EggNOG|Ensembl|HGNC|HomoloGene|Inparanoid|NCBI|OMA|OrthoDB|OrthoMCL|Panther|PhylomeDB|Treefam
CPOX	1371	ENSG00000080819	Cpox	12892	ENSMUSG00000022742	Ensembl|HGNC|HomoloGene|Inparanoid|NCBI|OMA|OrthoDB|OrthoMCL|Panther|PhylomeDB
CREBZF	58487	ENSG00000137504	Crebzf	233490	ENSMUSG00000051451	Ensembl|HGNC|HomoloGene|Inparanoid|NCBI|OMA|OrthoDB|OrthoMCL|PhylomeDB|Treefam
CRKL	1399	ENSG00000099942	Crkl	12929	ENSMUSG00000006134	EggNOG|Ensembl|HGNC|HomoloGene|Inparanoid|NCBI|OMA|OrthoDB|OrthoMCL|Panther|PhylomeDB|Treefam
CRTAC1	55118	ENSG00000095713	Crtac1	72832	ENSMUSG00000042401	EggNOG|Ensembl|HGNC|HomoloGene|Inparanoid|NCBI|OMA|OrthoDB|OrthoMCL|Panther|PhylomeDB|Treefam
CRYAB	1410	ENSG00000109846	Cryab	12955	ENSMUSG00000032060	EggNOG|Ensembl|HGNC|HomoloGene|Inparanoid|NCBI|OMA|OrthoDB|OrthoMCL|Panther|PhylomeDB|Treefam
CRYL1	51084	ENSG00000165475	Cryl1	68631	ENSMUSG00000021947	EggNOG|Ensembl|HGNC|HomoloGene|Inparanoid|NCBI|OMA|OrthoDB|OrthoMCL|Panther|PhylomeDB|Treefam
CSRNP1	64651	ENSG00000144655	Csrnp1	215418	ENSMUSG00000032515	EggNOG|Ensembl|HGNC|HomoloGene|Inparanoid|NCBI|OMA|OrthoDB|OrthoMCL|Panther|PhylomeDB|Treefam
CSTB	1476	ENSG00000160213	Cstb	13014	ENSMUSG00000005054	Ensembl|HGNC|HomoloGene|Inparanoid|NCBI|OMA|OrthoDB|OrthoMCL|Panther|PhylomeDB|Treefam
CTBP2	1488	ENSG00000175029	Ctbp2	13017	ENSMUSG00000030970	EggNOG|Ensembl|HGNC|HomoloGene|Inparanoid|NCBI|OMA|OrthoDB|OrthoMCL|Panther|PhylomeDB|Treefam
CTDP1	9150	ENSG00000060069	Ctdp1	67655	ENSMUSG00000033323	EggNOG|Ensembl|HGNC|HomoloGene|Inparanoid|NCBI|OMA|OrthoDB|OrthoMCL|Panther|PhylomeDB|Treefam
CTDSP1	58190	ENSG00000144579	Ctdsp1	227292	ENSMUSG00000026176	EggNOG|Ensembl|HGNC|HomoloGene|Inparanoid|NCBI|OMA|OrthoDB|OrthoMCL|Panther|PhylomeDB|Treefam
CTIF	9811	ENSG00000134030	Ctif	269037	ENSMUSG00000052928	EggNOG|Ensembl|HGNC|HomoloGene|Inparanoid|NCBI|OMA|OrthoDB|OrthoMCL|Panther|PhylomeDB|Treefam
CTSD	1509	ENSG00000117984	Ctsd	13033	ENSMUSG00000007891	EggNOG|Ensembl|HGNC|HomoloGene|Inparanoid|NCBI|OMA|OrthoDB|OrthoMCL|Panther|Treefam
CUEDC1	404093	ENSG00000180891	Cuedc1	103841	ENSMUSG00000018378	EggNOG|Ensembl|HGNC|HomoloGene|Inparanoid|NCBI|OMA|OrthoDB|OrthoMCL|Panther|Treefam
CUX1	1523	ENSG00000257923	Cux1	13047	ENSMUSG00000029705	EggNOG|Ensembl|HGNC|Inparanoid|NCBI|OrthoDB|OrthoMCL|Panther|Treefam
CXCL16	58191	ENSG00000161921	Cxcl16	66102	ENSMUSG00000018920	EggNOG|Ensembl|HGNC|HomoloGene|Inparanoid|NCBI|OMA|OrthoDB|OrthoMCL|Panther|PhylomeDB|Treefam
CXCR4	7852	ENSG00000121966	Cxcr4	12767	ENSMUSG00000045382	EggNOG|Ensembl|HGNC|HomoloGene|Inparanoid|NCBI|OMA|OrthoDB|OrthoMCL|Panther|PhylomeDB|Treefam
CYB5D1	124637	ENSG00000182224	Cyb5d1	327951	ENSMUSG00000044795	Ensembl|HGNC|HomoloGene|Inparanoid|NCBI|OMA|OrthoDB|OrthoMCL|Panther|PhylomeDB|Treefam
CYB5R2	51700	ENSG00000166394	Cyb5r2	320635	ENSMUSG00000048065	EggNOG|Ensembl|HGNC|HomoloGene|Inparanoid|NCBI|OMA|OrthoDB|OrthoMCL|Panther|PhylomeDB|Treefam
CYB5R3	1727	ENSG00000100243	Cyb5r3	109754	ENSMUSG00000018042	EggNOG|Ensembl|HGNC|Inparanoid|NCBI|OMA|OrthoDB|OrthoMCL|Panther|PhylomeDB|Treefam
CYP26B1	56603	ENSG00000003137	Cyp26b1	232174	ENSMUSG00000063415	EggNOG|Ensembl|HGNC|HomoloGene|Inparanoid|NCBI|OMA|OrthoDB|OrthoMCL|Panther|PhylomeDB|Treefam
CYP2S1	29785	ENSG00000167600	Cyp2s1	74134	ENSMUSG00000040703	EggNOG|Ensembl|HGNC|HomoloGene|Inparanoid|NCBI|OMA|OrthoDB|OrthoMCL|Panther|PhylomeDB|Treefam
CYTH1	9267	ENSG00000108669	Cyth1	19157	ENSMUSG00000017132	EggNOG|Ensembl|HGNC|HomoloGene|Inparanoid|NCBI|OMA|OrthoDB|OrthoMCL|Panther|PhylomeDB|Treefam
DAB2IP	153090	ENSG00000136848	Dab2ip	69601	ENSMUSG00000026883	EggNOG|Ensembl|HGNC|HomoloGene|Inparanoid|NCBI|OMA|OrthoDB|OrthoMCL|Panther|PhylomeDB|Treefam
DAG1	1605	ENSG00000173402	Dag1	13138	ENSMUSG00000039952	EggNOG|Ensembl|HGNC|HomoloGene|Inparanoid|NCBI|OMA|OrthoDB|OrthoMCL|Panther|PhylomeDB|Treefam
DAPK1	1612	ENSG00000196730	Dapk1	69635	ENSMUSG00000021559	EggNOG|Ensembl|HGNC|HomoloGene|Inparanoid|NCBI|OrthoDB|OrthoMCL|Panther|PhylomeDB|Treefam
DAPK2	23604	ENSG00000035664	Dapk2	13143	ENSMUSG00000032380	EggNOG|Ensembl|HGNC|HomoloGene|Inparanoid|NCBI|OMA|OrthoMCL|Panther|PhylomeDB|Treefam
DBN1	1627	ENSG00000113758	Dbn1	56320	ENSMUSG00000034675	EggNOG|Ensembl|HGNC|HomoloGene|Inparanoid|NCBI|OMA|OrthoDB|OrthoMCL|PhylomeDB|Treefam
DCLK2	166614	ENSG00000170390	Dclk2	70762	ENSMUSG00000028078	EggNOG|Ensembl|HGNC|HomoloGene|Inparanoid|NCBI|OMA|OrthoDB|OrthoMCL|Panther|PhylomeDB|Treefam
DCP1B	196513	ENSG00000151065	Dcp1b	319618	ENSMUSG00000041477	EggNOG|Ensembl|HGNC|HomoloGene|Inparanoid|NCBI|OMA|OrthoDB|OrthoMCL|Panther|PhylomeDB|Treefam
DDIT4	54541	ENSG00000168209	Ddit4	74747	ENSMUSG00000020108	EggNOG|Ensembl|HGNC|HomoloGene|Inparanoid|NCBI|OMA|OrthoDB|OrthoMCL|Panther|PhylomeDB|Treefam
DDX41	51428	ENSG00000183258	Ddx41	72935	ENSMUSG00000021494	EggNOG|Ensembl|HGNC|HomoloGene|Inparanoid|NCBI|OMA|OrthoDB|OrthoMCL|Panther|Treefam
DENND1A	57706	ENSG00000119522	Dennd1a	227801	ENSMUSG00000035392	EggNOG|Ensembl|HGNC|HomoloGene|Inparanoid|NCBI|OMA|OrthoDB|OrthoMCL|Panther|PhylomeDB|Treefam
DENND2A	27147	ENSG00000146966	Dennd2a	209773	ENSMUSG00000038456	EggNOG|Ensembl|HGNC|HomoloGene|Inparanoid|NCBI|OMA|OrthoDB|OrthoMCL|Panther|PhylomeDB|Treefam
DHCR7	1717	ENSG00000172893	Dhcr7	13360	ENSMUSG00000058454	EggNOG|Ensembl|HGNC|HomoloGene|Inparanoid|NCBI|OMA|OrthoDB|OrthoMCL|Panther|PhylomeDB|Treefam
DHRS13	147015	ENSG00000167536	Dhrs13	70451	ENSMUSG00000020834	EggNOG|Ensembl|HGNC|HomoloGene|Inparanoid|NCBI|OMA|OrthoDB|OrthoMCL|Panther|PhylomeDB|Treefam
DHRS3	9249	ENSG00000162496	Dhrs3	20148	ENSMUSG00000066026	EggNOG|Ensembl|HGNC|HomoloGene|Inparanoid|NCBI|OMA|OrthoDB|OrthoMCL|Panther|PhylomeDB
DHX30	22907	ENSG00000132153	Dhx30	72831	ENSMUSG00000032480	EggNOG|Ensembl|HGNC|HomoloGene|Inparanoid|NCBI|OMA|OrthoDB|OrthoMCL|Panther|PhylomeDB|Treefam
DISP2	85455	ENSG00000140323	Disp2	214240	ENSMUSG00000040035	EggNOG|Ensembl|HGNC|HomoloGene|Inparanoid|NCBI|OMA|OrthoDB|OrthoMCL|Panther|PhylomeDB|Treefam
DIXDC1	85458	ENSG00000150764	Dixdc1	330938	ENSMUSG00000032064	EggNOG|Ensembl|HGNC|HomoloGene|Inparanoid|NCBI|OMA|OrthoDB|OrthoMCL|Panther|PhylomeDB|Treefam
DNAH11	8701	ENSG00000105877	Dnah11	13411	ENSMUSG00000018581	EggNOG|Ensembl|HGNC|HomoloGene|NCBI|OMA|OrthoDB|OrthoMCL|Panther
DNAH5	1767	ENSG00000039139	Dnah5	110082	ENSMUSG00000022262	EggNOG|Ensembl|HGNC|HomoloGene|Inparanoid|NCBI|OMA|OrthoDB|OrthoMCL|Panther|Treefam
DNAJB2	3300	ENSG00000135924	Dnajb2	56812	ENSMUSG00000026203	EggNOG|Ensembl|HGNC|HomoloGene|Inparanoid|NCBI|OMA|OrthoDB|OrthoMCL|Panther|Treefam
DNM2	1785	ENSG00000079805	Dnm2	13430	ENSMUSG00000033335	EggNOG|Ensembl|HGNC|HomoloGene|Inparanoid|NCBI|OMA|OrthoDB|OrthoMCL|Panther|PhylomeDB|Treefam
DNTTIP1	116092	ENSG00000101457	Dnttip1	76233	ENSMUSG00000017299	EggNOG|Ensembl|HGNC|HomoloGene|Inparanoid|NCBI|OMA|OrthoDB|OrthoMCL|Panther|PhylomeDB|Treefam
DOCK6	57572	ENSG00000130158	Dock6	319899	ENSMUSG00000032198	EggNOG|Ensembl|HGNC|HomoloGene|Inparanoid|NCBI|OMA|OrthoDB|OrthoMCL|Panther|Treefam
DOT1L	84444	ENSG00000104885	Dot1l	208266	ENSMUSG00000061589	EggNOG|Ensembl|HGNC|HomoloGene|Inparanoid|NCBI|OMA|OrthoDB|OrthoMCL|Panther|Treefam
DPCD	25911	ENSG00000166171	Dpcd	226162	ENSMUSG00000041035	EggNOG|Ensembl|HGNC|HomoloGene|Inparanoid|NCBI|OMA|OrthoDB|OrthoMCL|Panther|PhylomeDB|Treefam
DPP9	91039	ENSG00000142002	Dpp9	224897	ENSMUSG00000001229	EggNOG|Ensembl|HGNC|HomoloGene|Inparanoid|NCBI|OMA|OrthoDB|OrthoMCL|Panther|PhylomeDB|Treefam
DPYSL2	1808	ENSG00000092964	Dpysl2	12934	ENSMUSG00000022048	EggNOG|Ensembl|HGNC|HomoloGene|Inparanoid|NCBI|OMA|OrthoDB|OrthoMCL|Panther|PhylomeDB|Treefam
DPYSL3	1809	ENSG00000113657	Dpysl3	22240	ENSMUSG00000024501	EggNOG|Ensembl|HGNC|HomoloGene|Inparanoid|NCBI|OMA|OrthoDB|OrthoMCL|Panther|PhylomeDB|Treefam
DSP	1832	ENSG00000096696	Dsp	109620	ENSMUSG00000054889	EggNOG|Ensembl|HGNC|HomoloGene|Inparanoid|NCBI|OMA|OrthoDB|OrthoMCL|Panther|Treefam
DTNA	1837	ENSG00000134769	Dtna	13527	ENSMUSG00000024302	EggNOG|Ensembl|HGNC|HomoloGene|Inparanoid|NCBI|OMA|OrthoDB|OrthoMCL|Panther|PhylomeDB|Treefam
DUSP1	1843	ENSG00000120129	Dusp1	19252	ENSMUSG00000024190	EggNOG|Ensembl|HGNC|HomoloGene|Inparanoid|NCBI|OMA|OrthoDB|OrthoMCL|Panther|PhylomeDB|Treefam
DUSP5	1847	ENSG00000138166	Dusp5	240672	ENSMUSG00000034765	EggNOG|Ensembl|HGNC|HomoloGene|Inparanoid|NCBI|OMA|OrthoDB|OrthoMCL|Panther|Treefam
DYNC1H1	1778	ENSG00000197102	Dync1h1	13424	ENSMUSG00000018707	EggNOG|Ensembl|HGNC|HomoloGene|Inparanoid|NCBI|OMA|OrthoDB|OrthoMCL|Panther|Treefam
DYNLRB1	83658	ENSG00000125971	Dynlrb1	67068	ENSMUSG00000047459	EggNOG|Ensembl|HGNC|HomoloGene|Inparanoid|NCBI|OMA|OrthoMCL|Panther|PhylomeDB|Treefam
DYRK1A	1859	ENSG00000157540	Dyrk1a	13548	ENSMUSG00000022897	EggNOG|Ensembl|HGNC|HomoloGene|Inparanoid|NCBI|OMA|OrthoDB|OrthoMCL|Panther|PhylomeDB|Treefam
DYRK1B	9149	ENSG00000105204	Dyrk1b	13549	ENSMUSG00000002409	EggNOG|Ensembl|HGNC|HomoloGene|Inparanoid|NCBI|OMA|OrthoDB|OrthoMCL|Panther|PhylomeDB|Treefam
ECH1	1891	ENSG00000104823	Ech1	51798	ENSMUSG00000053898	EggNOG|Ensembl|HGNC|HomoloGene|Inparanoid|NCBI|OMA|OrthoDB|OrthoMCL|Panther|PhylomeDB|Treefam
EDEM1	9695	ENSG00000134109	Edem1	192193	ENSMUSG00000030104	EggNOG|Ensembl|HGNC|HomoloGene|Inparanoid|NCBI|OMA|OrthoDB|OrthoMCL|Panther|PhylomeDB|Treefam
EDF1	8721	ENSG00000107223	Edf1	59022	ENSMUSG00000015092	EggNOG|Ensembl|HGNC|HomoloGene|Inparanoid|NCBI|OMA|OrthoDB|OrthoMCL|Panther|PhylomeDB|Treefam
EDN2	1907	ENSG00000127129	Edn2	13615	ENSMUSG00000028635	EggNOG|Ensembl|HGNC|HomoloGene|Inparanoid|NCBI|OMA|OrthoDB|OrthoMCL|Panther|PhylomeDB|Treefam
EEF1G	1937	ENSG00000254772	Eef1g	67160	ENSMUSG00000071644	EggNOG|Ensembl|HGNC|HomoloGene|Inparanoid|NCBI|OMA|OrthoDB|OrthoMCL|Panther|PhylomeDB|Treefam
EEFSEC	60678	ENSG00000132394	Eefsec	65967	ENSMUSG00000033216	EggNOG|Ensembl|HGNC|HomoloGene|Inparanoid|NCBI|OMA|OrthoDB|OrthoMCL|Panther|Treefam
EFHD2	79180	ENSG00000142634	Efhd2	27984	ENSMUSG00000040659	EggNOG|Ensembl|HGNC|HomoloGene|Inparanoid|NCBI|OMA|OrthoDB|OrthoMCL|Panther|PhylomeDB|Treefam
EFNA1	1942	ENSG00000169242	Efna1	13636	ENSMUSG00000027954	EggNOG|Ensembl|HGNC|HomoloGene|Inparanoid|NCBI|OMA|OrthoDB|OrthoMCL|Panther|PhylomeDB
EFNA3	1944	ENSG00000143590	Efna3	13638	ENSMUSG00000028039	Ensembl|HGNC|HomoloGene|Inparanoid|NCBI|OMA|OrthoDB|OrthoMCL|Panther|PhylomeDB
EFNA5	1946	ENSG00000184349	Efna5	13640	ENSMUSG00000048915	EggNOG|Ensembl|HGNC|HomoloGene|Inparanoid|NCBI|OMA|OrthoDB|OrthoMCL|Panther|PhylomeDB
EGFL7	51162	ENSG00000172889	Egfl7	353156	ENSMUSG00000026921	EggNOG|Ensembl|HGNC|HomoloGene|Inparanoid|NCBI|OMA|OrthoDB|OrthoMCL|Panther|Treefam
EGFR	1956	ENSG00000146648	Egfr	13649	ENSMUSG00000020122	EggNOG|Ensembl|HGNC|HomoloGene|Inparanoid|NCBI|OMA|OrthoDB|OrthoMCL|Panther|PhylomeDB|Treefam
EGLN1	54583	ENSG00000135766	Egln1	112405	ENSMUSG00000031987	EggNOG|Ensembl|HGNC|HomoloGene|Inparanoid|NCBI|OMA|OrthoDB|OrthoMCL|Panther|PhylomeDB|Treefam
EGLN3	112399	ENSG00000129521	Egln3	112407	ENSMUSG00000035105	EggNOG|Ensembl|HGNC|HomoloGene|Inparanoid|NCBI|OMA|OrthoMCL|Panther|PhylomeDB|Treefam
EIF2AK3	9451	ENSG00000172071	Eif2ak3	13666	ENSMUSG00000031668	EggNOG|Ensembl|HGNC|HomoloGene|Inparanoid|NCBI|OMA|OrthoDB|OrthoMCL|Panther|PhylomeDB|Treefam
EIF3A	8661	ENSG00000107581	Eif3a	13669	ENSMUSG00000024991	EggNOG|Ensembl|HGNC|HomoloGene|Inparanoid|NCBI|OMA|OrthoDB|OrthoMCL|Panther|Treefam
EIF3D	8664	ENSG00000100353	Eif3d	55944	ENSMUSG00000016554	EggNOG|Ensembl|HGNC|HomoloGene|Inparanoid|NCBI|OMA|OrthoDB|OrthoMCL|Panther|PhylomeDB|Treefam
EIF4B	1975	ENSG00000063046	Eif4b	75705	ENSMUSG00000058655	EggNOG|Ensembl|HGNC|HomoloGene|Inparanoid|NCBI|OMA|OrthoDB|OrthoMCL|Panther|PhylomeDB|Treefam
EIF4G3	8672	ENSG00000075151	Eif4g3	230861	ENSMUSG00000028760	EggNOG|Ensembl|HGNC|HomoloGene|Inparanoid|NCBI|OMA|OrthoDB|OrthoMCL|Panther|PhylomeDB
EIF4H	7458	ENSG00000106682	Eif4h	22384	ENSMUSG00000040731	EggNOG|Ensembl|HGNC|HomoloGene|Inparanoid|NCBI|OMA|OrthoDB|OrthoMCL|Panther|PhylomeDB|Treefam
ELAVL1	1994	ENSG00000066044	Elavl1	15568	ENSMUSG00000040028	EggNOG|Ensembl|HGNC|HomoloGene|Inparanoid|NCBI|OMA|OrthoDB|OrthoMCL|Panther|Treefam
ELF3	1999	ENSG00000163435	Elf3	13710	ENSMUSG00000003051	EggNOG|Ensembl|HGNC|HomoloGene|Inparanoid|NCBI|OMA|OrthoDB|OrthoMCL|Panther|PhylomeDB|Treefam
ELK3	2004	ENSG00000111145	Elk3	13713	ENSMUSG00000008398	EggNOG|Ensembl|HGNC|HomoloGene|Inparanoid|NCBI|OMA|OrthoDB|OrthoMCL|Panther|Treefam
ELL	8178	ENSG00000105656	Ell	13716	ENSMUSG00000070002	EggNOG|Ensembl|HGNC|HomoloGene|Inparanoid|NCBI|OMA|OrthoDB|OrthoMCL|Panther|Treefam
ELL2	22936	ENSG00000118985	Ell2	192657	ENSMUSG00000001542	EggNOG|Ensembl|HGNC|HomoloGene|Inparanoid|NCBI|OMA|OrthoDB|OrthoMCL|Panther|Treefam
EMD	2010	ENSG00000102119	Emd	13726	ENSMUSG00000001964	EggNOG|Ensembl|HGNC|HomoloGene|Inparanoid|NCBI|OMA|OrthoDB|OrthoMCL|Panther|PhylomeDB|Treefam
EMP3	2014	ENSG00000142227	Emp3	13732	ENSMUSG00000040212	EggNOG|Ensembl|HGNC|HomoloGene|Inparanoid|NCBI|OMA|OrthoDB|OrthoMCL|Panther|Treefam
ENO1	2023	ENSG00000074800	Eno1	13806	ENSMUSG00000063524	EggNOG|Ensembl|HGNC|HomoloGene|Inparanoid|NCBI|OMA|OrthoDB|OrthoMCL|Panther|PhylomeDB|Treefam
ENO2	2026	ENSG00000111674	Eno2	13807	ENSMUSG00000004267	EggNOG|Ensembl|HGNC|HomoloGene|Inparanoid|NCBI|OMA|OrthoDB|OrthoMCL|Panther|PhylomeDB|Treefam
ENPP3	5169	ENSG00000154269	Enpp3	209558	ENSMUSG00000019989	EggNOG|Ensembl|HGNC|HomoloGene|Inparanoid|NCBI|OMA|OrthoDB|OrthoMCL|Panther|Treefam
EPAS1	2034	ENSG00000116016	Epas1	13819	ENSMUSG00000024140	EggNOG|Ensembl|HGNC|HomoloGene|Inparanoid|NCBI|OMA|OrthoDB|OrthoMCL|Panther|PhylomeDB|Treefam
EPB41L1	2036	ENSG00000088367	Epb41l1	13821	ENSMUSG00000027624	EggNOG|Ensembl|HGNC|HomoloGene|Inparanoid|NCBI|OMA|OrthoDB|OrthoMCL|Panther|PhylomeDB|Treefam
EPO	2056	ENSG00000130427	Epo	13856	ENSMUSG00000029711	EggNOG|Ensembl|HGNC|HomoloGene|Inparanoid|NCBI|OMA|OrthoDB|OrthoMCL|Panther|PhylomeDB|Treefam
EPS8L2	64787	ENSG00000177106	Eps8l2	98845	ENSMUSG00000025504	EggNOG|Ensembl|HGNC|HomoloGene|Inparanoid|NCBI|OMA|OrthoDB|OrthoMCL|Panther|PhylomeDB|Treefam
ERBB2	2064	ENSG00000141736	Erbb2	13866	ENSMUSG00000062312	EggNOG|Ensembl|HGNC|HomoloGene|Inparanoid|NCBI|OMA|OrthoDB|OrthoMCL|Panther|PhylomeDB|Treefam
ERBB3	2065	ENSG00000065361	Erbb3	13867	ENSMUSG00000018166	EggNOG|Ensembl|HGNC|HomoloGene|Inparanoid|NCBI|OMA|OrthoDB|OrthoMCL|Panther|PhylomeDB|Treefam
ERCC1	2067	ENSG00000012061	Ercc1	13870	ENSMUSG00000003549	EggNOG|Ensembl|HGNC|HomoloGene|Inparanoid|NCBI|OMA|OrthoDB|OrthoMCL|Panther|Treefam
ERF	2077	ENSG00000105722	Erf	13875	ENSMUSG00000040857	EggNOG|Ensembl|HGNC|HomoloGene|Inparanoid|NCBI|OMA|OrthoDB|OrthoMCL|Panther|PhylomeDB|Treefam
ERGIC1	57222	ENSG00000113719	Ergic1	67458	ENSMUSG00000001576	EggNOG|Ensembl|HGNC|HomoloGene|Inparanoid|NCBI|OMA|OrthoDB|OrthoMCL|Panther|Treefam
ERMP1	79956	ENSG00000099219	Ermp1	226090	ENSMUSG00000046324	EggNOG|Ensembl|HGNC|HomoloGene|Inparanoid|NCBI|OMA|OrthoDB|OrthoMCL|Panther|PhylomeDB|Treefam
ERRFI1	54206	ENSG00000116285	Errfi1	74155	ENSMUSG00000028967	EggNOG|Ensembl|HGNC|HomoloGene|Inparanoid|NCBI|OMA|OrthoDB|OrthoMCL|Panther|PhylomeDB|Treefam
ESPN	83715	ENSG00000187017	Espn	56226	ENSMUSG00000028943	Ensembl|HGNC|HomoloGene|Inparanoid|NCBI|OMA|OrthoDB|OrthoMCL|Panther|PhylomeDB
ESYT1	23344	ENSG00000139641	Esyt1	23943	ENSMUSG00000025366	EggNOG|Ensembl|HGNC|HomoloGene|Inparanoid|NCBI|OMA|OrthoDB|OrthoMCL|Panther|PhylomeDB|Treefam
ESYT2	57488	ENSG00000117868	Esyt2	52635	ENSMUSG00000021171	EggNOG|Ensembl|HGNC|HomoloGene|Inparanoid|NCBI|OMA|OrthoDB|OrthoMCL|Panther|PhylomeDB|Treefam
ETFB	2109	ENSG00000105379	Etfb	110826	ENSMUSG00000004610	EggNOG|Ensembl|HGNC|HomoloGene|Inparanoid|NCBI|OMA|OrthoDB|OrthoMCL|Panther|PhylomeDB|Treefam
ETS2	2114	ENSG00000157557	Ets2	23872	ENSMUSG00000022895	EggNOG|Ensembl|HGNC|HomoloGene|Inparanoid|NCBI|OMA|OrthoMCL|Panther|PhylomeDB|Treefam
ETV3	2117	ENSG00000117036	Etv3	27049	ENSMUSG00000003382	EggNOG|Ensembl|HGNC|HomoloGene|Inparanoid|NCBI|OMA|OrthoDB|OrthoMCL|Panther|Treefam
EXOC3	11336	ENSG00000180104	Exoc3	211446	ENSMUSG00000034152	EggNOG|Ensembl|HGNC|HomoloGene|Inparanoid|NCBI|OMA|OrthoDB|OrthoMCL|Panther|PhylomeDB|Treefam
EXOC3L4	91828	ENSG00000205436	Exoc3l4	74190	ENSMUSG00000021280	EggNOG|Ensembl|HGNC|HomoloGene|Inparanoid|NCBI|OMA|OrthoDB|OrthoMCL|Panther|PhylomeDB|Treefam
EXOSC5	56915	ENSG00000077348	Exosc5	27998	ENSMUSG00000061286	EggNOG|Ensembl|HGNC|HomoloGene|Inparanoid|NCBI|OMA|OrthoDB|OrthoMCL|Panther|PhylomeDB|Treefam
EXT1	2131	ENSG00000182197	Ext1	14042	ENSMUSG00000061731	EggNOG|Ensembl|HGNC|HomoloGene|Inparanoid|NCBI|OMA|OrthoDB|OrthoMCL|Panther|PhylomeDB|Treefam
EYA2	2139	ENSG00000064655	Eya2	14049	ENSMUSG00000017897	EggNOG|Ensembl|HGNC|HomoloGene|Inparanoid|NCBI|OMA|OrthoDB|OrthoMCL|Panther|Treefam
EZR	7430	ENSG00000092820	Ezr	22350	ENSMUSG00000052397	EggNOG|Ensembl|HGNC|HomoloGene|Inparanoid|NCBI|OMA|OrthoDB|OrthoMCL|Panther|PhylomeDB|Treefam
F10	2159	ENSG00000126218	F10	14058	ENSMUSG00000031444	EggNOG|Ensembl|HGNC|HomoloGene|Inparanoid|NCBI|OMA|OrthoDB|OrthoMCL|Panther|PhylomeDB|Treefam
F2	2147	ENSG00000180210	F2	14061	ENSMUSG00000027249	EggNOG|Ensembl|HGNC|HomoloGene|Inparanoid|NCBI|OMA|OrthoDB|OrthoMCL|Panther|PhylomeDB|Treefam
FA2H	79152	ENSG00000103089	Fa2h	338521	ENSMUSG00000033579	EggNOG|Ensembl|HGNC|HomoloGene|Inparanoid|NCBI|OMA|OrthoDB|OrthoMCL|Panther|PhylomeDB|Treefam
FABP1	2168	ENSG00000163586	Fabp1	14080	ENSMUSG00000054422	EggNOG|Ensembl|HGNC|HomoloGene|Inparanoid|NCBI|OMA|OrthoDB|OrthoMCL|Panther|PhylomeDB|Treefam
FADS1	3992	ENSG00000149485	Fads1	76267	ENSMUSG00000010663	EggNOG|Ensembl|HGNC|HomoloGene|Inparanoid|NCBI|OMA|OrthoDB|OrthoMCL|Panther|PhylomeDB|Treefam
FADS2	9415	ENSG00000134824	Fads2	56473	ENSMUSG00000024665	EggNOG|Ensembl|HGNC|HomoloGene|Inparanoid|NCBI|OMA|OrthoDB|OrthoMCL|Panther|PhylomeDB|Treefam
FAHD1	81889	ENSG00000180185	Fahd1	68636	ENSMUSG00000045316	EggNOG|Ensembl|HGNC|HomoloGene|Inparanoid|NCBI|OMA|OrthoMCL|Panther|Treefam
FAM107B	83641	ENSG00000065809	Fam107b	66540	ENSMUSG00000026655	EggNOG|Ensembl|HGNC|HomoloGene|Inparanoid|NCBI|OMA|OrthoMCL|Panther|PhylomeDB|Treefam
FAM110C	642273	ENSG00000184731	Fam110c	104943	ENSMUSG00000036136	EggNOG|Ensembl|HGNC|HomoloGene|NCBI|OMA|OrthoDB|OrthoMCL|Panther|PhylomeDB|Treefam
FAM13A	10144	ENSG00000138640	Fam13a	58909	ENSMUSG00000037709	EggNOG|Ensembl|HGNC|Inparanoid|NCBI|OMA|OrthoDB|OrthoMCL|Panther|PhylomeDB|Treefam
FAM13C	220965	ENSG00000148541	Fam13c	71721	ENSMUSG00000043259	EggNOG|Ensembl|HGNC|HomoloGene|Inparanoid|NCBI|OMA|OrthoDB|OrthoMCL|Panther
FAM162A	26355	ENSG00000114023	Fam162a	70186	ENSMUSG00000003955	Ensembl|HGNC|HomoloGene|Inparanoid|NCBI|OMA|OrthoDB|OrthoMCL|Panther|PhylomeDB|Treefam
FAM168A	23201	ENSG00000054965	Fam168a	319604	ENSMUSG00000029461	Ensembl|HGNC|HomoloGene|Inparanoid|NCBI|OMA|OrthoDB|OrthoMCL|Panther|PhylomeDB|Treefam
FAM210A	125228	ENSG00000177150	Fam210a	108654	ENSMUSG00000038121	EggNOG|Ensembl|HGNC|HomoloGene|Inparanoid|NCBI|OMA|OrthoDB|OrthoMCL|Panther|PhylomeDB|Treefam
FAM219B	57184	ENSG00000178761	Fam219b	78323	ENSMUSG00000032305	EggNOG|Ensembl|HGNC|HomoloGene|Inparanoid|NCBI|OMA|OrthoDB|OrthoMCL|Panther|PhylomeDB|Treefam
FAM3A	60343	ENSG00000071889	Fam3a	66294	ENSMUSG00000031399	EggNOG|Ensembl|HGNC|HomoloGene|Inparanoid|NCBI|OMA|OrthoDB|OrthoMCL|Panther|PhylomeDB|Treefam
FAM3C	10447	ENSG00000196937	Fam3c	27999	ENSMUSG00000029672	EggNOG|Ensembl|HGNC|HomoloGene|Inparanoid|NCBI|OMA|OrthoDB|OrthoMCL|Panther|PhylomeDB|Treefam
FAM50A	9130	ENSG00000071859	Fam50a	108160	ENSMUSG00000001962	EggNOG|Ensembl|HGNC|HomoloGene|Inparanoid|NCBI|OMA|OrthoDB|OrthoMCL|Panther|PhylomeDB|Treefam
FAM83D	81610	ENSG00000101447	Fam83d	71878	ENSMUSG00000027654	EggNOG|Ensembl|HGNC|HomoloGene|Inparanoid|NCBI|OMA|OrthoDB|OrthoMCL|Panther|PhylomeDB
FAM83E	54854	ENSG00000105523	Fam83e	73813	ENSMUSG00000054161	EggNOG|Ensembl|HGNC|HomoloGene|Inparanoid|NCBI|OMA|OrthoDB|OrthoMCL|Panther|PhylomeDB|Treefam
FAM83H	286077	ENSG00000180921	Fam83h	105732	ENSMUSG00000046761	EggNOG|Ensembl|HGNC|HomoloGene|Inparanoid|NCBI|OMA|OrthoDB|OrthoMCL|Panther|PhylomeDB|Treefam
FAM89B	23625	ENSG00000176973	Fam89b	17826	ENSMUSG00000024939	EggNOG|Ensembl|HGNC|HomoloGene|Inparanoid|NCBI|OMA|OrthoDB|OrthoMCL|Panther|PhylomeDB
FAM98B	283742	ENSG00000171262	Fam98b	68215	ENSMUSG00000027349	EggNOG|Ensembl|HGNC|HomoloGene|Inparanoid|NCBI|OMA|OrthoDB|OrthoMCL|Panther|PhylomeDB|Treefam
FARP1	10160	ENSG00000152767	Farp1	223254	ENSMUSG00000025555	EggNOG|Ensembl|HGNC|HomoloGene|Inparanoid|NCBI|OMA|OrthoDB|OrthoMCL|Panther|Treefam
FBL	2091	ENSG00000105202	Fbl	14113	ENSMUSG00000046865	EggNOG|Ensembl|HGNC|HomoloGene|NCBI|OMA|OrthoDB|OrthoMCL|Panther|PhylomeDB|Treefam
FBRSL1	57666	ENSG00000112787	Fbrsl1	381668	ENSMUSG00000043323	EggNOG|Ensembl|HGNC|HomoloGene|Inparanoid|NCBI|OMA|OrthoDB|OrthoMCL|Panther|Treefam
FBXL16	146330	ENSG00000127585	Fbxl16	214931	ENSMUSG00000025738	EggNOG|Ensembl|HGNC|HomoloGene|Inparanoid|NCBI|OMA|OrthoDB|OrthoMCL|Panther|PhylomeDB|Treefam
FBXL8	55336	ENSG00000135722	Fbxl8	50788	ENSMUSG00000033313	EggNOG|Ensembl|HGNC|HomoloGene|Inparanoid|NCBI|OMA|OrthoDB|OrthoMCL|Panther|PhylomeDB|Treefam
FBXO17	115290	ENSG00000269190	Fbxo17	50760	ENSMUSG00000030598	EggNOG|Ensembl|HGNC|HomoloGene|Inparanoid|NCBI|OMA|OrthoDB|OrthoMCL|Panther
FBXO21	23014	ENSG00000135108	Fbxo21	231670	ENSMUSG00000032898	EggNOG|Ensembl|HGNC|HomoloGene|Inparanoid|NCBI|OMA|OrthoDB|OrthoMCL|Panther|PhylomeDB|Treefam
FBXO42	54455	ENSG00000037637	Fbxo42	213499	ENSMUSG00000028920	EggNOG|Ensembl|HGNC|HomoloGene|Inparanoid|NCBI|OMA|OrthoDB|OrthoMCL|Panther|PhylomeDB|Treefam
FCHSD2	9873	ENSG00000137478	Fchsd2	207278	ENSMUSG00000030691	Ensembl|HGNC|HomoloGene|Inparanoid|NCBI|OMA|OrthoDB|OrthoMCL|Panther|PhylomeDB|Treefam
FEM1C	56929	ENSG00000145780	Fem1c	240263	ENSMUSG00000033319	EggNOG|Ensembl|HGNC|HomoloGene|Inparanoid|NCBI|OMA|OrthoDB|OrthoMCL|Panther|PhylomeDB|Treefam
FGD4	121512	ENSG00000139132	Fgd4	224014	ENSMUSG00000022788	Ensembl|HGNC|HomoloGene|Inparanoid|NCBI|OMA|OrthoDB|OrthoMCL|Panther|PhylomeDB|Treefam
FGD5	152273	ENSG00000154783	Fgd5	232237	ENSMUSG00000034037	EggNOG|Ensembl|HGNC|HomoloGene|Inparanoid|NCBI|OMA|OrthoDB|OrthoMCL|Panther|PhylomeDB|Treefam
FGF11	2256	ENSG00000161958	Fgf11	14166	ENSMUSG00000042826	EggNOG|Ensembl|HGNC|HomoloGene|Inparanoid|NCBI|OMA|OrthoDB|OrthoMCL|Panther|PhylomeDB|Treefam
FGFR1	2260	ENSG00000077782	Fgfr1	14182	ENSMUSG00000031565	EggNOG|Ensembl|HGNC|HomoloGene|Inparanoid|NCBI|OMA|OrthoDB|OrthoMCL|Panther|PhylomeDB|Treefam
FGGY	55277	ENSG00000172456	Fggy	75578	ENSMUSG00000028573	EggNOG|Ensembl|HGNC|HomoloGene|Inparanoid|NCBI|OMA|OrthoDB|OrthoMCL|Panther|PhylomeDB|Treefam
FHL2	2274	ENSG00000115641	Fhl2	14200	ENSMUSG00000008136	EggNOG|Ensembl|HGNC|HomoloGene|Inparanoid|NCBI|OMA|OrthoDB|OrthoMCL|Panther|PhylomeDB|Treefam
FKBP8	23770	ENSG00000105701	Fkbp8	14232	ENSMUSG00000019428	EggNOG|Ensembl|HGNC|HomoloGene|Inparanoid|NCBI|OMA|OrthoDB|OrthoMCL|Panther|Treefam
FKBP9	11328	ENSG00000122642	Fkbp9	27055	ENSMUSG00000029781	EggNOG|Ensembl|HGNC|HomoloGene|Inparanoid|NCBI|OMA|OrthoDB|OrthoMCL|Panther|PhylomeDB|Treefam
FLII	2314	ENSG00000177731	Flii	14248	ENSMUSG00000002812	EggNOG|Ensembl|HGNC|HomoloGene|Inparanoid|NCBI|OMA|OrthoDB|OrthoMCL|Panther|PhylomeDB|Treefam
FLNB	2317	ENSG00000136068	Flnb	286940	ENSMUSG00000025278	EggNOG|Ensembl|HGNC|HomoloGene|Inparanoid|NCBI|OMA|OrthoDB|OrthoMCL|Panther|Treefam
FLOT2	2319	ENSG00000132589	Flot2	14252	ENSMUSG00000061981	EggNOG|Ensembl|HGNC|HomoloGene|Inparanoid|NCBI|OMA|OrthoDB|OrthoMCL|Panther|Treefam
FN1	2335	ENSG00000115414	Fn1	14268	ENSMUSG00000026193	EggNOG|Ensembl|HGNC|HomoloGene|Inparanoid|NCBI|OMA|OrthoDB|OrthoMCL|Panther|Treefam
FNDC3B	64778	ENSG00000075420	Fndc3b	72007	ENSMUSG00000039286	EggNOG|Ensembl|HGNC|HomoloGene|Inparanoid|NCBI|OMA|OrthoDB|OrthoMCL|Panther|PhylomeDB|Treefam
FNIP1	96459	ENSG00000217128	Fnip1	216742	ENSMUSG00000035992	EggNOG|Ensembl|HGNC|HomoloGene|Inparanoid|NCBI|OMA|OrthoDB|OrthoMCL|Panther|PhylomeDB|Treefam
FNTB	2342	ENSG00000257365	Fntb	110606	ENSMUSG00000033373	Ensembl|HGNC|HomoloGene|Inparanoid|NCBI|OMA|OrthoDB|OrthoMCL|Panther|PhylomeDB|Treefam
FOS	2353	ENSG00000170345	Fos	14281	ENSMUSG00000021250	EggNOG|Ensembl|HGNC|HomoloGene|Inparanoid|NCBI|OMA|OrthoDB|OrthoMCL|Panther|PhylomeDB|Treefam
FOSL1	8061	ENSG00000175592	Fosl1	14283	ENSMUSG00000024912	EggNOG|Ensembl|HGNC|HomoloGene|Inparanoid|NCBI|OMA|OrthoDB|OrthoMCL|Panther|PhylomeDB|Treefam
FOSL2	2355	ENSG00000075426	Fosl2	14284	ENSMUSG00000029135	EggNOG|Ensembl|HGNC|HomoloGene|Inparanoid|NCBI|OMA|OrthoDB|OrthoMCL|Panther|Treefam
FOXA2	3170	ENSG00000125798	Foxa2	15376	ENSMUSG00000037025	EggNOG|Ensembl|HGNC|HomoloGene|Inparanoid|NCBI|OMA|OrthoDB|OrthoMCL|Panther
FOXD1	2297	ENSG00000251493	Foxd1	15229	ENSMUSG00000078302	EggNOG|Ensembl|HGNC|HomoloGene|Inparanoid|NCBI|OMA|OrthoDB|OrthoMCL|Panther
FOXL1	2300	ENSG00000176678	Foxl1	14241	ENSMUSG00000097084	EggNOG|Ensembl|HGNC|HomoloGene|Inparanoid|NCBI|OMA|OrthoDB|OrthoMCL|Panther
FOXO1	2308	ENSG00000150907	Foxo1	56458	ENSMUSG00000044167	EggNOG|Ensembl|HGNC|HomoloGene|Inparanoid|NCBI|OMA|OrthoDB|OrthoMCL|Panther|Treefam
FOXO3	2309	ENSG00000118689	Foxo3	56484	ENSMUSG00000048756	EggNOG|Ensembl|HGNC|HomoloGene|Inparanoid|NCBI|OMA|OrthoDB|OrthoMCL|Panther|PhylomeDB|Treefam
FSCN1	6624	ENSG00000075618	Fscn1	14086	ENSMUSG00000029581	EggNOG|Ensembl|HGNC|HomoloGene|Inparanoid|NCBI|OMA|OrthoDB|OrthoMCL|Panther|PhylomeDB|Treefam
FSCN2	25794	ENSG00000186765	Fscn2	238021	ENSMUSG00000025380	EggNOG|Ensembl|HGNC|HomoloGene|Inparanoid|NCBI|OMA|OrthoDB|OrthoMCL|Panther|PhylomeDB|Treefam
FTH1	2495	ENSG00000167996	Fth1	14319	ENSMUSG00000024661	EggNOG|HGNC|HomoloGene|Inparanoid|NCBI|OMA|OrthoDB|OrthoMCL|Panther|Treefam
FTO	79068	ENSG00000140718	Fto	26383	ENSMUSG00000055932	EggNOG|Ensembl|HGNC|HomoloGene|Inparanoid|NCBI|OMA|OrthoDB|OrthoMCL|Panther|PhylomeDB|Treefam
FUT11	170384	ENSG00000196968	Fut11	73068	ENSMUSG00000039357	EggNOG|Ensembl|HGNC|HomoloGene|Inparanoid|NCBI|OMA|OrthoDB|OrthoMCL|Panther|PhylomeDB|Treefam
FXYD1	5348	ENSG00000266964	Fxyd1	56188	ENSMUSG00000036570	EggNOG|Ensembl|HGNC|HomoloGene|Inparanoid|NCBI|OMA|OrthoDB|OrthoMCL|Panther|PhylomeDB|Treefam
FZD7	8324	ENSG00000155760	Fzd7	14369	ENSMUSG00000041075	EggNOG|Ensembl|HGNC|HomoloGene|Inparanoid|NCBI|OMA|OrthoDB|OrthoMCL|Panther|Treefam
FZD8	8325	ENSG00000177283	Fzd8	14370	ENSMUSG00000036904	EggNOG|Ensembl|HGNC|HomoloGene|Inparanoid|NCBI|OMA|OrthoDB|OrthoMCL|Panther|Treefam
FZR1	51343	ENSG00000105325	Fzr1	56371	ENSMUSG00000020235	EggNOG|Ensembl|HGNC|HomoloGene|Inparanoid|NCBI|OMA|OrthoDB|OrthoMCL|Panther|PhylomeDB|Treefam
G6PC3	92579	ENSG00000141349	G6pc3	68401	ENSMUSG00000034793	EggNOG|Ensembl|HGNC|HomoloGene|Inparanoid|NCBI|OMA|OrthoDB|OrthoMCL|Panther|PhylomeDB|Treefam
GAA	2548	ENSG00000171298	Gaa	14387	ENSMUSG00000025579	EggNOG|Ensembl|HGNC|HomoloGene|Inparanoid|NCBI|OMA|OrthoDB|OrthoMCL|Panther|PhylomeDB|Treefam
GABRE	2564	ENSG00000102287	Gabre	14404	ENSMUSG00000031340	EggNOG|Ensembl|HGNC|Inparanoid|NCBI|OrthoDB|OrthoMCL|Panther|Treefam
GADD45B	4616	ENSG00000099860	Gadd45b	17873	ENSMUSG00000015312	EggNOG|Ensembl|HGNC|HomoloGene|Inparanoid|NCBI|OMA|OrthoDB|OrthoMCL|Panther|PhylomeDB|Treefam
GAL3ST1	9514	ENSG00000128242	Gal3st1	53897	ENSMUSG00000049721	EggNOG|Ensembl|HGNC|HomoloGene|Inparanoid|NCBI|OMA|OrthoDB|OrthoMCL|Panther|PhylomeDB|Treefam
GALNT18	374378	ENSG00000110328	Galnt18	233733	ENSMUSG00000038296	EggNOG|Ensembl|HGNC|HomoloGene|Inparanoid|NCBI|OMA|OrthoDB|OrthoMCL|Panther|PhylomeDB|Treefam
GAPDH	2597	ENSG00000111640	Gapdh	14433	ENSMUSG00000057666	Ensembl|HGNC|HomoloGene|NCBI|OMA|OrthoDB|OrthoMCL|Panther|Treefam
GAS2L3	283431	ENSG00000139354	Gas2l3	237436	ENSMUSG00000074802	EggNOG|Ensembl|HGNC|HomoloGene|Inparanoid|NCBI|OMA|OrthoDB|OrthoMCL|Panther|PhylomeDB|Treefam
GBE1	2632	ENSG00000114480	Gbe1	74185	ENSMUSG00000022707	EggNOG|Ensembl|HGNC|HomoloGene|Inparanoid|NCBI|OMA|OrthoDB|OrthoMCL|Panther|Treefam
GBF1	8729	ENSG00000107862	Gbf1	107338	ENSMUSG00000025224	EggNOG|Ensembl|HGNC|HomoloGene|Inparanoid|NCBI|OMA|OrthoDB|OrthoMCL|Panther|PhylomeDB|Treefam
GCAT	23464	ENSG00000100116	Gcat	26912	ENSMUSG00000006378	EggNOG|Ensembl|HGNC|Inparanoid|OMA|OrthoMCL|Panther|PhylomeDB|Treefam
GDF15	9518	ENSG00000130513	Gdf15	23886	ENSMUSG00000038508	EggNOG|Ensembl|HGNC|HomoloGene|Inparanoid|NCBI|OMA|OrthoDB|OrthoMCL|Panther|Treefam
GFRA2	2675	ENSG00000168546	Gfra2	14586	ENSMUSG00000022103	EggNOG|Ensembl|HGNC|HomoloGene|Inparanoid|NCBI|OMA|OrthoDB|OrthoMCL|Panther|Treefam
GJA3	2700	ENSG00000121743	Gja3	14611	ENSMUSG00000048582	EggNOG|Ensembl|HGNC|HomoloGene|Inparanoid|NCBI|OMA|OrthoDB|OrthoMCL|Panther|Treefam
GJB2	2706	ENSG00000165474	Gjb2	14619	ENSMUSG00000046352	EggNOG|Ensembl|HGNC|HomoloGene|Inparanoid|NCBI|OMA|OrthoDB|OrthoMCL|Panther|PhylomeDB|Treefam
GJC2	57165	ENSG00000198835	Gjc2	118454	ENSMUSG00000043448	EggNOG|Ensembl|HGNC|HomoloGene|Inparanoid|NCBI|OMA|OrthoDB|OrthoMCL|Panther|PhylomeDB|Treefam
GLG1	2734	ENSG00000090863	Glg1	20340	ENSMUSG00000003316	EggNOG|Ensembl|HGNC|HomoloGene|Inparanoid|NCBI|OMA|OrthoDB|OrthoMCL|Panther|PhylomeDB|Treefam
GLRX	2745	ENSG00000173221	Glrx	93692	ENSMUSG00000021591	EggNOG|Ensembl|HGNC|HomoloGene|Inparanoid|NCBI|OMA|OrthoDB|OrthoMCL|Panther|PhylomeDB|Treefam
GMCL1	64395	ENSG00000087338	Gmcl1	23885	ENSMUSG00000001157	EggNOG|Ensembl|HGNC|HomoloGene|Inparanoid|NCBI|OMA|OrthoDB|OrthoMCL|Panther|Treefam
GNG4	2786	ENSG00000168243	Gng4	14706	ENSMUSG00000021303	EggNOG|Ensembl|HGNC|HomoloGene|Inparanoid|NCBI|OMA|OrthoMCL|Panther|PhylomeDB|Treefam
GOLGA7B	401647	ENSG00000155265	Golga7b	71146	ENSMUSG00000042532	EggNOG|Ensembl|HGNC|HomoloGene|Inparanoid|NCBI|OMA|OrthoDB|OrthoMCL|Panther|PhylomeDB|Treefam
GORASP2	26003	ENSG00000115806	Gorasp2	70231	ENSMUSG00000014959	EggNOG|Ensembl|HGNC|HomoloGene|Inparanoid|NCBI|OMA|OrthoDB|OrthoMCL|Panther|PhylomeDB|Treefam
GPHN	10243	ENSG00000171723	Gphn	268566	ENSMUSG00000047454	EggNOG|Ensembl|HGNC|HomoloGene|Inparanoid|NCBI|OMA|OrthoDB|OrthoMCL|Panther|Treefam
GPI	2821	ENSG00000105220	Gpi1	14751	ENSMUSG00000036427	Ensembl|HGNC|HomoloGene|Inparanoid|NCBI|OMA|OrthoDB|OrthoMCL|Panther|PhylomeDB|Treefam
GPNMB	10457	ENSG00000136235	Gpnmb	93695	ENSMUSG00000029816	EggNOG|Ensembl|HGNC|HomoloGene|Inparanoid|NCBI|OMA|OrthoDB|OrthoMCL|Panther|Treefam
GPR157	80045	ENSG00000180758	Gpr157	269604	ENSMUSG00000047875	EggNOG|Ensembl|HGNC|HomoloGene|Inparanoid|NCBI|OMA|OrthoDB|OrthoMCL|Panther|PhylomeDB|Treefam
GPRC5A	9052	ENSG00000013588	Gprc5a	232431	ENSMUSG00000046733	EggNOG|Ensembl|HGNC|HomoloGene|Inparanoid|NCBI|OMA|OrthoDB|OrthoMCL|Panther|PhylomeDB|Treefam
GPRC5C	55890	ENSG00000170412	Gprc5c	70355	ENSMUSG00000051043	EggNOG|Ensembl|HGNC|HomoloGene|Inparanoid|NCBI|OMA|OrthoDB|OrthoMCL|Panther|Treefam
GPRIN2	9721	ENSG00000204175	Gprin2	432839	ENSMUSG00000071531	EggNOG|Ensembl|HGNC|HomoloGene|Inparanoid|NCBI|OMA|OrthoDB|OrthoMCL|Panther|Treefam
GPT2	84706	ENSG00000166123	Gpt2	108682	ENSMUSG00000031700	EggNOG|Ensembl|HGNC|HomoloGene|Inparanoid|NCBI|OMA|OrthoDB|OrthoMCL|Panther|PhylomeDB|Treefam
GPX3	2878	ENSG00000211445	Gpx3	14778	ENSMUSG00000018339	EggNOG|Ensembl|HGNC|HomoloGene|Inparanoid|NCBI|OMA|OrthoDB|OrthoMCL|Panther|PhylomeDB|Treefam
GRAMD4	23151	ENSG00000075240	Gramd4	223752	ENSMUSG00000035900	EggNOG|Ensembl|HGNC|HomoloGene|Inparanoid|NCBI|OMA|OrthoDB|OrthoMCL|Panther|PhylomeDB|Treefam
GRB10	2887	ENSG00000106070	Grb10	14783	ENSMUSG00000020176	EggNOG|Ensembl|HGNC|HomoloGene|Inparanoid|NCBI|OMA|OrthoDB|OrthoMCL|Panther|PhylomeDB|Treefam
GREB1	9687	ENSG00000196208	Greb1	268527	ENSMUSG00000036523	EggNOG|Ensembl|HGNC|HomoloGene|Inparanoid|NCBI|OMA|OrthoDB|OrthoMCL|Panther|PhylomeDB|Treefam
GREM1	26585	ENSG00000166923	Grem1	23892	ENSMUSG00000074934	Ensembl|HGNC|HomoloGene|Inparanoid|NCBI|OMA|OrthoDB|OrthoMCL|Panther
GRID1	2894	ENSG00000182771	Grid1	14803	ENSMUSG00000041078	EggNOG|Ensembl|HGNC|HomoloGene|Inparanoid|NCBI|OMA|OrthoDB|OrthoMCL|Panther|Treefam
GRK6	2870	ENSG00000198055	Grk6	26385	ENSMUSG00000074886	EggNOG|Ensembl|HGNC|HomoloGene|Inparanoid|NCBI|OMA|OrthoDB|OrthoMCL|Panther|PhylomeDB|Treefam
GSE1	23199	ENSG00000131149	Gse1	382034	ENSMUSG00000031822	EggNOG|Ensembl|HGNC|HomoloGene|Inparanoid|NCBI|OMA|OrthoDB|OrthoMCL|Panther|PhylomeDB|Treefam
GSK3A	2931	ENSG00000105723	Gsk3a	606496	ENSMUSG00000057177	Ensembl|HGNC|HomoloGene|Inparanoid|NCBI|OMA|OrthoDB|OrthoMCL|Panther|PhylomeDB|Treefam
GSN	2934	ENSG00000148180	Gsn	227753	ENSMUSG00000026879	EggNOG|Ensembl|HGNC|HomoloGene|Inparanoid|NCBI|OMA|OrthoDB|OrthoMCL|Panther|PhylomeDB|Treefam
GTF3C1	2975	ENSG00000077235	Gtf3c1	233863	ENSMUSG00000032777	EggNOG|Ensembl|HGNC|HomoloGene|Inparanoid|NCBI|OMA|OrthoDB|OrthoMCL|Panther|PhylomeDB|Treefam
GTPBP1	9567	ENSG00000100226	Gtpbp1	14904	ENSMUSG00000042535	EggNOG|Ensembl|HGNC|HomoloGene|Inparanoid|NCBI|OMA|OrthoDB|OrthoMCL|Panther|PhylomeDB|Treefam
GTSE1	51512	ENSG00000075218	Gtse1	29870	ENSMUSG00000022385	EggNOG|Ensembl|HGNC|HomoloGene|Inparanoid|NCBI|OMA|OrthoDB|OrthoMCL|Panther|PhylomeDB|Treefam
GYS1	2997	ENSG00000104812	Gys1	14936	ENSMUSG00000003865	EggNOG|Ensembl|HGNC|HomoloGene|Inparanoid|NCBI|OMA|OrthoDB|OrthoMCL|Panther|PhylomeDB|Treefam
HAGH	3029	ENSG00000063854	Hagh	14651	ENSMUSG00000024158	EggNOG|Ensembl|HGNC|HomoloGene|Inparanoid|NCBI|OMA|OrthoDB|OrthoMCL|Panther|PhylomeDB|Treefam
HAVCR1	26762	ENSG00000113249	Havcr1	171283	ENSMUSG00000040405	Ensembl|HGNC|OMA|OrthoDB|Panther|PhylomeDB|Treefam
HCFC1R1	54985	ENSG00000103145	Hcfc1r1	353502	ENSMUSG00000023904	EggNOG|Ensembl|HGNC|HomoloGene|Inparanoid|NCBI|OMA|OrthoDB|OrthoMCL|Panther|PhylomeDB|Treefam
HDAC11	79885	ENSG00000163517	Hdac11	232232	ENSMUSG00000034245	EggNOG|Ensembl|HGNC|HomoloGene|Inparanoid|NCBI|OMA|OrthoDB|OrthoMCL|Panther|PhylomeDB|Treefam
HDAC3	8841	ENSG00000171720	Hdac3	15183	ENSMUSG00000024454	EggNOG|Ensembl|HGNC|HomoloGene|Inparanoid|NCBI|OMA|OrthoDB|OrthoMCL|Panther|PhylomeDB|Treefam
HECTD1	25831	ENSG00000092148	Hectd1	207304	ENSMUSG00000035247	Ensembl|HGNC|HomoloGene|Inparanoid|NCBI|OMA|OrthoDB|OrthoMCL|Panther|PhylomeDB|Treefam
HEG1	57493	ENSG00000173706	Heg1	77446	ENSMUSG00000075254	EggNOG|Ensembl|HGNC|HomoloGene|Inparanoid|NCBI|OMA|OrthoDB|OrthoMCL|Panther|Treefam
HELZ	9931	ENSG00000198265	Helz	78455	ENSMUSG00000020721	EggNOG|Ensembl|HGNC|HomoloGene|Inparanoid|NCBI|OMA|OrthoDB|OrthoMCL|Panther|PhylomeDB|Treefam
HERC3	8916	ENSG00000138641	Herc3	73998	ENSMUSG00000029804	EggNOG|Ensembl|HGNC|Inparanoid|OMA|OrthoMCL|Panther|PhylomeDB|Treefam
HES1	3280	ENSG00000114315	Hes1	15205	ENSMUSG00000022528	EggNOG|Ensembl|HGNC|HomoloGene|Inparanoid|NCBI|OMA|OrthoDB|OrthoMCL|Panther|PhylomeDB|Treefam
HES2	54626	ENSG00000069812	Hes2	15206	ENSMUSG00000028940	EggNOG|Ensembl|HGNC|HomoloGene|Inparanoid|NCBI|OMA|OrthoDB|OrthoMCL|Panther|Treefam
HEY1	23462	ENSG00000164683	Hey1	15213	ENSMUSG00000040289	EggNOG|Ensembl|HGNC|HomoloGene|Inparanoid|NCBI|OMA|OrthoDB|OrthoMCL|Panther|PhylomeDB
HFE	3077	ENSG00000010704	Hfe	15216	ENSMUSG00000006611	EggNOG|Ensembl|HGNC|HomoloGene|Inparanoid|NCBI|OMA|OrthoDB|OrthoMCL|Panther|Treefam
HGS	9146	ENSG00000185359	Hgs	15239	ENSMUSG00000025793	Ensembl|HGNC|HomoloGene|Inparanoid|NCBI|OMA|OrthoDB|OrthoMCL|Panther
HILPDA	29923	ENSG00000135245	Hilpda	69573	ENSMUSG00000043421	EggNOG|Ensembl|HGNC|HomoloGene|Inparanoid|NCBI|OMA|OrthoDB|OrthoMCL|Panther
HIP1	3092	ENSG00000127946	Hip1	215114	ENSMUSG00000039959	EggNOG|Ensembl|HGNC|HomoloGene|Inparanoid|NCBI|OMA|OrthoDB|OrthoMCL|Panther|PhylomeDB|Treefam
HIVEP2	3097	ENSG00000010818	Hivep2	15273	ENSMUSG00000015501	EggNOG|Ensembl|HGNC|HomoloGene|Inparanoid|NCBI|OMA|OrthoDB|OrthoMCL|Panther|PhylomeDB|Treefam
HK1	3098	ENSG00000156515	Hk1	15275	ENSMUSG00000037012	EggNOG|Ensembl|HGNC|HomoloGene|Inparanoid|NCBI|OMA|OrthoDB|OrthoMCL
HK2	3099	ENSG00000159399	Hk2	15277	ENSMUSG00000000628	EggNOG|Ensembl|HGNC|HomoloGene|Inparanoid|NCBI|OMA|OrthoDB|OrthoMCL|Panther|PhylomeDB|Treefam
HM13	81502	ENSG00000101294	H13	14950	ENSMUSG00000019188	EggNOG|Ensembl|HGNC|HomoloGene|Inparanoid|NCBI|OMA|OrthoDB|OrthoMCL|Panther|PhylomeDB|Treefam
HMOX1	3162	ENSG00000100292	Hmox1	15368	ENSMUSG00000005413	Ensembl|HGNC|HomoloGene|Inparanoid|NCBI|OMA|OrthoDB|OrthoMCL|Panther|PhylomeDB|Treefam
HNF1B	6928	ENSG00000275410	Hnf1b	21410	ENSMUSG00000020679	EggNOG|Ensembl|HGNC|HomoloGene|Inparanoid|NCBI|OMA|OrthoDB|OrthoMCL|Panther|PhylomeDB
HNRNPK	3190	ENSG00000165119	Hnrnpk	15387	ENSMUSG00000021546	Ensembl|HGNC|HomoloGene|Inparanoid|NCBI|OMA|OrthoDB|OrthoMCL|Panther|Treefam
HNRNPL	3191	ENSG00000104824	Hnrnpl	15388	ENSMUSG00000015165	Ensembl|HGNC|HomoloGene|Inparanoid|NCBI|OMA|OrthoDB|OrthoMCL|Panther|PhylomeDB|Treefam
HNRNPU	3192	ENSG00000153187	Hnrnpu	51810	ENSMUSG00000039630	EggNOG|Ensembl|HGNC|HomoloGene|Inparanoid|NCBI|OMA|OrthoDB|OrthoMCL|Panther|PhylomeDB|Treefam
HOXB8	3218	ENSG00000120068	Hoxb8	15416	ENSMUSG00000056648	EggNOG|Ensembl|HGNC|HomoloGene|Inparanoid|NCBI|OMA|OrthoDB|OrthoMCL|Panther|PhylomeDB|Treefam
HOXB9	3219	ENSG00000170689	Hoxb9	15417	ENSMUSG00000020875	EggNOG|Ensembl|HGNC|HomoloGene|Inparanoid|NCBI|OMA|OrthoDB|OrthoMCL|Panther|Treefam
HPCAL1	3241	ENSG00000115756	Hpcal1	53602	ENSMUSG00000071379	EggNOG|Ensembl|HGNC|HomoloGene|Inparanoid|OMA|OrthoDB|OrthoMCL|Panther|PhylomeDB|Treefam
HPN	3249	ENSG00000105707	Hpn	15451	ENSMUSG00000001249	EggNOG|Ensembl|HGNC|HomoloGene|Inparanoid|NCBI|OMA|OrthoDB|OrthoMCL|Panther|Treefam
HPS3	84343	ENSG00000163755	Hps3	12807	ENSMUSG00000027615	EggNOG|Ensembl|HGNC|HomoloGene|Inparanoid|NCBI|OMA|OrthoDB|OrthoMCL|Panther|Treefam
HR	55806	ENSG00000168453	Hr	15460	ENSMUSG00000022096	EggNOG|Ensembl|HGNC|HomoloGene|Inparanoid|NCBI|OMA|OrthoDB|OrthoMCL|Panther|PhylomeDB|Treefam
HS3ST3B1	9953	ENSG00000125430	Hs3st3b1	54710	ENSMUSG00000070407	EggNOG|Ensembl|HGNC|HomoloGene|Inparanoid|OMA|OrthoDB|OrthoMCL|Panther|Treefam
HSP90AB1	3326	ENSG00000096384	Hsp90ab1	15516	ENSMUSG00000023944	EggNOG|Ensembl|HGNC|HomoloGene|Inparanoid|NCBI|OMA|OrthoDB|OrthoMCL|Panther|Treefam
IBA57	200205	ENSG00000181873	Iba57	216792	ENSMUSG00000049287	EggNOG|Ensembl|HGNC|HomoloGene|Inparanoid|NCBI|OMA|OrthoDB|OrthoMCL|Panther|PhylomeDB|Treefam
ICAM1	3383	ENSG00000090339	Icam1	15894	ENSMUSG00000037405	Ensembl|HGNC|HomoloGene|Inparanoid|NCBI|OMA|OrthoDB|OrthoMCL|Panther|PhylomeDB|Treefam
ICAM5	7087	ENSG00000105376	Icam5	15898	ENSMUSG00000032174	EggNOG|Ensembl|HGNC|HomoloGene|Inparanoid|OMA|OrthoDB|OrthoMCL|Panther|Treefam
ICOSLG	23308	ENSG00000160223	Icosl	50723	ENSMUSG00000000732	Ensembl|HGNC|HomoloGene|Inparanoid|NCBI|OMA|OrthoDB|OrthoMCL|Panther|PhylomeDB|Treefam
ID1	3397	ENSG00000125968	Id1	15901	ENSMUSG00000042745	EggNOG|Ensembl|HGNC|HomoloGene|Inparanoid|NCBI|OMA|OrthoDB|OrthoMCL|Panther|PhylomeDB|Treefam
ID2	3398	ENSG00000115738	Id2	15902	ENSMUSG00000020644	EggNOG|Ensembl|HGNC|HomoloGene|Inparanoid|NCBI|OMA|OrthoMCL|Panther|PhylomeDB|Treefam
IDH2	3418	ENSG00000182054	Idh2	269951	ENSMUSG00000030541	EggNOG|Ensembl|HGNC|HomoloGene|Inparanoid|NCBI|OMA|OrthoDB|OrthoMCL|Panther|PhylomeDB|Treefam
IER2	9592	ENSG00000160888	Ier2	15936	ENSMUSG00000053560	EggNOG|Ensembl|HGNC|HomoloGene|Inparanoid|NCBI|OMA|OrthoDB|OrthoMCL|Panther|Treefam
IFFO1	25900	ENSG00000010295	Iffo1	320678	ENSMUSG00000038271	Ensembl|HGNC|HomoloGene|Inparanoid|NCBI|OMA|OrthoDB|OrthoMCL|Panther|PhylomeDB
IFT140	9742	ENSG00000187535	Ift140	106633	ENSMUSG00000024169	EggNOG|Ensembl|HGNC|HomoloGene|Inparanoid|NCBI|OMA|OrthoDB|OrthoMCL|Panther|Treefam
IGF1R	3480	ENSG00000140443	Igf1r	16001	ENSMUSG00000005533	Ensembl|HGNC|HomoloGene|Inparanoid|NCBI|OMA|OrthoDB|OrthoMCL|Panther|PhylomeDB
IGF2BP2	10644	ENSG00000073792	Igf2bp2	319765	ENSMUSG00000033581	EggNOG|Ensembl|HGNC|HomoloGene|Inparanoid|NCBI|OMA|OrthoDB|OrthoMCL|Panther|PhylomeDB|Treefam
IGFBP4	3487	ENSG00000141753	Igfbp4	16010	ENSMUSG00000017493	EggNOG|Ensembl|HGNC|HomoloGene|Inparanoid|NCBI|OMA|OrthoDB|OrthoMCL|Panther|PhylomeDB|Treefam
IGSF11	152404	ENSG00000144847	Igsf11	207683	ENSMUSG00000022790	EggNOG|Ensembl|HGNC|HomoloGene|Inparanoid|NCBI|OMA|OrthoDB|OrthoMCL|Panther|PhylomeDB|Treefam
IL1RAP	3556	ENSG00000196083	Il1rap	16180	ENSMUSG00000022514	EggNOG|Ensembl|HGNC|HomoloGene|Inparanoid|NCBI|OMA|OrthoDB|OrthoMCL|Panther|PhylomeDB|Treefam
ILVBL	10994	ENSG00000105135	Ilvbl	216136	ENSMUSG00000032763	EggNOG|Ensembl|HGNC|HomoloGene|Inparanoid|NCBI|OMA|OrthoDB|OrthoMCL|Panther|PhylomeDB|Treefam
IMP3	55272	ENSG00000177971	Imp3	102462	ENSMUSG00000032288	EggNOG|Ensembl|HGNC|HomoloGene|Inparanoid|NCBI|OMA|OrthoDB|OrthoMCL|Panther|PhylomeDB|Treefam
INCENP	3619	ENSG00000149503	Incenp	16319	ENSMUSG00000024660	EggNOG|Ensembl|HGNC|HomoloGene|Inparanoid|NCBI|OMA|OrthoDB|OrthoMCL|Panther|PhylomeDB|Treefam
INHA	3623	ENSG00000123999	Inha	16322	ENSMUSG00000032968	EggNOG|Ensembl|HGNC|HomoloGene|Inparanoid|NCBI|OMA|OrthoDB|OrthoMCL|Panther|Treefam
INHBB	3625	ENSG00000163083	Inhbb	16324	ENSMUSG00000037035	EggNOG|Ensembl|HGNC|HomoloGene|Inparanoid|NCBI|OMA|OrthoDB|OrthoMCL|Panther|PhylomeDB|Treefam
INO80D	54891	ENSG00000114933	Ino80d	227195	ENSMUSG00000040865	EggNOG|Ensembl|HGNC|HomoloGene|Inparanoid|NCBI|OMA|OrthoDB|OrthoMCL|Panther
INSIG1	3638	ENSG00000186480	Insig1	231070	ENSMUSG00000045294	EggNOG|Ensembl|HGNC|HomoloGene|Inparanoid|NCBI|OMA|OrthoDB|OrthoMCL|Panther|PhylomeDB|Treefam
INSIG2	51141	ENSG00000125629	Insig2	72999	ENSMUSG00000003721	EggNOG|Ensembl|HGNC|HomoloGene|Inparanoid|NCBI|OMA|OrthoDB|OrthoMCL|Panther|PhylomeDB|Treefam
INSR	3643	ENSG00000171105	Insr	16337	ENSMUSG00000005534	EggNOG|Ensembl|HGNC|HomoloGene|Inparanoid|NCBI|OMA|OrthoDB|OrthoMCL|Panther|Treefam
INTS1	26173	ENSG00000164880	Ints1	68510	ENSMUSG00000029547	EggNOG|Ensembl|HGNC|HomoloGene|Inparanoid|NCBI|OMA|OrthoDB|OrthoMCL|Panther|PhylomeDB|Treefam
IPO13	9670	ENSG00000117408	Ipo13	230673	ENSMUSG00000033365	EggNOG|Ensembl|HGNC|HomoloGene|Inparanoid|NCBI|OMA|OrthoDB|OrthoMCL|Panther|PhylomeDB|Treefam
IRF2BP2	359948	ENSG00000168264	Irf2bp2	270110	ENSMUSG00000051495	EggNOG|Ensembl|HGNC|HomoloGene|Inparanoid|NCBI|OMA|OrthoDB|OrthoMCL|Panther|Treefam
ITGA5	3678	ENSG00000161638	Itga5	16402	ENSMUSG00000000555	EggNOG|Ensembl|HGNC|HomoloGene|Inparanoid|NCBI|OMA|OrthoDB|OrthoMCL|Panther|Treefam
ITGA6	3655	ENSG00000091409	Itga6	16403	ENSMUSG00000027111	EggNOG|Ensembl|HGNC|HomoloGene|Inparanoid|NCBI|OMA|OrthoDB|OrthoMCL|Panther|Treefam
ITGAL	3683	ENSG00000005844	Itgal	16408	ENSMUSG00000030830	EggNOG|Ensembl|HGNC|HomoloGene|Inparanoid|NCBI|OMA|OrthoDB|OrthoMCL|Panther|Treefam
ITGB2	3689	ENSG00000160255	Itgb2	16414	ENSMUSG00000000290	EggNOG|Ensembl|HGNC|HomoloGene|Inparanoid|NCBI|OMA|OrthoDB|OrthoMCL|Panther|Treefam
ITGB3	3690	ENSG00000259207	Itgb3	16416	ENSMUSG00000020689	EggNOG|Ensembl|HGNC|HomoloGene|Inparanoid|NCBI|OMA|OrthoDB|OrthoMCL|Panther
ITGB4	3691	ENSG00000132470	Itgb4	192897	ENSMUSG00000020758	EggNOG|Ensembl|HGNC|HomoloGene|Inparanoid|NCBI|OMA|OrthoDB|OrthoMCL|Panther|PhylomeDB|Treefam
ITGB5	3693	ENSG00000082781	Itgb5	16419	ENSMUSG00000022817	EggNOG|Ensembl|HGNC|HomoloGene|Inparanoid|NCBI|OMA|OrthoDB|OrthoMCL|Panther|PhylomeDB|Treefam
ITPK1	3705	ENSG00000100605	Itpk1	217837	ENSMUSG00000057963	EggNOG|Ensembl|HGNC|HomoloGene|Inparanoid|NCBI|OMA|OrthoDB|OrthoMCL|Panther|PhylomeDB|Treefam
JAG2	3714	ENSG00000184916	Jag2	16450	ENSMUSG00000002799	EggNOG|Ensembl|HGNC|HomoloGene|Inparanoid|NCBI|OMA|OrthoDB|OrthoMCL|Panther|Treefam
JAM2	58494	ENSG00000154721	Jam2	67374	ENSMUSG00000053062	EggNOG|Ensembl|HGNC|HomoloGene|Inparanoid|NCBI|OMA|OrthoDB|OrthoMCL|Panther|PhylomeDB|Treefam
JMJD6	23210	ENSG00000070495	Jmjd6	107817	ENSMUSG00000056962	EggNOG|Ensembl|HGNC|HomoloGene|Inparanoid|NCBI|OMA|OrthoDB|OrthoMCL|Panther|PhylomeDB|Treefam
JOSD1	9929	ENSG00000100221	Josd1	74158	ENSMUSG00000022426	EggNOG|Ensembl|HGNC|Inparanoid|NCBI|OMA|OrthoDB|OrthoMCL|Panther|PhylomeDB|Treefam
JUN	3725	ENSG00000177606	Jun	16476	ENSMUSG00000052684	EggNOG|Ensembl|HGNC|HomoloGene|Inparanoid|NCBI|OMA|OrthoDB|OrthoMCL|Panther|PhylomeDB|Treefam
JUNB	3726	ENSG00000171223	Junb	16477	ENSMUSG00000052837	EggNOG|Ensembl|HGNC|HomoloGene|Inparanoid|NCBI|OMA|OrthoDB|OrthoMCL|Panther|PhylomeDB
KANK3	256949	ENSG00000186994	Kank3	80880	ENSMUSG00000042099	EggNOG|Ensembl|HGNC|HomoloGene|Inparanoid|NCBI|OMA|OrthoDB|OrthoMCL|Panther|PhylomeDB|Treefam
KANSL1	284058	ENSG00000120071	Kansl1	76719	ENSMUSG00000018412	EggNOG|Ensembl|HGNC|HomoloGene|Inparanoid|NCBI|OMA|OrthoDB|OrthoMCL|Panther|Treefam
KAT6B	23522	ENSG00000156650	Kat6b	54169	ENSMUSG00000021767	EggNOG|Ensembl|HGNC|Inparanoid|NCBI|OMA|OrthoDB|OrthoMCL|Panther|Treefam
KCMF1	56888	ENSG00000176407	Kcmf1	74287	ENSMUSG00000055239	EggNOG|Ensembl|HGNC|HomoloGene|Inparanoid|NCBI|OMA|OrthoDB|OrthoMCL|Panther|PhylomeDB|Treefam
KCNH3	23416	ENSG00000135519	Kcnh3	16512	ENSMUSG00000037579	EggNOG|Ensembl|HGNC|HomoloGene|Inparanoid|NCBI|OMA|OrthoDB|OrthoMCL|Panther|Treefam
KCNK1	3775	ENSG00000135750	Kcnk1	16525	ENSMUSG00000033998	EggNOG|Ensembl|HGNC|HomoloGene|Inparanoid|NCBI|OMA|OrthoDB|OrthoMCL|Panther|Treefam
KCNK15	60598	ENSG00000124249	Kcnk15	241769	ENSMUSG00000035238	Ensembl|HGNC|HomoloGene|Inparanoid|NCBI|OMA|OrthoDB|OrthoMCL|Panther|Treefam
KCNMA1	3778	ENSG00000156113	Kcnma1	16531	ENSMUSG00000063142	EggNOG|Ensembl|HGNC|HomoloGene|Inparanoid|NCBI|OMA|OrthoDB|OrthoMCL|Panther|PhylomeDB|Treefam
KCNMB4	27345	ENSG00000135643	Kcnmb4	58802	ENSMUSG00000054934	EggNOG|Ensembl|HGNC|HomoloGene|Inparanoid|NCBI|OMA|OrthoDB|OrthoMCL|Panther|PhylomeDB|Treefam
KCTD1	284252	ENSG00000134504	Kctd1	106931	ENSMUSG00000036225	EggNOG|Ensembl|HGNC|HomoloGene|Inparanoid|NCBI|OrthoDB|OrthoMCL|Panther|PhylomeDB|Treefam
KCTD11	147040	ENSG00000213859	Kctd11	216858	ENSMUSG00000046731	EggNOG|Ensembl|HGNC|HomoloGene|Inparanoid|NCBI|OMA|OrthoDB|OrthoMCL|Panther|PhylomeDB|Treefam
KCTD14	65987	ENSG00000151364	Kctd14	233529	ENSMUSG00000051727	EggNOG|Ensembl|HGNC|HomoloGene|Inparanoid|NCBI|OMA|OrthoDB|OrthoMCL|Panther|PhylomeDB|Treefam
KCTD17	79734	ENSG00000100379	Kctd17	72844	ENSMUSG00000033287	EggNOG|Ensembl|HGNC|HomoloGene|Inparanoid|NCBI|OMA|OrthoDB|OrthoMCL|Panther|Treefam
KCTD18	130535	ENSG00000155729	Kctd18	51960	ENSMUSG00000054770	EggNOG|Ensembl|HGNC|HomoloGene|Inparanoid|NCBI|OMA|OrthoDB|OrthoMCL|Panther|Treefam
KCTD3	51133	ENSG00000136636	Kctd3	226823	ENSMUSG00000026608	EggNOG|Ensembl|HGNC|HomoloGene|Inparanoid|NCBI|OMA|OrthoDB|OrthoMCL|Panther|PhylomeDB|Treefam
KCTD9	54793	ENSG00000104756	Kctd9	105440	ENSMUSG00000034327	EggNOG|Ensembl|HGNC|HomoloGene|Inparanoid|NCBI|OMA|OrthoDB|OrthoMCL|Panther|PhylomeDB|Treefam
KDM1A	23028	ENSG00000004487	Kdm1a	99982	ENSMUSG00000036940	EggNOG|Ensembl|HGNC|HomoloGene|Inparanoid|NCBI|OMA|OrthoDB|OrthoMCL|Panther|PhylomeDB|Treefam
KDM2A	22992	ENSG00000173120	Kdm2a	225876	ENSMUSG00000054611	EggNOG|Ensembl|HGNC|HomoloGene|Inparanoid|NCBI|OMA|OrthoDB|OrthoMCL|Panther|PhylomeDB|Treefam
KDM2B	84678	ENSG00000089094	Kdm2b	30841	ENSMUSG00000029475	EggNOG|Ensembl|HGNC|HomoloGene|Inparanoid|NCBI|OMA|OrthoDB|OrthoMCL|Panther|PhylomeDB|Treefam
KDM3A	55818	ENSG00000115548	Kdm3a	104263	ENSMUSG00000053470	EggNOG|Ensembl|HGNC|HomoloGene|Inparanoid|NCBI|OMA|OrthoDB|OrthoMCL|Panther|PhylomeDB|Treefam
KDM4B	23030	ENSG00000127663	Kdm4b	193796	ENSMUSG00000024201	EggNOG|Ensembl|HGNC|HomoloGene|Inparanoid|NCBI|OMA|OrthoDB|Panther|PhylomeDB|Treefam
KDM4C	23081	ENSG00000107077	Kdm4c	76804	ENSMUSG00000028397	Ensembl|HGNC|HomoloGene|Inparanoid|NCBI|OMA|OrthoDB|OrthoMCL|Panther|PhylomeDB|Treefam
KDM5B	10765	ENSG00000117139	Kdm5b	75605	ENSMUSG00000042207	EggNOG|Ensembl|HGNC|HomoloGene|Inparanoid|NCBI|OMA|OrthoDB|OrthoMCL|Panther|PhylomeDB|Treefam
KDM5C	8242	ENSG00000126012	Kdm5c	20591	ENSMUSG00000025332	EggNOG|Ensembl|HGNC|HomoloGene|Inparanoid|NCBI|OMA|OrthoDB|OrthoMCL|Panther|PhylomeDB|Treefam
KDM6B	23135	ENSG00000132510	Kdm6b	216850	ENSMUSG00000018476	EggNOG|Ensembl|HGNC|HomoloGene|Inparanoid|NCBI|OMA|OrthoDB|OrthoMCL|Panther|PhylomeDB|Treefam
KEAP1	9817	ENSG00000079999	Keap1	50868	ENSMUSG00000003308	EggNOG|Ensembl|HGNC|HomoloGene|Inparanoid|NCBI|OMA|OrthoDB|OrthoMCL|Panther|PhylomeDB|Treefam
KHDRBS1	10657	ENSG00000121774	Khdrbs1	20218	ENSMUSG00000028790	EggNOG|Ensembl|HGNC|HomoloGene|Inparanoid|NCBI|OMA|OrthoDB|OrthoMCL|Panther|PhylomeDB|Treefam
KIAA0513	9764	ENSG00000135709	6430548M08Rik	234797	ENSMUSG00000031824	EggNOG|Ensembl|HGNC|HomoloGene|Inparanoid|NCBI|OMA|OrthoDB|OrthoMCL|Panther|PhylomeDB
KIAA1549	57670	ENSG00000122778	D630045J12Rik	330286	ENSMUSG00000063455	EggNOG|Ensembl|HGNC|HomoloGene|Inparanoid|NCBI|OMA|OrthoDB|OrthoMCL|Panther|PhylomeDB|Treefam
KIAA2013	90231	ENSG00000116685	2510039O18Rik	77034	ENSMUSG00000044496	EggNOG|Ensembl|HGNC|HomoloGene|Inparanoid|NCBI|OMA|OrthoDB|OrthoMCL|Panther|PhylomeDB|Treefam
KIF12	113220	ENSG00000136883	Kif12	16552	ENSMUSG00000028357	Ensembl|HGNC|HomoloGene|Inparanoid|NCBI|OMA|OrthoDB|OrthoMCL|Panther|PhylomeDB
KIF21A	55605	ENSG00000139116	Kif21a	16564	ENSMUSG00000022629	EggNOG|Ensembl|HGNC|HomoloGene|Inparanoid|NCBI|OMA|OrthoDB|OrthoMCL|Panther|PhylomeDB|Treefam
KLF10	7071	ENSG00000155090	Klf10	21847	ENSMUSG00000037465	Ensembl|HGNC|HomoloGene|Inparanoid|NCBI|OMA|OrthoDB|OrthoMCL|Panther|PhylomeDB|Treefam
KLF5	688	ENSG00000102554	Klf5	12224	ENSMUSG00000005148	Ensembl|HGNC|HomoloGene|Inparanoid|NCBI|OMA|OrthoDB|OrthoMCL|Panther|PhylomeDB|Treefam
KLF6	1316	ENSG00000067082	Klf6	23849	ENSMUSG00000000078	EggNOG|Ensembl|HGNC|HomoloGene|Inparanoid|NCBI|OMA|OrthoDB|OrthoMCL|Panther|PhylomeDB|Treefam
KLHL38	340359	ENSG00000175946	Klhl38	268807	ENSMUSG00000022357	EggNOG|Ensembl|HGNC|HomoloGene|Inparanoid|NCBI|OMA|OrthoDB|OrthoMCL|Panther|PhylomeDB|Treefam
KRCC1	51315	ENSG00000172086	Krcc1	57896	ENSMUSG00000053012	EggNOG|Ensembl|HGNC|HomoloGene|Inparanoid|NCBI|OMA|OrthoDB|OrthoMCL|Panther|PhylomeDB
KRT15	3866	ENSG00000171346	Krt15	16665	ENSMUSG00000054146	EggNOG|Ensembl|HGNC|HomoloGene|Inparanoid|NCBI|OMA|OrthoDB|OrthoMCL|Panther|PhylomeDB|Treefam
KRT18	3875	ENSG00000111057	Krt18	16668	ENSMUSG00000023043	EggNOG|Ensembl|HGNC|HomoloGene|Inparanoid|NCBI|OMA|OrthoDB|OrthoMCL|Panther|PhylomeDB|Treefam
KRT19	3880	ENSG00000171345	Krt19	16669	ENSMUSG00000020911	EggNOG|Ensembl|HGNC|HomoloGene|Inparanoid|NCBI|OMA|OrthoDB|OrthoMCL|Panther|PhylomeDB|Treefam
KRT8	3856	ENSG00000170421	Krt8	16691	ENSMUSG00000049382	EggNOG|Ensembl|HGNC|HomoloGene|Inparanoid|NCBI|OMA|OrthoDB|OrthoMCL|Panther|PhylomeDB|Treefam
KSR2	283455	ENSG00000171435	Ksr2	333050	ENSMUSG00000061578	EggNOG|Ensembl|HGNC|HomoloGene|Inparanoid|NCBI|OMA|OrthoDB|OrthoMCL|Panther|PhylomeDB
KXD1	79036	ENSG00000105700	Kxd1	75620	ENSMUSG00000055553	EggNOG|HGNC|HomoloGene|Inparanoid|NCBI|OMA|OrthoDB|Panther|Treefam
LAMA5	3911	ENSG00000130702	Lama5	16776	ENSMUSG00000015647	EggNOG|Ensembl|HGNC|HomoloGene|Inparanoid|NCBI|OMA|OrthoDB|OrthoMCL|Treefam
LAMP1	3916	ENSG00000185896	Lamp1	16783	ENSMUSG00000031447	EggNOG|Ensembl|HGNC|HomoloGene|Inparanoid|NCBI|OMA|OrthoDB|OrthoMCL|Panther|Treefam
LBH	81606	ENSG00000213626	Lbh	77889	ENSMUSG00000024063	EggNOG|Ensembl|HGNC|HomoloGene|Inparanoid|NCBI|OMA|OrthoDB|OrthoMCL|Panther|PhylomeDB|Treefam
LDHA	3939	ENSG00000134333	Ldha	16828	ENSMUSG00000063229	EggNOG|Ensembl|HGNC|HomoloGene|Inparanoid|NCBI|OMA|OrthoDB|OrthoMCL|Panther|PhylomeDB|Treefam
LEO1	123169	ENSG00000166477	Leo1	235497	ENSMUSG00000042487	EggNOG|Ensembl|HGNC|HomoloGene|Inparanoid|NCBI|OMA|OrthoDB|OrthoMCL|Panther|Treefam
LGALS1	3956	ENSG00000100097	Lgals1	16852	ENSMUSG00000068220	EggNOG|Ensembl|HGNC|HomoloGene|Inparanoid|NCBI|OMA|OrthoDB|OrthoMCL|Panther|PhylomeDB|Treefam
LGALS8	3964	ENSG00000116977	Lgals8	56048	ENSMUSG00000057554	EggNOG|Ensembl|HGNC|HomoloGene|Inparanoid|NCBI|OMA|OrthoDB|OrthoMCL|Panther|PhylomeDB|Treefam
LGMN	5641	ENSG00000100600	Lgmn	19141	ENSMUSG00000021190	EggNOG|Ensembl|HGNC|HomoloGene|Inparanoid|NCBI|OMA|OrthoDB|OrthoMCL|Panther|PhylomeDB|Treefam
LHFPL2	10184	ENSG00000145685	Lhfpl2	218454	ENSMUSG00000045312	EggNOG|Ensembl|HGNC|HomoloGene|Inparanoid|NCBI|OMA|OrthoDB|OrthoMCL|Panther|PhylomeDB|Treefam
LHPP	64077	ENSG00000107902	Lhpp	76429	ENSMUSG00000030946	EggNOG|Ensembl|HGNC|HomoloGene|Inparanoid|NCBI|OMA|OrthoDB|OrthoMCL|Panther|PhylomeDB|Treefam
LHX2	9355	ENSG00000106689	Lhx2	16870	ENSMUSG00000000247	EggNOG|Ensembl|HGNC|HomoloGene|Inparanoid|NCBI|OMA|OrthoDB|OrthoMCL|Panther|PhylomeDB|Treefam
LIMCH1	22998	ENSG00000064042	Limch1	77569	ENSMUSG00000037736	EggNOG|Ensembl|HGNC|HomoloGene|Inparanoid|NCBI|OMA|OrthoDB|OrthoMCL|Panther|Treefam
LIN54	132660	ENSG00000189308	Lin54	231506	ENSMUSG00000118665	Ensembl|HGNC|HomoloGene|Inparanoid|NCBI|OMA|OrthoDB|Panther|PhylomeDB
LLGL1	3996	ENSG00000131899	Llgl1	16897	ENSMUSG00000020536	EggNOG|Ensembl|HGNC|HomoloGene|Inparanoid|NCBI|OMA|OrthoDB|OrthoMCL|Panther|PhylomeDB|Treefam
LMCD1	29995	ENSG00000071282	Lmcd1	30937	ENSMUSG00000057604	EggNOG|Ensembl|HGNC|HomoloGene|Inparanoid|NCBI|OMA|OrthoDB|OrthoMCL|Panther|PhylomeDB|Treefam
LMO2	4005	ENSG00000135363	Lmo2	16909	ENSMUSG00000032698	Ensembl|HGNC|HomoloGene|Inparanoid|NCBI|OMA|OrthoDB|OrthoMCL|Panther|PhylomeDB|Treefam
LONP1	9361	ENSG00000196365	Lonp1	74142	ENSMUSG00000041168	EggNOG|Ensembl|HGNC|HomoloGene|Inparanoid|NCBI|OMA|OrthoDB|OrthoMCL|Panther|PhylomeDB|Treefam
LOX	4015	ENSG00000113083	Lox	16948	ENSMUSG00000024529	EggNOG|Ensembl|HGNC|HomoloGene|Inparanoid|NCBI|OMA|OrthoDB|OrthoMCL|Panther|PhylomeDB|Treefam
LOXL2	4017	ENSG00000134013	Loxl2	94352	ENSMUSG00000034205	EggNOG|Ensembl|HGNC|HomoloGene|Inparanoid|OMA|OrthoDB|OrthoMCL|Panther|PhylomeDB|Treefam
LOXL4	84171	ENSG00000138131	Loxl4	67573	ENSMUSG00000025185	EggNOG|Ensembl|HGNC|HomoloGene|Inparanoid|NCBI|OMA|OrthoDB|OrthoMCL|Panther|Treefam
LPCAT1	79888	ENSG00000153395	Lpcat1	210992	ENSMUSG00000021608	EggNOG|Ensembl|HGNC|HomoloGene|Inparanoid|NCBI|OMA|OrthoDB|OrthoMCL|Panther|PhylomeDB|Treefam
LRFN4	78999	ENSG00000173621	Lrfn4	225875	ENSMUSG00000045045	EggNOG|Ensembl|HGNC|HomoloGene|Inparanoid|NCBI|OMA|OrthoDB|OrthoMCL|Panther|PhylomeDB|Treefam
LRP1	4035	ENSG00000123384	Lrp1	16971	ENSMUSG00000040249	EggNOG|Ensembl|HGNC|HomoloGene|Inparanoid|NCBI|OMA|OrthoDB|OrthoMCL|Panther|PhylomeDB|Treefam
LRP2BP	55805	ENSG00000109771	Lrp2bp	67620	ENSMUSG00000031637	EggNOG|Ensembl|HGNC|HomoloGene|Inparanoid|NCBI|OMA|OrthoDB|OrthoMCL|Panther|PhylomeDB|Treefam
LRP5	4041	ENSG00000162337	Lrp5	16973	ENSMUSG00000024913	Ensembl|HGNC|HomoloGene|Inparanoid|NCBI|OMA|OrthoDB|OrthoMCL|Panther|Treefam
LRRC25	126364	ENSG00000175489	Lrrc25	211228	ENSMUSG00000049988	EggNOG|Ensembl|HGNC|HomoloGene|Inparanoid|NCBI|OMA|OrthoDB|OrthoMCL|Panther|PhylomeDB|Treefam
LRRC26	389816	ENSG00000184709	Lrrc26	227618	ENSMUSG00000026961	EggNOG|Ensembl|HGNC|HomoloGene|Inparanoid|NCBI|OMA|OrthoDB|OrthoMCL|Panther|PhylomeDB|Treefam
LRRC3	81543	ENSG00000160233	Lrrc3	237387	ENSMUSG00000051652	EggNOG|Ensembl|HGNC|HomoloGene|Inparanoid|NCBI|OMA|OrthoDB|OrthoMCL|Panther|PhylomeDB|Treefam
LRRK1	79705	ENSG00000154237	Lrrk1	233328	ENSMUSG00000015133	EggNOG|Ensembl|HGNC|HomoloGene|Inparanoid|NCBI|OMA|OrthoDB|OrthoMCL|PhylomeDB|Treefam
LSP1	4046	ENSG00000130592	Lsp1	16985	ENSMUSG00000018819	EggNOG|Ensembl|HGNC|HomoloGene|Inparanoid|NCBI|OMA|OrthoDB|OrthoMCL|Panther|PhylomeDB|Treefam
LTBP3	4054	ENSG00000168056	Ltbp3	16998	ENSMUSG00000024940	EggNOG|Ensembl|HGNC|HomoloGene|Inparanoid|NCBI|OMA|OrthoDB|OrthoMCL|Panther|PhylomeDB|Treefam
LUZP1	7798	ENSG00000169641	Luzp1	269593	ENSMUSG00000001089	EggNOG|Ensembl|HGNC|HomoloGene|Inparanoid|NCBI|OMA|OrthoDB|OrthoMCL|Panther|PhylomeDB
LYPLA2	11313	ENSG00000011009	Lypla2	26394	ENSMUSG00000028670	EggNOG|Ensembl|HGNC|HomoloGene|Inparanoid|NCBI|OMA|OrthoDB|OrthoMCL|Panther|PhylomeDB|Treefam
LZTS2	84445	ENSG00000107816	Lzts2	226154	ENSMUSG00000035342	EggNOG|Ensembl|HGNC|HomoloGene|Inparanoid|NCBI|OMA|OrthoDB|OrthoMCL|Panther|Treefam
MAB21L3	126868	ENSG00000173212	Mab21l3	242125	ENSMUSG00000044313	EggNOG|Ensembl|HGNC|HomoloGene|Inparanoid|NCBI|OMA|OrthoDB|OrthoMCL|Panther|Treefam
MACROD1	28992	ENSG00000133315	Macrod1	107227	ENSMUSG00000036278	EggNOG|Ensembl|HGNC|HomoloGene|Inparanoid|NCBI|OMA|OrthoDB|OrthoMCL|Panther|PhylomeDB|Treefam
MAEA	10296	ENSG00000090316	Maea	59003	ENSMUSG00000079562	EggNOG|Ensembl|HGNC|HomoloGene|Inparanoid|NCBI|OMA|OrthoDB|OrthoMCL|Panther|PhylomeDB|Treefam
MAF	4094	ENSG00000178573	Maf	17132	ENSMUSG00000055435	EggNOG|Ensembl|HGNC|HomoloGene|Inparanoid|NCBI|OMA|OrthoDB|Panther|PhylomeDB|Treefam
MAF1	84232	ENSG00000179632	Maf1	68877	ENSMUSG00000022553	EggNOG|Ensembl|HGNC|HomoloGene|Inparanoid|NCBI|OMA|OrthoDB|OrthoMCL|Panther|PhylomeDB|Treefam
MAFF	23764	ENSG00000185022	Maff	17133	ENSMUSG00000042622	EggNOG|Ensembl|HGNC|HomoloGene|Inparanoid|NCBI|OMA|OrthoDB|OrthoMCL|Panther|PhylomeDB|Treefam
MAFK	7975	ENSG00000198517	Mafk	17135	ENSMUSG00000018143	EggNOG|Ensembl|HGNC|HomoloGene|Inparanoid|NCBI|OMA|OrthoMCL|Panther|PhylomeDB|Treefam
MALL	7851	ENSG00000144063	Mall	228576	ENSMUSG00000027377	EggNOG|Ensembl|HGNC|HomoloGene|Inparanoid|NCBI|OMA|OrthoDB|OrthoMCL|Panther|PhylomeDB|Treefam
MAML3	55534	ENSG00000196782	Maml3	433586	ENSMUSG00000061143	EggNOG|Ensembl|HGNC|HomoloGene|Inparanoid|NCBI|OMA|OrthoDB|OrthoMCL|Panther|Treefam
MAP1LC3A	84557	ENSG00000101460	Map1lc3a	66734	ENSMUSG00000027602	EggNOG|Ensembl|HGNC|HomoloGene|Inparanoid|NCBI|OMA|OrthoDB|OrthoMCL|Panther|PhylomeDB|Treefam
MAP2K1	5604	ENSG00000169032	Map2k1	26395	ENSMUSG00000004936	EggNOG|Ensembl|HGNC|HomoloGene|Inparanoid|NCBI|OMA|OrthoDB|OrthoMCL|Panther|PhylomeDB|Treefam
MAP3K1	4214	ENSG00000095015	Map3k1	26401	ENSMUSG00000021754	EggNOG|Ensembl|HGNC|HomoloGene|Inparanoid|NCBI|OMA|OrthoDB|OrthoMCL|Panther|PhylomeDB|Treefam
MAP3K8	1326	ENSG00000107968	Map3k8	26410	ENSMUSG00000024235	EggNOG|Ensembl|HGNC|HomoloGene|Inparanoid|NCBI|OMA|OrthoDB|OrthoMCL|Panther|PhylomeDB
MAP3K9	4293	ENSG00000006432	Map3k9	338372	ENSMUSG00000042724	EggNOG|Ensembl|HGNC|HomoloGene|Inparanoid|NCBI|OMA|OrthoDB|OrthoMCL|Panther|Treefam
MAPK13	5603	ENSG00000156711	Mapk13	26415	ENSMUSG00000004864	EggNOG|Ensembl|HGNC|HomoloGene|Inparanoid|NCBI|OMA|OrthoDB|OrthoMCL|Panther|PhylomeDB|Treefam
MAPK14	1432	ENSG00000112062	Mapk14	26416	ENSMUSG00000053436	EggNOG|Ensembl|HGNC|HomoloGene|Inparanoid|NCBI|OMA|OrthoDB|OrthoMCL|Panther|PhylomeDB|Treefam
MAPK7	5598	ENSG00000166484	Mapk7	23939	ENSMUSG00000001034	EggNOG|Ensembl|HGNC|HomoloGene|Inparanoid|NCBI|OMA|OrthoDB|OrthoMCL|Panther|PhylomeDB|Treefam
MARVELD1	83742	ENSG00000155254	Marveld1	277010	ENSMUSG00000044345	EggNOG|Ensembl|HGNC|HomoloGene|Inparanoid|NCBI|OMA|OrthoDB|OrthoMCL|Panther|PhylomeDB|Treefam
MBD3	53615	ENSG00000071655	Mbd3	17192	ENSMUSG00000035478	EggNOG|Ensembl|HGNC|HomoloGene|Inparanoid|NCBI|OMA|OrthoDB|OrthoMCL|Panther|PhylomeDB|Treefam
MC1R	4157	ENSG00000258839	Mc1r	17199	ENSMUSG00000074037	EggNOG|Ensembl|HGNC|HomoloGene|Inparanoid|NCBI|OMA|OrthoDB|OrthoMCL|Panther|Treefam
MCTP2	55784	ENSG00000140563	Mctp2	244049	ENSMUSG00000032776	EggNOG|Ensembl|HGNC|HomoloGene|Inparanoid|NCBI|OMA|OrthoDB|OrthoMCL|Panther|PhylomeDB|Treefam
MED23	9439	ENSG00000112282	Med23	70208	ENSMUSG00000019984	EggNOG|Ensembl|HGNC|HomoloGene|Inparanoid|NCBI|OMA|OrthoDB|OrthoMCL|Panther|PhylomeDB|Treefam
MEF2D	4209	ENSG00000116604	Mef2d	17261	ENSMUSG00000001419	EggNOG|Ensembl|HGNC|HomoloGene|Inparanoid|NCBI|OMA|OrthoDB|OrthoMCL|Panther|PhylomeDB|Treefam
MEGF6	1953	ENSG00000162591	Megf6	230971	ENSMUSG00000057751	EggNOG|Ensembl|HGNC|HomoloGene|Inparanoid|NCBI|OMA|OrthoDB|OrthoMCL|Panther|PhylomeDB|Treefam
MET	4233	ENSG00000105976	Met	17295	ENSMUSG00000009376	EggNOG|Ensembl|HGNC|HomoloGene|Inparanoid|NCBI|OMA|OrthoDB|OrthoMCL|Panther|PhylomeDB|Treefam
MFSD10	10227	ENSG00000109736	Mfsd10	68294	ENSMUSG00000001082	EggNOG|Ensembl|HGNC|HomoloGene|Inparanoid|NCBI|OMA|OrthoDB|OrthoMCL|Panther|PhylomeDB|Treefam
MFSD2A	84879	ENSG00000168389	Mfsd2a	76574	ENSMUSG00000028655	EggNOG|Ensembl|HGNC|HomoloGene|Inparanoid|NCBI|OMA|OrthoDB|OrthoMCL|Panther|PhylomeDB|Treefam
MFSD3	113655	ENSG00000167700	Mfsd3	69572	ENSMUSG00000019080	EggNOG|Ensembl|HGNC|HomoloGene|Inparanoid|NCBI|OMA|OrthoDB|OrthoMCL|Panther|PhylomeDB|Treefam
MGAT5B	146664	ENSG00000167889	Mgat5b	268510	ENSMUSG00000043857	EggNOG|Ensembl|HGNC|HomoloGene|Inparanoid|NCBI|OMA|OrthoDB|OrthoMCL|Panther|PhylomeDB|Treefam
MIB2	142678	ENSG00000197530	Mib2	76580	ENSMUSG00000029060	EggNOG|Ensembl|HGNC|HomoloGene|Inparanoid|NCBI|OMA|OrthoDB|OrthoMCL|Panther|PhylomeDB|Treefam
MIDN	90007	ENSG00000167470	Midn	59090	ENSMUSG00000035621	EggNOG|Ensembl|HGNC|HomoloGene|Inparanoid|NCBI|OMA|OrthoDB|OrthoMCL|Panther|PhylomeDB|Treefam
MKNK2	2872	ENSG00000099875	Mknk2	17347	ENSMUSG00000020190	Ensembl|HGNC|HomoloGene|Inparanoid|NCBI|OMA|OrthoDB|OrthoMCL|Panther|PhylomeDB
MLLT6	4302	ENSG00000275023	Mllt6	246198	ENSMUSG00000038437	EggNOG|Ensembl|HGNC|HomoloGene|Inparanoid|NCBI|OMA|OrthoDB|OrthoMCL|Panther|PhylomeDB
MMRN2	79812	ENSG00000173269	Mmrn2	105450	ENSMUSG00000041445	EggNOG|Ensembl|HGNC|HomoloGene|Inparanoid|NCBI|OMA|OrthoDB|OrthoMCL|Panther|PhylomeDB|Treefam
MNT	4335	ENSG00000070444	Mnt	17428	ENSMUSG00000000282	EggNOG|Ensembl|HGNC|HomoloGene|Inparanoid|NCBI|OMA|OrthoDB|OrthoMCL|Panther|Treefam
MOAP1	64112	ENSG00000165943	Moap1	64113	ENSMUSG00000096458	EggNOG|Ensembl|HGNC|HomoloGene|Inparanoid|NCBI|OMA|OrthoDB|OrthoMCL|Panther|PhylomeDB|Treefam
MOB3A	126308	ENSG00000172081	Mob3a	208228	ENSMUSG00000003348	EggNOG|Ensembl|HGNC|HomoloGene|Inparanoid|NCBI|OMA|OrthoDB|OrthoMCL|Panther|PhylomeDB|Treefam
MOSPD3	64598	ENSG00000106330	Mospd3	68929	ENSMUSG00000037221	EggNOG|Ensembl|HGNC|HomoloGene|Inparanoid|NCBI|OMA|OrthoDB|OrthoMCL|Panther|PhylomeDB|Treefam
MPI	4351	ENSG00000178802	Mpi	110119	ENSMUSG00000032306	EggNOG|Ensembl|HGNC|HomoloGene|Inparanoid|NCBI|OMA|OrthoDB|OrthoMCL|Panther|PhylomeDB|Treefam
MPST	4357	ENSG00000128309	Mpst	246221	ENSMUSG00000071711	EggNOG|Ensembl|HGNC|HomoloGene|Inparanoid|NCBI|OMA|OrthoDB|OrthoMCL|Panther|PhylomeDB
MRGBP	55257	ENSG00000101189	Mrgbp	73247	ENSMUSG00000027569	EggNOG|Ensembl|HGNC|HomoloGene|Inparanoid|NCBI|OMA|OrthoDB|OrthoMCL|Panther|PhylomeDB|Treefam
MT1F	4494	ENSG00000198417	Mt1	17748	ENSMUSG00000031765	Ensembl|HGNC|Panther|Treefam
MTFP1	51537	ENSG00000242114	Mtfp1	67900	ENSMUSG00000004748	Ensembl|HGNC|HomoloGene|Inparanoid|NCBI|OMA|OrthoDB|OrthoMCL|Panther|PhylomeDB|Treefam
MTHFD1L	25902	ENSG00000120254	Mthfd1l	270685	ENSMUSG00000040675	EggNOG|Ensembl|HGNC|HomoloGene|Inparanoid|NCBI|OMA|OrthoDB|OrthoMCL|Panther|PhylomeDB|Treefam
MTSS1	9788	ENSG00000170873	Mtss1	211401	ENSMUSG00000022353	EggNOG|Ensembl|HGNC|HomoloGene|Inparanoid|NCBI|OMA|OrthoDB|OrthoMCL|Panther|PhylomeDB|Treefam
MUC1	4582	ENSG00000185499	Muc1	17829	ENSMUSG00000042784	Ensembl|HGNC|NCBI|OrthoDB|OrthoMCL|Panther|PhylomeDB
MUC5B	727897	ENSG00000117983	Muc5b	74180	ENSMUSG00000066108	Ensembl|HGNC|HomoloGene|NCBI|OMA|OrthoDB|OrthoMCL|Panther|Treefam
MVD	4597	ENSG00000167508	Mvd	192156	ENSMUSG00000006517	EggNOG|Ensembl|HGNC|HomoloGene|Inparanoid|NCBI|OMA|OrthoDB|OrthoMCL|Panther|PhylomeDB|Treefam
MXI1	4601	ENSG00000119950	Mxi1	17859	ENSMUSG00000025025	EggNOG|Ensembl|HGNC|HomoloGene|Inparanoid|NCBI|OMA|OrthoDB|OrthoMCL|Panther|PhylomeDB|Treefam
MYH10	4628	ENSG00000133026	Myh10	77579	ENSMUSG00000020900	EggNOG|Ensembl|HGNC|HomoloGene|Inparanoid|NCBI|OMA|OrthoDB|OrthoMCL|Panther|PhylomeDB|Treefam
MYH9	4627	ENSG00000100345	Myh9	17886	ENSMUSG00000022443	EggNOG|Ensembl|HGNC|HomoloGene|Inparanoid|NCBI|OMA|OrthoDB|OrthoMCL|Panther|PhylomeDB|Treefam
MYLK4	340156	ENSG00000145949	Mylk4	238564	ENSMUSG00000044951	EggNOG|Ensembl|HGNC|HomoloGene|Inparanoid|NCBI|OMA|OrthoDB|OrthoMCL|Panther|PhylomeDB|Treefam
MYO18A	399687	ENSG00000196535	Myo18a	360013	ENSMUSG00000000631	EggNOG|Ensembl|HGNC|HomoloGene|Inparanoid|NCBI|OMA|OrthoDB|OrthoMCL|Panther|PhylomeDB|Treefam
MYO1B	4430	ENSG00000128641	Myo1b	17912	ENSMUSG00000018417	EggNOG|Ensembl|HGNC|HomoloGene|Inparanoid|NCBI|OMA|OrthoDB|OrthoMCL|Panther|PhylomeDB|Treefam
MYOF	26509	ENSG00000138119	Myof	226101	ENSMUSG00000048612	EggNOG|Ensembl|HGNC|HomoloGene|Inparanoid|NCBI|OMA|OrthoDB|OrthoMCL|PhylomeDB|Treefam
MYSM1	114803	ENSG00000162601	Mysm1	320713	ENSMUSG00000062627	EggNOG|Ensembl|HGNC|HomoloGene|Inparanoid|NCBI|OMA|OrthoDB|OrthoMCL|Panther|PhylomeDB|Treefam
MZT2A	653784	ENSG00000173272	Mzt2	72083	ENSMUSG00000022671	Ensembl|HomoloGene|Inparanoid|OMA|OrthoDB|OrthoMCL|Panther|PhylomeDB|Treefam
N4BP2L1	90634	ENSG00000139597	N4bp2l1	100637	ENSMUSG00000041132	EggNOG|Ensembl|HGNC|HomoloGene|Inparanoid|NCBI|OMA|OrthoMCL|Panther|PhylomeDB
N4BP3	23138	ENSG00000145911	N4bp3	212706	ENSMUSG00000001053	EggNOG|Ensembl|HGNC|HomoloGene|Inparanoid|NCBI|OMA|OrthoDB|OrthoMCL|Panther|PhylomeDB|Treefam
NAGS	162417	ENSG00000161653	Nags	217214	ENSMUSG00000048217	EggNOG|Ensembl|HGNC|HomoloGene|Inparanoid|NCBI|OMA|OrthoDB|OrthoMCL|Panther|PhylomeDB|Treefam
NALCN	259232	ENSG00000102452	Nalcn	338370	ENSMUSG00000000197	EggNOG|Ensembl|HGNC|HomoloGene|Inparanoid|NCBI|OMA|OrthoDB|OrthoMCL|Panther|PhylomeDB|Treefam
NARF	26502	ENSG00000141562	Narf	67608	ENSMUSG00000000056	EggNOG|Ensembl|HGNC|HomoloGene|Inparanoid|NCBI|OMA|OrthoDB|OrthoMCL|Panther|PhylomeDB|Treefam
NAT10	55226	ENSG00000135372	Nat10	98956	ENSMUSG00000027185	EggNOG|Ensembl|HGNC|HomoloGene|Inparanoid|NCBI|OMA|OrthoDB|OrthoMCL|Panther|PhylomeDB|Treefam
NBAS	51594	ENSG00000151779	Nbas	71169	ENSMUSG00000020576	EggNOG|Ensembl|HGNC|HomoloGene|Inparanoid|NCBI|OMA|OrthoDB|OrthoMCL|Panther|Treefam
NCBP2	22916	ENSG00000114503	Ncbp2	68092	ENSMUSG00000022774	Ensembl|HGNC|HomoloGene|Inparanoid|NCBI|OMA|OrthoDB|OrthoMCL|Panther|PhylomeDB|Treefam
NCF2	4688	ENSG00000116701	Ncf2	17970	ENSMUSG00000026480	EggNOG|Ensembl|HGNC|HomoloGene|Inparanoid|NCBI|OMA|OrthoDB|OrthoMCL|Panther|PhylomeDB|Treefam
NCKAP5	344148	ENSG00000176771	Nckap5	210356	ENSMUSG00000049690	EggNOG|Ensembl|HGNC|HomoloGene|Inparanoid|NCBI|OMA|OrthoDB|OrthoMCL|Panther|PhylomeDB|Treefam
NCKIPSD	51517	ENSG00000213672	Nckipsd	80987	ENSMUSG00000032598	EggNOG|Ensembl|HGNC|HomoloGene|Inparanoid|NCBI|OMA|OrthoDB|OrthoMCL|Panther|PhylomeDB|Treefam
NCOA4	8031	ENSG00000266412	Ncoa4	27057	ENSMUSG00000056234	Ensembl|HGNC|HomoloGene|Inparanoid|NCBI|OMA|OrthoDB|OrthoMCL|Panther|PhylomeDB
NCOR2	9612	ENSG00000196498	Ncor2	20602	ENSMUSG00000029478	EggNOG|Ensembl|HGNC|HomoloGene|Inparanoid|NCBI|OMA|OrthoDB|OrthoMCL|Panther|Treefam
NDEL1	81565	ENSG00000166579	Ndel1	83431	ENSMUSG00000018736	EggNOG|Ensembl|HGNC|HomoloGene|Inparanoid|NCBI|OMA|OrthoDB|OrthoMCL|Panther|PhylomeDB|Treefam
NDRG1	10397	ENSG00000104419	Ndrg1	17988	ENSMUSG00000005125	EggNOG|Ensembl|HGNC|HomoloGene|Inparanoid|NCBI|OMA|OrthoDB|OrthoMCL|Panther|PhylomeDB|Treefam
NEBL	10529	ENSG00000078114	Nebl	74103	ENSMUSG00000053702	EggNOG|Ensembl|HGNC|NCBI|OMA|OrthoDB|OrthoMCL|Treefam
NEDD4	4734	ENSG00000069869	Nedd4	17999	ENSMUSG00000032216	Ensembl|HGNC|Inparanoid|NCBI|OMA|OrthoMCL|Panther|PhylomeDB|Treefam
NEDD9	4739	ENSG00000111859	Nedd9	18003	ENSMUSG00000021365	EggNOG|Ensembl|HGNC|HomoloGene|Inparanoid|NCBI|OMA|OrthoDB|OrthoMCL|Panther|PhylomeDB|Treefam
NEK6	10783	ENSG00000119408	Nek6	59126	ENSMUSG00000026749	EggNOG|Ensembl|HGNC|HomoloGene|Inparanoid|NCBI|OMA|OrthoDB|OrthoMCL|PhylomeDB|Treefam
NELFB	25920	ENSG00000188986	Nelfb	58202	ENSMUSG00000013465	EggNOG|Ensembl|HGNC|HomoloGene|Inparanoid|NCBI|OMA|OrthoDB|OrthoMCL|Panther|PhylomeDB|Treefam
NFE2L1	4779	ENSG00000082641	Nfe2l1	18023	ENSMUSG00000038615	EggNOG|Ensembl|HGNC|HomoloGene|Inparanoid|NCBI|OMA|OrthoDB|OrthoMCL|Panther|Treefam
NFIC	4782	ENSG00000141905	Nfic	18029	ENSMUSG00000055053	EggNOG|Ensembl|HGNC|HomoloGene|Inparanoid|NCBI|OMA|OrthoDB|OrthoMCL|Panther|PhylomeDB|Treefam
NFIL3	4783	ENSG00000165030	Nfil3	18030	ENSMUSG00000056749	EggNOG|Ensembl|HGNC|HomoloGene|Inparanoid|NCBI|OMA|OrthoDB|OrthoMCL|Panther|PhylomeDB
NFIX	4784	ENSG00000008441	Nfix	18032	ENSMUSG00000001911	Ensembl|HGNC|HomoloGene|Inparanoid|NCBI|OMA|OrthoDB|OrthoMCL|Panther|PhylomeDB|Treefam
NFKB2	4791	ENSG00000077150	Nfkb2	18034	ENSMUSG00000025225	EggNOG|Ensembl|HGNC|HomoloGene|Inparanoid|NCBI|OMA|OrthoDB|OrthoMCL|Panther|PhylomeDB|Treefam
NFRKB	4798	ENSG00000170322	Nfrkb	235134	ENSMUSG00000042185	EggNOG|Ensembl|HGNC|HomoloGene|Inparanoid|NCBI|OMA|OrthoDB|OrthoMCL|Panther|PhylomeDB|Treefam
NFS1	9054	ENSG00000244005	Nfs1	18041	ENSMUSG00000027618	EggNOG|Ensembl|HGNC|HomoloGene|Inparanoid|NCBI|OMA|OrthoDB|OrthoMCL|Panther|PhylomeDB|Treefam
NGLY1	55768	ENSG00000151092	Ngly1	59007	ENSMUSG00000021785	EggNOG|Ensembl|HGNC|HomoloGene|Inparanoid|NCBI|OMA|OrthoDB|OrthoMCL|Panther|PhylomeDB|Treefam
NKD1	85407	ENSG00000140807	Nkd1	93960	ENSMUSG00000031661	EggNOG|Ensembl|HGNC|HomoloGene|Inparanoid|NCBI|OMA|OrthoDB|OrthoMCL|Panther|PhylomeDB|Treefam
NOG	9241	ENSG00000183691	Nog	18121	ENSMUSG00000048616	EggNOG|Ensembl|HGNC|HomoloGene|Inparanoid|NCBI|OMA|OrthoDB|OrthoMCL|Panther|PhylomeDB|Treefam
NOL3	8996	ENSG00000140939	Nol3	78688	ENSMUSG00000014776	EggNOG|Ensembl|HGNC|HomoloGene|NCBI|OMA|OrthoMCL|Panther
NOP14	8602	ENSG00000087269	Nop14	75416	ENSMUSG00000036693	EggNOG|Ensembl|HGNC|HomoloGene|Inparanoid|NCBI|OMA|OrthoDB|OrthoMCL|Panther|Treefam
NOTCH1	4851	ENSG00000148400	Notch1	18128	ENSMUSG00000026923	Ensembl|HGNC|HomoloGene|Inparanoid|NCBI|OMA|OrthoDB|OrthoMCL|Panther
NPEPPS	9520	ENSG00000141279	Npepps	19155	ENSMUSG00000001441	EggNOG|Ensembl|HGNC|HomoloGene|Inparanoid|NCBI|OMA|OrthoDB|OrthoMCL|Panther|PhylomeDB|Treefam
NPTXR	23467	ENSG00000221890	Nptxr	73340	ENSMUSG00000022421	EggNOG|Ensembl|HGNC|HomoloGene|Inparanoid|NCBI|OMA|OrthoDB|OrthoMCL|Panther|Treefam
NPW	283869	ENSG00000183971	Npw	381073	ENSMUSG00000071230	Ensembl|HGNC|HomoloGene|Inparanoid|NCBI|OrthoDB|OrthoMCL|Panther
NR2F2	7026	ENSG00000185551	Nr2f2	11819	ENSMUSG00000030551	Ensembl|HGNC|HomoloGene|Inparanoid|NCBI|OMA|OrthoDB|OrthoMCL|Panther|PhylomeDB|Treefam
NR2F6	2063	ENSG00000160113	Nr2f6	13864	ENSMUSG00000002393	EggNOG|Ensembl|HGNC|HomoloGene|Inparanoid|NCBI|OMA|OrthoDB|OrthoMCL|Panther|Treefam
NR3C1	2908	ENSG00000113580	Nr3c1	14815	ENSMUSG00000024431	EggNOG|Ensembl|HGNC|HomoloGene|Inparanoid|NCBI|OMA|OrthoDB|OrthoMCL|Panther|Treefam
NR4A1	3164	ENSG00000123358	Nr4a1	15370	ENSMUSG00000023034	EggNOG|Ensembl|HGNC|HomoloGene|Inparanoid|NCBI|OMA|OrthoDB|OrthoMCL|Panther|PhylomeDB|Treefam
NR4A3	8013	ENSG00000119508	Nr4a3	18124	ENSMUSG00000028341	EggNOG|Ensembl|HGNC|HomoloGene|Inparanoid|NCBI|OMA|OrthoDB|OrthoMCL|Panther|PhylomeDB|Treefam
NRARP	441478	ENSG00000198435	Nrarp	67122	ENSMUSG00000078202	EggNOG|Ensembl|HGNC|HomoloGene|Inparanoid|NCBI|OMA|OrthoDB|OrthoMCL|Panther|PhylomeDB
NRF1	4899	ENSG00000106459	Nrf1	18181	ENSMUSG00000058440	Ensembl|HGNC|HomoloGene|Inparanoid|NCBI|OMA|OrthoDB|OrthoMCL|Panther|PhylomeDB|Treefam
NRP1	8829	ENSG00000099250	Nrp1	18186	ENSMUSG00000025810	EggNOG|Ensembl|HGNC|HomoloGene|Inparanoid|NCBI|OMA|OrthoDB|OrthoMCL|Panther|Treefam
NRSN2	80023	ENSG00000125841	Nrsn2	228777	ENSMUSG00000059361	EggNOG|Ensembl|HGNC|HomoloGene|Inparanoid|NCBI|OMA|OrthoDB|OrthoMCL|Panther|PhylomeDB|Treefam
NSMF	26012	ENSG00000165802	Nsmf	56876	ENSMUSG00000006476	EggNOG|Ensembl|HGNC|HomoloGene|Inparanoid|NCBI|OMA|OrthoDB|OrthoMCL|Panther|PhylomeDB|Treefam
NT5E	4907	ENSG00000135318	Nt5e	23959	ENSMUSG00000032420	EggNOG|Ensembl|HGNC|HomoloGene|NCBI|OMA|OrthoDB|OrthoMCL|Panther|PhylomeDB|Treefam
NUDT13	25961	ENSG00000166321	Nudt13	67725	ENSMUSG00000021809	EggNOG|Ensembl|HGNC|HomoloGene|Inparanoid|NCBI|OMA|OrthoDB|OrthoMCL|Panther|PhylomeDB|Treefam
NUDT14	256281	ENSG00000183828	Nudt14	66174	ENSMUSG00000002804	EggNOG|Ensembl|HGNC|HomoloGene|Inparanoid|NCBI|OMA|OrthoDB|OrthoMCL|Panther|PhylomeDB|Treefam
NUDT18	79873	ENSG00000275074	Nudt18	213484	ENSMUSG00000045211	EggNOG|Ensembl|HGNC|HomoloGene|Inparanoid|NCBI|OMA|OrthoMCL|Panther
NUDT22	84304	ENSG00000149761	Nudt22	68323	ENSMUSG00000037349	EggNOG|Ensembl|HGNC|HomoloGene|Inparanoid|NCBI|OMA|OrthoDB|OrthoMCL|Panther|PhylomeDB|Treefam
NUP210	23225	ENSG00000132182	Nup210	54563	ENSMUSG00000030091	EggNOG|Ensembl|HGNC|HomoloGene|Inparanoid|NCBI|OMA|OrthoDB|OrthoMCL|Panther|PhylomeDB|Treefam
NXN	64359	ENSG00000167693	Nxn	18230	ENSMUSG00000020844	EggNOG|Ensembl|HGNC|HomoloGene|Inparanoid|NCBI|OMA|OrthoDB|OrthoMCL|Panther|PhylomeDB|Treefam
OBSL1	23363	ENSG00000124006	Obsl1	98733	ENSMUSG00000026211	EggNOG|Ensembl|HGNC|Inparanoid|NCBI|OMA|OrthoDB|OrthoMCL|Panther|PhylomeDB
OCEL1	79629	ENSG00000099330	Ocel1	77090	ENSMUSG00000002396	EggNOG|Ensembl|HGNC|HomoloGene|Inparanoid|NCBI|OMA|OrthoDB|OrthoMCL|Panther|PhylomeDB|Treefam
OPA3	80207	ENSG00000125741	Opa3	403187	ENSMUSG00000052214	EggNOG|Ensembl|HGNC|HomoloGene|Inparanoid|OMA|OrthoDB|OrthoMCL|Panther|PhylomeDB|Treefam
OPN3	23596	ENSG00000054277	Opn3	13603	ENSMUSG00000026525	EggNOG|Ensembl|HGNC|HomoloGene|Inparanoid|NCBI|OMA|OrthoDB|OrthoMCL|Panther|PhylomeDB|Treefam
ORAI3	93129	ENSG00000175938	Orai3	269999	ENSMUSG00000043964	EggNOG|Ensembl|HGNC|HomoloGene|Inparanoid|NCBI|OMA|OrthoDB|OrthoMCL|Panther|PhylomeDB|Treefam
OSBPL10	114884	ENSG00000144645	Osbpl10	74486	ENSMUSG00000040875	EggNOG|Ensembl|HGNC|HomoloGene|Inparanoid|NCBI|OMA|OrthoDB|OrthoMCL|Panther|PhylomeDB|Treefam
OSMR	9180	ENSG00000145623	Osmr	18414	ENSMUSG00000022146	EggNOG|Ensembl|HGNC|HomoloGene|Inparanoid|NCBI|OMA|OrthoDB|OrthoMCL|Panther|PhylomeDB|Treefam
OVOL1	5017	ENSG00000172818	Ovol1	18426	ENSMUSG00000024922	EggNOG|Ensembl|HGNC|HomoloGene|Inparanoid|NCBI|OMA|OrthoDB|OrthoMCL|Panther|PhylomeDB|Treefam
OXSR1	9943	ENSG00000172939	Oxsr1	108737	ENSMUSG00000036737	EggNOG|Ensembl|HGNC|HomoloGene|Inparanoid|NCBI|OMA|OrthoDB|OrthoMCL|Panther|PhylomeDB|Treefam
P2RY2	5029	ENSG00000175591	P2ry2	18442	ENSMUSG00000032860	EggNOG|Ensembl|HGNC|HomoloGene|Inparanoid|NCBI|OMA|OrthoDB|OrthoMCL|Panther|PhylomeDB|Treefam
P4HA1	5033	ENSG00000122884	P4ha1	18451	ENSMUSG00000019916	EggNOG|Ensembl|HGNC|HomoloGene|Inparanoid|NCBI|OMA|OrthoDB|OrthoMCL|Panther|PhylomeDB
P4HA2	8974	ENSG00000072682	P4ha2	18452	ENSMUSG00000018906	EggNOG|Ensembl|HGNC|HomoloGene|Inparanoid|NCBI|OMA|OrthoDB|OrthoMCL|Panther|PhylomeDB|Treefam
P4HB	5034	ENSG00000185624	P4hb	18453	ENSMUSG00000025130	EggNOG|Ensembl|HGNC|HomoloGene|Inparanoid|NCBI|OMA|OrthoDB|OrthoMCL|Panther|Treefam
PABPC1	26986	ENSG00000070756	Pabpc1	18458	ENSMUSG00000022283	HGNC|HomoloGene|Inparanoid|NCBI|OMA|OrthoDB|OrthoMCL|Panther|Treefam
PACSIN2	11252	ENSG00000100266	Pacsin2	23970	ENSMUSG00000016664	EggNOG|Ensembl|HGNC|HomoloGene|Inparanoid|NCBI|OMA|OrthoDB|OrthoMCL|Panther|PhylomeDB|Treefam
PADI1	29943	ENSG00000142623	Padi1	18599	ENSMUSG00000025329	EggNOG|Ensembl|HGNC|HomoloGene|Inparanoid|NCBI|OMA|OrthoDB|OrthoMCL|Panther|PhylomeDB|Treefam
PAFAH1B1	5048	ENSG00000007168	Pafah1b1	18472	ENSMUSG00000020745	EggNOG|Ensembl|HGNC|HomoloGene|Inparanoid|NCBI|OMA|OrthoDB|OrthoMCL|Panther|PhylomeDB|Treefam
PAG1	55824	ENSG00000076641	Pag1	94212	ENSMUSG00000027508	EggNOG|Ensembl|HGNC|HomoloGene|Inparanoid|NCBI|OMA|OrthoDB|OrthoMCL|Panther|PhylomeDB|Treefam
PAICS	10606	ENSG00000128050	Paics	67054	ENSMUSG00000029247	EggNOG|Ensembl|HGNC|HomoloGene|Inparanoid|NCBI|OMA|OrthoDB|OrthoMCL|Panther|Treefam
PALM	5064	ENSG00000099864	Palm	18483	ENSMUSG00000035863	EggNOG|Ensembl|HGNC|HomoloGene|Inparanoid|NCBI|OMA|OrthoDB|OrthoMCL|Panther|PhylomeDB|Treefam
PAM	5066	ENSG00000145730	Pam	18484	ENSMUSG00000026335	EggNOG|Ensembl|HGNC|HomoloGene|Inparanoid|NCBI|OMA|OrthoDB|OrthoMCL|Panther|Treefam
PAQR5	54852	ENSG00000137819	Paqr5	74090	ENSMUSG00000032278	EggNOG|Ensembl|HGNC|HomoloGene|Inparanoid|NCBI|OMA|OrthoDB|OrthoMCL|Panther|PhylomeDB|Treefam
PAQR7	164091	ENSG00000182749	Paqr7	71904	ENSMUSG00000037348	EggNOG|Ensembl|HGNC|HomoloGene|Inparanoid|NCBI|OMA|OrthoDB|OrthoMCL|Panther|PhylomeDB|Treefam
PAQR8	85315	ENSG00000170915	Paqr8	74229	ENSMUSG00000025931	EggNOG|Ensembl|HGNC|HomoloGene|Inparanoid|NCBI|OMA|OrthoDB|OrthoMCL|Panther|PhylomeDB|Treefam
PARP16	54956	ENSG00000138617	Parp16	214424	ENSMUSG00000032392	EggNOG|Ensembl|HGNC|HomoloGene|Inparanoid|NCBI|OMA|OrthoDB|OrthoMCL|Panther|PhylomeDB|Treefam
PATL1	219988	ENSG00000166889	Patl1	225929	ENSMUSG00000046139	EggNOG|Ensembl|HGNC|HomoloGene|Inparanoid|NCBI|OMA|OrthoDB|OrthoMCL|Panther|PhylomeDB|Treefam
PBRM1	55193	ENSG00000163939	Pbrm1	66923	ENSMUSG00000042323	EggNOG|Ensembl|HGNC|HomoloGene|Inparanoid|NCBI|OMA|OrthoDB|OrthoMCL|Panther|Treefam
PC	5091	ENSG00000173599	Pcx	18563	ENSMUSG00000024892	EggNOG|Ensembl|HGNC|HomoloGene|Inparanoid|NCBI|OrthoDB|OrthoMCL|Panther|PhylomeDB|Treefam
PCBP1	5093	ENSG00000169564	Pcbp1	23983	ENSMUSG00000051695	EggNOG|Ensembl|HGNC|HomoloGene|Inparanoid|NCBI|OMA|OrthoDB|OrthoMCL|Panther|PhylomeDB|Treefam
PCGF5	84333	ENSG00000180628	Pcgf5	76073	ENSMUSG00000024805	EggNOG|Ensembl|HGNC|HomoloGene|Inparanoid|NCBI|OMA|OrthoDB|OrthoMCL|Panther|PhylomeDB|Treefam
PDCD6IP	10015	ENSG00000170248	Pdcd6ip	18571	ENSMUSG00000032504	EggNOG|HGNC|HomoloGene|Inparanoid|NCBI|OMA|OrthoDB|OrthoMCL|Panther|PhylomeDB|Treefam
PDE10A	10846	ENSG00000112541	Pde10a	23984	ENSMUSG00000023868	EggNOG|Ensembl|HGNC|HomoloGene|NCBI|OMA|OrthoDB|OrthoMCL|Panther|Treefam
PDE4C	5143	ENSG00000105650	Pde4c	110385	ENSMUSG00000031842	Ensembl|HGNC|OMA|OrthoMCL|Panther
PDE9A	5152	ENSG00000160191	Pde9a	18585	ENSMUSG00000041119	EggNOG|Ensembl|HGNC|HomoloGene|NCBI|OMA|OrthoDB|OrthoMCL|Panther|PhylomeDB|Treefam
PDGFA	5154	ENSG00000197461	Pdgfa	18590	ENSMUSG00000025856	Ensembl|HGNC|HomoloGene|Inparanoid|NCBI|OMA|OrthoDB|OrthoMCL|Panther|PhylomeDB|Treefam
PDGFB	5155	ENSG00000100311	Pdgfb	18591	ENSMUSG00000000489	EggNOG|Ensembl|HGNC|HomoloGene|Inparanoid|NCBI|OMA|OrthoDB|OrthoMCL|Panther|PhylomeDB|Treefam
PDGFC	56034	ENSG00000145431	Pdgfc	54635	ENSMUSG00000028019	EggNOG|Ensembl|HGNC|HomoloGene|Inparanoid|NCBI|OMA|OrthoDB|OrthoMCL|Panther|PhylomeDB|Treefam
PDGFRL	5157	ENSG00000104213	Pdgfrl	68797	ENSMUSG00000031595	EggNOG|Ensembl|HGNC|HomoloGene|Inparanoid|NCBI|OMA|OrthoDB|OrthoMCL|Panther|PhylomeDB
PDIA3	2923	ENSG00000167004	Pdia3	14827	ENSMUSG00000027248	EggNOG|Ensembl|HGNC|HomoloGene|Inparanoid|NCBI|OMA|OrthoDB|OrthoMCL|Panther|PhylomeDB|Treefam
PDIA5	10954	ENSG00000065485	Pdia5	72599	ENSMUSG00000022844	EggNOG|Ensembl|HGNC|HomoloGene|Inparanoid|NCBI|OMA|OrthoDB|OrthoMCL|Panther|PhylomeDB|Treefam
PDK1	5163	ENSG00000152256	Pdk1	228026	ENSMUSG00000006494	EggNOG|Ensembl|HGNC|HomoloGene|Inparanoid|NCBI|OMA|OrthoDB|OrthoMCL|Panther|Treefam
PDK3	5165	ENSG00000067992	Pdk3	236900	ENSMUSG00000035232	Ensembl|HGNC|HomoloGene|Inparanoid|NCBI|OMA|OrthoDB|OrthoMCL|Panther|PhylomeDB
PDLIM1	9124	ENSG00000107438	Pdlim1	54132	ENSMUSG00000055044	EggNOG|Ensembl|HGNC|HomoloGene|Inparanoid|NCBI|OMA|OrthoDB|OrthoMCL|Panther|PhylomeDB|Treefam
PDLIM2	64236	ENSG00000120913	Pdlim2	213019	ENSMUSG00000022090	EggNOG|Ensembl|HGNC|HomoloGene|Inparanoid|NCBI|OMA|OrthoDB|OrthoMCL|Panther|PhylomeDB|Treefam
PDLIM4	8572	ENSG00000131435	Pdlim4	30794	ENSMUSG00000020388	EggNOG|Ensembl|HGNC|HomoloGene|Inparanoid|NCBI|OMA|OrthoDB|OrthoMCL|Panther|Treefam
PDLIM7	9260	ENSG00000196923	Pdlim7	67399	ENSMUSG00000021493	EggNOG|Ensembl|HGNC|HomoloGene|Inparanoid|NCBI|OMA|OrthoDB|OrthoMCL|Panther|PhylomeDB|Treefam
PDXK	8566	ENSG00000160209	Pdxk	216134	ENSMUSG00000032788	EggNOG|Ensembl|HGNC|HomoloGene|Inparanoid|NCBI|OMA|OrthoDB|OrthoMCL|Panther|PhylomeDB|Treefam
PEG3	5178	ENSG00000198300	Peg3	18616	ENSMUSG00000002265	Ensembl|HGNC|HomoloGene|Inparanoid|NCBI|OMA|OrthoDB|OrthoMCL|Panther|PhylomeDB|Treefam
PELP1	27043	ENSG00000141456	Pelp1	75273	ENSMUSG00000018921	EggNOG|Ensembl|HGNC|HomoloGene|Inparanoid|NCBI|OMA|OrthoDB|OrthoMCL|Panther|Treefam
PER2	8864	ENSG00000132326	Per2	18627	ENSMUSG00000055866	EggNOG|Ensembl|HGNC|HomoloGene|Inparanoid|NCBI|OMA|OrthoDB|OrthoMCL|Panther|PhylomeDB|Treefam
PERP	64065	ENSG00000112378	Perp	64058	ENSMUSG00000019851	EggNOG|Ensembl|HGNC|HomoloGene|Inparanoid|NCBI|OMA|OrthoDB|OrthoMCL|Panther|PhylomeDB|Treefam
PFKFB4	5210	ENSG00000114268	Pfkfb4	270198	ENSMUSG00000025648	EggNOG|Ensembl|HGNC|HomoloGene|Inparanoid|NCBI|OMA|OrthoDB|OrthoMCL|Panther|PhylomeDB|Treefam
PFKL	5211	ENSG00000141959	Pfkl	18641	ENSMUSG00000020277	EggNOG|Ensembl|HGNC|HomoloGene|Inparanoid|NCBI|OMA|OrthoDB|OrthoMCL|Panther|Treefam
PFKP	5214	ENSG00000067057	Pfkp	56421	ENSMUSG00000021196	EggNOG|Ensembl|HGNC|HomoloGene|Inparanoid|NCBI|OMA|OrthoDB|OrthoMCL|Panther|Treefam
PGAM1	5223	ENSG00000171314	Pgam1	18648	ENSMUSG00000011752	Ensembl|HGNC|HomoloGene|Inparanoid|NCBI|OMA|OrthoDB|OrthoMCL|Panther|PhylomeDB|Treefam
PGAP3	93210	ENSG00000161395	Pgap3	320655	ENSMUSG00000038208	EggNOG|Ensembl|HGNC|HomoloGene|Inparanoid|NCBI|OMA|OrthoDB|OrthoMCL|Panther|PhylomeDB|Treefam
PGK1	5230	ENSG00000102144	Pgk1	18655	ENSMUSG00000062070	Ensembl|HGNC|HomoloGene|Inparanoid|NCBI|OMA|OrthoDB|OrthoMCL|Panther|PhylomeDB|Treefam
PGM1	5236	ENSG00000079739	Pgm1	72157	ENSMUSG00000025791	EggNOG|Ensembl|HGNC|HomoloGene|Inparanoid|NCBI|OMA|OrthoDB|OrthoMCL|Panther|Treefam
PGRMC2	10424	ENSG00000164040	Pgrmc2	70804	ENSMUSG00000049940	EggNOG|Ensembl|HGNC|HomoloGene|Inparanoid|NCBI|OMA|OrthoDB|OrthoMCL|Panther|PhylomeDB|Treefam
PHF3	23469	ENSG00000118482	Phf3	213109	ENSMUSG00000048874	EggNOG|Ensembl|HGNC|HomoloGene|Inparanoid|NCBI|OMA|OrthoDB|OrthoMCL|Panther|Treefam
PI4K2A	55361	ENSG00000155252	Pi4k2a	84095	ENSMUSG00000025178	Ensembl|HGNC|HomoloGene|Inparanoid|NCBI|OrthoDB|OrthoMCL|Panther|PhylomeDB|Treefam
PIAS2	9063	ENSG00000078043	Pias2	17344	ENSMUSG00000025423	EggNOG|Ensembl|HGNC|HomoloGene|Inparanoid|NCBI|OMA|OrthoDB|OrthoMCL|Panther|PhylomeDB|Treefam
PICALM	8301	ENSG00000073921	Picalm	233489	ENSMUSG00000039361	EggNOG|Ensembl|HGNC|HomoloGene|Inparanoid|NCBI|OMA|OrthoDB|OrthoMCL|Panther|PhylomeDB
PIGZ	80235	ENSG00000119227	Pigz	239827	ENSMUSG00000045625	EggNOG|HGNC|HomoloGene|Inparanoid|NCBI|OMA|OrthoDB|OrthoMCL|Panther|Treefam
PIH1D1	55011	ENSG00000104872	Pih1d1	68845	ENSMUSG00000003423	EggNOG|Ensembl|HGNC|HomoloGene|Inparanoid|NCBI|OMA|OrthoDB|OrthoMCL|Panther|PhylomeDB|Treefam
PIK3R1	5295	ENSG00000145675	Pik3r1	18708	ENSMUSG00000041417	EggNOG|Ensembl|HGNC|HomoloGene|Inparanoid|NCBI|OMA|OrthoDB|OrthoMCL|Panther|Treefam
PIM1	5292	ENSG00000137193	Pim1	18712	ENSMUSG00000024014	EggNOG|Ensembl|HGNC|HomoloGene|Inparanoid|NCBI|OMA|OrthoDB|OrthoMCL|Panther|PhylomeDB|Treefam
PITPNM1	9600	ENSG00000110697	Pitpnm1	18739	ENSMUSG00000024851	EggNOG|Ensembl|HGNC|HomoloGene|Inparanoid|NCBI|OMA|OrthoDB|OrthoMCL|Panther|PhylomeDB|Treefam
PITRM1	10531	ENSG00000107959	Pitrm1	69617	ENSMUSG00000021193	EggNOG|Ensembl|HGNC|HomoloGene|Inparanoid|NCBI|OMA|OrthoDB|OrthoMCL|Panther|Treefam
PKM	5315	ENSG00000067225	Pkm	18746	ENSMUSG00000032294	Ensembl|HGNC|HomoloGene|Inparanoid|NCBI|OMA|OrthoDB|OrthoMCL|Panther|Treefam
PKP2	5318	ENSG00000057294	Pkp2	67451	ENSMUSG00000041957	EggNOG|Ensembl|HGNC|HomoloGene|Inparanoid|NCBI|OMA|OrthoDB|OrthoMCL|Panther|PhylomeDB|Treefam
PKP3	11187	ENSG00000184363	Pkp3	56460	ENSMUSG00000054065	EggNOG|Ensembl|HGNC|HomoloGene|Inparanoid|NCBI|OMA|OrthoDB|OrthoMCL|Panther|PhylomeDB|Treefam
PLA2G4D	283748	ENSG00000159337	Pla2g4d	78390	ENSMUSG00000070719	Ensembl|HGNC|HomoloGene|Inparanoid|NCBI|OMA|OrthoDB|OrthoMCL|Panther|Treefam
PLAC8	51316	ENSG00000145287	Plac8	231507	ENSMUSG00000029322	EggNOG|Ensembl|HGNC|HomoloGene|Inparanoid|NCBI|OMA|OrthoMCL|Panther|PhylomeDB|Treefam
PLCB1	23236	ENSG00000182621	Plcb1	18795	ENSMUSG00000051177	Ensembl|HGNC|HomoloGene|Inparanoid|NCBI|OMA|OrthoDB|OrthoMCL|Panther|Treefam
PLCD1	5333	ENSG00000187091	Plcd1	18799	ENSMUSG00000010660	EggNOG|Ensembl|HGNC|HomoloGene|Inparanoid|NCBI|OMA|OrthoDB|OrthoMCL|Panther|Treefam
PLEC	5339	ENSG00000178209	Plec	18810	ENSMUSG00000022565	EggNOG|Ensembl|HGNC|HomoloGene|Inparanoid|NCBI|OMA|OrthoDB|OrthoMCL|Panther|Treefam
PLEKHA1	59338	ENSG00000107679	Plekha1	101476	ENSMUSG00000040268	EggNOG|Ensembl|HGNC|HomoloGene|Inparanoid|NCBI|OMA|OrthoDB|OrthoMCL|Panther|PhylomeDB|Treefam
PLEKHA2	59339	ENSG00000169499	Plekha2	83436	ENSMUSG00000031557	EggNOG|Ensembl|HGNC|HomoloGene|Inparanoid|NCBI|OMA|OrthoDB|OrthoMCL|Panther|PhylomeDB
PLEKHD1	400224	ENSG00000175985	Plekhd1	217682	ENSMUSG00000066438	EggNOG|Ensembl|HGNC|HomoloGene|Inparanoid|NCBI|OMA|OrthoDB|OrthoMCL|Panther|Treefam
PLIN2	123	ENSG00000147872	Plin2	11520	ENSMUSG00000028494	EggNOG|Ensembl|HGNC|HomoloGene|Inparanoid|NCBI|OMA|OrthoDB|OrthoMCL|Panther|Treefam
PLOD1	5351	ENSG00000083444	Plod1	18822	ENSMUSG00000019055	EggNOG|Ensembl|HGNC|HomoloGene|Inparanoid|NCBI|OMA|OrthoDB|OrthoMCL|Panther|PhylomeDB|Treefam
PLOD2	5352	ENSG00000152952	Plod2	26432	ENSMUSG00000032374	EggNOG|Ensembl|HGNC|HomoloGene|Inparanoid|NCBI|OMA|OrthoDB|OrthoMCL|Panther|Treefam
PLOD3	8985	ENSG00000106397	Plod3	26433	ENSMUSG00000004846	EggNOG|Ensembl|HGNC|HomoloGene|Inparanoid|NCBI|OMA|OrthoDB|OrthoMCL|Panther|PhylomeDB|Treefam
PLSCR4	57088	ENSG00000114698	Plscr4	235527	ENSMUSG00000032377	EggNOG|Ensembl|HGNC|HomoloGene|Inparanoid|NCBI|OMA|OrthoDB|OrthoMCL|Panther|PhylomeDB|Treefam
PLXND1	23129	ENSG00000004399	Plxnd1	67784	ENSMUSG00000030123	EggNOG|Ensembl|HGNC|HomoloGene|Inparanoid|NCBI|OMA|OrthoDB|OrthoMCL|Panther|PhylomeDB|Treefam
PMEPA1	56937	ENSG00000124225	Pmepa1	65112	ENSMUSG00000038400	EggNOG|Ensembl|HGNC|HomoloGene|Inparanoid|NCBI|OMA|OrthoDB|OrthoMCL|Panther|Treefam
PNMA2	10687	ENSG00000240694	Pnma2	239157	ENSMUSG00000046204	EggNOG|Ensembl|HGNC|HomoloGene|Inparanoid|NCBI|OMA|OrthoDB|OrthoMCL|Panther|Treefam
PNRC1	10957	ENSG00000146278	Pnrc1	108767	ENSMUSG00000040128	EggNOG|Ensembl|HGNC|HomoloGene|Inparanoid|NCBI|OMA|OrthoDB|OrthoMCL|Panther|Treefam
POLR2E	5434	ENSG00000099817	Polr2e	66420	ENSMUSG00000004667	EggNOG|Ensembl|HGNC|HomoloGene|Inparanoid|NCBI|OMA|OrthoDB|OrthoMCL|Panther|PhylomeDB|Treefam
POLRMT	5442	ENSG00000099821	Polrmt	216151	ENSMUSG00000020329	EggNOG|Ensembl|HGNC|HomoloGene|Inparanoid|NCBI|OMA|OrthoDB|OrthoMCL|Panther|PhylomeDB
POM121	9883	ENSG00000196313	Pom121	107939	ENSMUSG00000053293	Ensembl|HGNC|HomoloGene|Inparanoid|OMA|OrthoDB|OrthoMCL|Panther|PhylomeDB
POU2F1	5451	ENSG00000143190	Pou2f1	18986	ENSMUSG00000026565	EggNOG|Ensembl|HGNC|HomoloGene|Inparanoid|NCBI|OMA|OrthoDB|OrthoMCL|Panther|PhylomeDB|Treefam
PPAN	56342	ENSG00000130810	Ppan	235036	ENSMUSG00000004100	Ensembl|HGNC|HomoloGene|Inparanoid|OMA|OrthoMCL|Panther
PPARD	5467	ENSG00000112033	Ppard	19015	ENSMUSG00000002250	EggNOG|Ensembl|HGNC|HomoloGene|Inparanoid|NCBI|OMA|OrthoDB|OrthoMCL|Panther|PhylomeDB|Treefam
PPFIA3	8541	ENSG00000177380	Ppfia3	76787	ENSMUSG00000003863	EggNOG|Ensembl|HGNC|HomoloGene|Inparanoid|NCBI|OMA|OrthoDB|OrthoMCL|Panther|PhylomeDB
PPFIA4	8497	ENSG00000143847	Ppfia4	68507	ENSMUSG00000026458	EggNOG|Ensembl|HGNC|NCBI|OMA|OrthoDB|OrthoMCL|Panther|Treefam
PPFIBP2	8495	ENSG00000166387	Ppfibp2	19024	ENSMUSG00000036528	EggNOG|Ensembl|HGNC|HomoloGene|Inparanoid|NCBI|OMA|OrthoDB|OrthoMCL|Panther|PhylomeDB|Treefam
PPME1	51400	ENSG00000214517	Ppme1	72590	ENSMUSG00000030718	EggNOG|Ensembl|HGNC|HomoloGene|Inparanoid|NCBI|OMA|OrthoDB|OrthoMCL|Panther|PhylomeDB|Treefam
PPP1R13L	10848	ENSG00000104881	Ppp1r13l	333654	ENSMUSG00000040734	EggNOG|Ensembl|HGNC|HomoloGene|Inparanoid|NCBI|OMA|OrthoDB|OrthoMCL|Panther|PhylomeDB|Treefam
PPP1R3B	79660	ENSG00000173281	Ppp1r3b	244416	ENSMUSG00000046794	EggNOG|Ensembl|HGNC|HomoloGene|Inparanoid|NCBI|OMA|OrthoDB|OrthoMCL|Panther|PhylomeDB|Treefam
PPP1R3C	5507	ENSG00000119938	Ppp1r3c	53412	ENSMUSG00000067279	EggNOG|Ensembl|HGNC|HomoloGene|Inparanoid|NCBI|OMA|OrthoDB|OrthoMCL|Panther|PhylomeDB|Treefam
PPP1R3E	90673	ENSG00000235194	Ppp1r3e	105651	ENSMUSG00000072494	EggNOG|Ensembl|HGNC|HomoloGene|Inparanoid|NCBI|OMA|OrthoDB|Panther|Treefam
PPP1R3G	648791	ENSG00000219607	Ppp1r3g	76487	ENSMUSG00000050423	EggNOG|Ensembl|HGNC|HomoloGene|Inparanoid|NCBI|OMA|OrthoDB|OrthoMCL|Panther|Treefam
PPP2R5B	5526	ENSG00000068971	Ppp2r5b	225849	ENSMUSG00000024777	EggNOG|Ensembl|HGNC|HomoloGene|Inparanoid|NCBI|OMA|OrthoDB|OrthoMCL|Panther|PhylomeDB|Treefam
PRELID2	153768	ENSG00000186314	Prelid2	77619	ENSMUSG00000056671	EggNOG|Ensembl|HGNC|HomoloGene|Inparanoid|NCBI|OMA|OrthoDB|OrthoMCL|Panther|PhylomeDB|Treefam
PREX2	80243	ENSG00000046889	Prex2	109294	ENSMUSG00000048960	EggNOG|Ensembl|HGNC|HomoloGene|Inparanoid|NCBI|OMA|OrthoDB|OrthoMCL|Panther|Treefam
PRICKLE3	4007	ENSG00000012211	Prickle3	54630	ENSMUSG00000031145	EggNOG|Ensembl|HGNC|HomoloGene|Inparanoid|NCBI|OMA|OrthoDB|OrthoMCL|Panther|PhylomeDB|Treefam
PRKAA2	5563	ENSG00000162409	Prkaa2	108079	ENSMUSG00000028518	EggNOG|Ensembl|HGNC|HomoloGene|NCBI|OMA|OrthoDB|OrthoMCL|Panther|Treefam
PRKAR1B	5575	ENSG00000188191	Prkar1b	19085	ENSMUSG00000025855	EggNOG|Ensembl|HGNC|HomoloGene|Inparanoid|NCBI|OMA|OrthoDB|OrthoMCL|Panther|PhylomeDB|Treefam
PRKCA	5578	ENSG00000154229	Prkca	18750	ENSMUSG00000050965	EggNOG|Ensembl|HGNC|HomoloGene|Inparanoid|NCBI|OMA|OrthoDB|OrthoMCL|Panther|PhylomeDB|Treefam
PROC	5624	ENSG00000115718	Proc	19123	ENSMUSG00000024386	EggNOG|HGNC|HomoloGene|Inparanoid|NCBI|OMA|OrthoDB|OrthoMCL|Panther|PhylomeDB|Treefam
PROSER2	254427	ENSG00000148426	Proser2	227545	ENSMUSG00000045319	EggNOG|Ensembl|HGNC|HomoloGene|Inparanoid|NCBI|OMA|OrthoDB|OrthoMCL|Panther|Treefam
PROX1	5629	ENSG00000117707	Prox1	19130	ENSMUSG00000010175	EggNOG|Ensembl|HGNC|HomoloGene|Inparanoid|NCBI|OMA|OrthoDB|OrthoMCL|Panther|PhylomeDB|Treefam
PRR7	80758	ENSG00000131188	Prr7	432763	ENSMUSG00000034686	EggNOG|Ensembl|HGNC|HomoloGene|Inparanoid|NCBI|OMA|OrthoDB|OrthoMCL|Panther|PhylomeDB|Treefam
PRRC2B	84726	ENSG00000288701	Prrc2b	227723	ENSMUSG00000039262	Ensembl|HGNC|HomoloGene|Inparanoid|NCBI|OrthoDB
PRSS53	339105	ENSG00000151006	Prss53	330657	ENSMUSG00000044139	EggNOG|Ensembl|HGNC|HomoloGene|Inparanoid|NCBI|OMA|OrthoDB|OrthoMCL|Panther|PhylomeDB|Treefam
PRTN3	5657	ENSG00000196415	Prtn3	19152	ENSMUSG00000057729	EggNOG|Ensembl|HGNC|HomoloGene|Inparanoid|NCBI|OMA|OrthoDB|OrthoMCL|Panther|PhylomeDB|Treefam
PRX	57716	ENSG00000105227	Prx	19153	ENSMUSG00000053198	EggNOG|Ensembl|HGNC|HomoloGene|Inparanoid|NCBI|OMA|OrthoDB|OrthoMCL|Panther|Treefam
PSD	5662	ENSG00000059915	Psd	73728	ENSMUSG00000037126	EggNOG|Ensembl|HGNC|HomoloGene|Inparanoid|NCBI|OrthoDB|OrthoMCL|Panther|PhylomeDB|Treefam
PSD4	23550	ENSG00000125637	Psd4	215632	ENSMUSG00000026979	Ensembl|HGNC|HomoloGene|Inparanoid|NCBI|OMA|OrthoDB|OrthoMCL|Panther|PhylomeDB|Treefam
PTBP1	5725	ENSG00000011304	Ptbp1	19205	ENSMUSG00000006498	EggNOG|Ensembl|HGNC|HomoloGene|Inparanoid|NCBI|OMA|OrthoDB|OrthoMCL|Panther|PhylomeDB|Treefam
PTCH1	5727	ENSG00000185920	Ptch1	19206	ENSMUSG00000021466	EggNOG|Ensembl|HGNC|HomoloGene|Inparanoid|NCBI|OMA|OrthoDB|OrthoMCL|Panther|PhylomeDB|Treefam
PTPRM	5797	ENSG00000173482	Ptprm	19274	ENSMUSG00000033278	EggNOG|Ensembl|HGNC|HomoloGene|Inparanoid|NCBI|OrthoDB|OrthoMCL|Panther|Treefam
PTPRS	5802	ENSG00000105426	Ptprs	19280	ENSMUSG00000013236	Ensembl|HGNC|HomoloGene|Inparanoid|NCBI|OMA|OrthoDB|OrthoMCL|Panther|PhylomeDB
PTPRU	10076	ENSG00000060656	Ptpru	19273	ENSMUSG00000028909	EggNOG|Ensembl|HGNC|HomoloGene|Inparanoid|NCBI|OMA|OrthoDB|OrthoMCL|Panther|PhylomeDB|Treefam
PTTG1IP	754	ENSG00000183255	Pttg1ip	108705	ENSMUSG00000009291	EggNOG|Ensembl|HGNC|HomoloGene|Inparanoid|NCBI|OMA|OrthoDB|OrthoMCL|Panther|PhylomeDB|Treefam
PTX3	5806	ENSG00000163661	Ptx3	19288	ENSMUSG00000027832	EggNOG|Ensembl|HGNC|HomoloGene|Inparanoid|NCBI|OMA|OrthoDB|OrthoMCL|Panther|PhylomeDB|Treefam
PWWP2B	170394	ENSG00000171813	Pwwp2b	101631	ENSMUSG00000060260	EggNOG|Ensembl|HGNC|HomoloGene|Inparanoid|NCBI|OMA|OrthoDB|OrthoMCL|Panther|Treefam
PXDN	7837	ENSG00000130508	Pxdn	69675	ENSMUSG00000020674	EggNOG|Ensembl|HGNC|HomoloGene|Inparanoid|NCBI|OMA|OrthoDB|OrthoMCL|Panther|Treefam
PYGL	5836	ENSG00000100504	Pygl	110095	ENSMUSG00000021069	EggNOG|Ensembl|HGNC|HomoloGene|Inparanoid|NCBI|OMA|OrthoDB|OrthoMCL|Panther|Treefam
QSOX1	5768	ENSG00000116260	Qsox1	104009	ENSMUSG00000033684	EggNOG|Ensembl|HGNC|HomoloGene|Inparanoid|NCBI|OMA|OrthoDB|OrthoMCL|Panther|PhylomeDB|Treefam
R3HDM4	91300	ENSG00000198858	R3hdm4	109284	ENSMUSG00000035781	EggNOG|Ensembl|HGNC|HomoloGene|Inparanoid|NCBI|OMA|OrthoDB|OrthoMCL|Panther|PhylomeDB|Treefam
RAB11B	9230	ENSG00000185236	Rab11b	19326	ENSMUSG00000077450	EggNOG|Ensembl|HGNC|HomoloGene|Inparanoid|NCBI|OMA|OrthoDB|OrthoMCL|Panther|PhylomeDB|Treefam
RAB15	376267	ENSG00000139998	Rab15	104886	ENSMUSG00000021062	Ensembl|HGNC|Inparanoid|NCBI|OMA|OrthoDB|OrthoMCL|Panther|PhylomeDB|Treefam
RAB20	55647	ENSG00000139832	Rab20	19332	ENSMUSG00000031504	EggNOG|Ensembl|HGNC|HomoloGene|Inparanoid|NCBI|OMA|OrthoDB|OrthoMCL|Panther|PhylomeDB|Treefam
RAB30	27314	ENSG00000137502	Rab30	75985	ENSMUSG00000030643	EggNOG|Ensembl|HGNC|HomoloGene|Inparanoid|NCBI|OMA|OrthoDB|OrthoMCL|Panther|PhylomeDB|Treefam
RAB37	326624	ENSG00000172794	Rab37	58222	ENSMUSG00000020732	EggNOG|Ensembl|HGNC|HomoloGene|Inparanoid|NCBI|OMA|OrthoDB|OrthoMCL|Panther|PhylomeDB|Treefam
RAB3A	5864	ENSG00000105649	Rab3a	19339	ENSMUSG00000031840	EggNOG|Ensembl|HGNC|HomoloGene|Inparanoid|NCBI|OMA|OrthoDB|OrthoMCL|Panther|PhylomeDB|Treefam
RAB3D	9545	ENSG00000105514	Rab3d	19340	ENSMUSG00000019066	EggNOG|Ensembl|HGNC|HomoloGene|Inparanoid|NCBI|OMA|OrthoDB|OrthoMCL|Panther|PhylomeDB|Treefam
RAB40B	10966	ENSG00000141542	Rab40b	217371	ENSMUSG00000025170	EggNOG|Ensembl|HGNC|HomoloGene|Inparanoid|NCBI|OMA|OrthoDB|OrthoMCL|Panther|PhylomeDB|Treefam
RAB42	115273	ENSG00000188060	Rab42	242681	ENSMUSG00000089687	EggNOG|Ensembl|HGNC|HomoloGene|NCBI|OMA|OrthoDB|PhylomeDB
RABGGTA	5875	ENSG00000100949	Rabggta	56187	ENSMUSG00000040472	EggNOG|Ensembl|HGNC|HomoloGene|Inparanoid|NCBI|OMA|OrthoDB|OrthoMCL|Panther|PhylomeDB|Treefam
RABL6	55684	ENSG00000196642	Rabl6	227624	ENSMUSG00000015087	EggNOG|Ensembl|HGNC|HomoloGene|Inparanoid|NCBI|OMA|OrthoDB|OrthoMCL|Panther|PhylomeDB|Treefam
RAC2	5880	ENSG00000128340	Rac2	19354	ENSMUSG00000033220	EggNOG|Ensembl|HGNC|HomoloGene|Inparanoid|NCBI|OMA|OrthoDB|OrthoMCL|Panther|PhylomeDB|Treefam
RAC3	5881	ENSG00000169750	Rac3	170758	ENSMUSG00000018012	EggNOG|Ensembl|HGNC|HomoloGene|Inparanoid|NCBI|OMA|OrthoDB|OrthoMCL|Panther|PhylomeDB|Treefam
RAD23A	5886	ENSG00000179262	Rad23a	19358	ENSMUSG00000003813	EggNOG|Ensembl|HGNC|HomoloGene|Inparanoid|NCBI|OMA|OrthoDB|OrthoMCL|Panther|PhylomeDB|Treefam
RAD51B	5890	ENSG00000182185	Rad51b	19363	ENSMUSG00000059060	EggNOG|Ensembl|HGNC|HomoloGene|Inparanoid|NCBI|OMA|OrthoDB|OrthoMCL|Panther|PhylomeDB|Treefam
RAD54B	25788	ENSG00000197275	Rad54b	623474	ENSMUSG00000078773	EggNOG|Ensembl|HGNC|HomoloGene|Inparanoid|NCBI|OMA|OrthoDB|OrthoMCL|Panther|PhylomeDB|Treefam
RAI1	10743	ENSG00000108557	Rai1	19377	ENSMUSG00000062115	EggNOG|Ensembl|HGNC|HomoloGene|Inparanoid|NCBI|OMA|OrthoDB|OrthoMCL|Panther|Treefam
RALGAPA2	57186	ENSG00000188559	Ralgapa2	241694	ENSMUSG00000037110	EggNOG|Ensembl|HGNC|HomoloGene|Inparanoid|NCBI|OMA|OrthoDB|OrthoMCL|Panther|PhylomeDB|Treefam
RALGDS	5900	ENSG00000160271	Ralgds	19730	ENSMUSG00000026821	EggNOG|Ensembl|HGNC|HomoloGene|Inparanoid|NCBI|OMA|OrthoDB|OrthoMCL|Panther|Treefam
RAP1GAP	5909	ENSG00000076864	Rap1gap	110351	ENSMUSG00000041351	EggNOG|Ensembl|HGNC|HomoloGene|Inparanoid|NCBI|OMA|OrthoDB|OrthoMCL|Panther
RAP2B	5912	ENSG00000181467	Rap2b	74012	ENSMUSG00000036894	EggNOG|Ensembl|HGNC|HomoloGene|Inparanoid|NCBI|OMA|OrthoDB|OrthoMCL|Panther|PhylomeDB|Treefam
RAPGEF6	51735	ENSG00000158987	Rapgef6	192786	ENSMUSG00000037533	Ensembl|HGNC|HomoloGene|Inparanoid|NCBI|OMA|OrthoDB|OrthoMCL|Panther|PhylomeDB|Treefam
RARA	5914	ENSG00000131759	Rara	19401	ENSMUSG00000037992	EggNOG|Ensembl|HGNC|HomoloGene|Inparanoid|NCBI|OMA|OrthoDB|OrthoMCL|Panther|PhylomeDB|Treefam
RASD1	51655	ENSG00000108551	Rasd1	19416	ENSMUSG00000049892	EggNOG|Ensembl|HGNC|HomoloGene|Inparanoid|NCBI|OMA|OrthoDB|OrthoMCL|Panther|PhylomeDB|Treefam
RASSF2	9770	ENSG00000101265	Rassf2	215653	ENSMUSG00000027339	EggNOG|Ensembl|HGNC|HomoloGene|Inparanoid|NCBI|OMA|OrthoDB|OrthoMCL|Panther|PhylomeDB|Treefam
RASSF3	283349	ENSG00000153179	Rassf3	192678	ENSMUSG00000025795	EggNOG|Ensembl|HGNC|HomoloGene|Inparanoid|NCBI|OMA|OrthoDB|OrthoMCL|Panther|PhylomeDB|Treefam
RASSF7	8045	ENSG00000099849	Rassf7	66985	ENSMUSG00000038618	EggNOG|Ensembl|HGNC|HomoloGene|Inparanoid|NCBI|OMA|OrthoDB|OrthoMCL|Panther|PhylomeDB
RAVER1	125950	ENSG00000161847	Raver1	71766	ENSMUSG00000010205	Ensembl|HGNC|HomoloGene|Inparanoid|NCBI|OMA|OrthoDB|OrthoMCL|Panther|PhylomeDB
RB1	5925	ENSG00000139687	Rb1	19645	ENSMUSG00000022105	EggNOG|Ensembl|HGNC|HomoloGene|Inparanoid|NCBI|OMA|OrthoDB|OrthoMCL|Panther|Treefam
RB1CC1	9821	ENSG00000023287	Rb1cc1	12421	ENSMUSG00000025907	EggNOG|Ensembl|HGNC|HomoloGene|Inparanoid|NCBI|OMA|OrthoDB|OrthoMCL|Panther|Treefam
RBCK1	10616	ENSG00000125826	Rbck1	24105	ENSMUSG00000027466	EggNOG|Ensembl|HGNC|HomoloGene|Inparanoid|NCBI|OMA|OrthoDB|OrthoMCL|Panther|PhylomeDB|Treefam
RBPJ	3516	ENSG00000168214	Rbpj	19664	ENSMUSG00000039191	EggNOG|Ensembl|HGNC|HomoloGene|Inparanoid|NCBI|OMA|OrthoDB|OrthoMCL|Panther|Treefam
RCOR1	23186	ENSG00000089902	Rcor1	217864	ENSMUSG00000037896	EggNOG|Ensembl|HGNC|HomoloGene|Inparanoid|NCBI|OMA|OrthoDB|OrthoMCL|Panther|PhylomeDB
RCOR2	283248	ENSG00000167771	Rcor2	104383	ENSMUSG00000024968	EggNOG|Ensembl|HGNC|HomoloGene|Inparanoid|NCBI|OMA|OrthoDB|OrthoMCL|Panther|PhylomeDB|Treefam
REEP1	65055	ENSG00000068615	Reep1	52250	ENSMUSG00000052852	EggNOG|Ensembl|HGNC|HomoloGene|Inparanoid|NCBI|OMA|OrthoDB|OrthoMCL|Panther|PhylomeDB|Treefam
RELA	5970	ENSG00000173039	Rela	19697	ENSMUSG00000024927	EggNOG|Ensembl|HGNC|HomoloGene|Inparanoid|NCBI|OMA|OrthoDB|OrthoMCL|Panther|PhylomeDB|Treefam
REXO4	57109	ENSG00000148300	Rexo4	227656	ENSMUSG00000052406	EggNOG|Ensembl|HGNC|HomoloGene|Inparanoid|NCBI|OMA|OrthoDB|OrthoMCL|Panther|PhylomeDB|Treefam
RGS12	6002	ENSG00000159788	Rgs12	71729	ENSMUSG00000029101	EggNOG|Ensembl|HGNC|HomoloGene|Inparanoid|NCBI|OMA|OrthoDB|OrthoMCL|Panther|Treefam
RHOBTB1	9886	ENSG00000072422	Rhobtb1	69288	ENSMUSG00000019944	EggNOG|Ensembl|HGNC|HomoloGene|Inparanoid|NCBI|OMA|OrthoDB|OrthoMCL|Panther|PhylomeDB|Treefam
RHOF	54509	ENSG00000139725	Rhof	23912	ENSMUSG00000029449	EggNOG|Ensembl|HGNC|HomoloGene|Inparanoid|NCBI|OMA|OrthoDB|OrthoMCL|Panther|PhylomeDB|Treefam
RIMKLA	284716	ENSG00000177181	Rimkla	194237	ENSMUSG00000048899	EggNOG|Ensembl|HGNC|HomoloGene|Inparanoid|NCBI|OMA|OrthoDB|OrthoMCL|Panther|PhylomeDB|Treefam
RIN2	54453	ENSG00000132669	BC039771	408057	ENSMUSG00000001768	EggNOG|Ensembl|Inparanoid|OMA|OrthoDB|OrthoMCL|Treefam
RINL	126432	ENSG00000187994	Rinl	320435	ENSMUSG00000051735	EggNOG|Ensembl|HGNC|HomoloGene|Inparanoid|NCBI|OMA|OrthoDB|OrthoMCL|Panther
RIOK3	8780	ENSG00000101782	Riok3	66878	ENSMUSG00000024404	EggNOG|Ensembl|HGNC|HomoloGene|Inparanoid|NCBI|OMA|OrthoDB|OrthoMCL|Panther|Treefam
RIT1	6016	ENSG00000143622	Rit1	19769	ENSMUSG00000028057	EggNOG|Ensembl|HGNC|HomoloGene|Inparanoid|NCBI|OMA|OrthoDB|OrthoMCL|Panther|PhylomeDB|Treefam
RLF	6018	ENSG00000117000	Rlf	109263	ENSMUSG00000049878	EggNOG|Ensembl|HGNC|HomoloGene|Inparanoid|NCBI|OMA|OrthoDB|OrthoMCL|Panther|PhylomeDB|Treefam
RMND5A	64795	ENSG00000153561	Rmnd5a	68477	ENSMUSG00000002222	EggNOG|Ensembl|HGNC|HomoloGene|Inparanoid|NCBI|OMA|OrthoDB|OrthoMCL|Panther|Treefam
RNASET2	8635	ENSG00000026297	Rnaset2a	100037283	ENSMUSG00000095687	Ensembl|HGNC|HomoloGene|NCBI|OMA|OrthoDB|OrthoMCL|Panther|PhylomeDB|Treefam
RNF103	7844	ENSG00000239305	Rnf103	22644	ENSMUSG00000052656	EggNOG|Ensembl|HGNC|HomoloGene|Inparanoid|NCBI|OMA|OrthoDB|OrthoMCL|Panther|Treefam
RNF122	79845	ENSG00000133874	Rnf122	68867	ENSMUSG00000039328	EggNOG|Ensembl|HGNC|HomoloGene|Inparanoid|NCBI|OMA|OrthoDB|OrthoMCL|PhylomeDB
RNF128	79589	ENSG00000133135	Rnf128	66889	ENSMUSG00000031438	EggNOG|Ensembl|HGNC|HomoloGene|Inparanoid|NCBI|OMA|OrthoDB|OrthoMCL|Panther|PhylomeDB|Treefam
RNF144B	255488	ENSG00000137393	Rnf144b	218215	ENSMUSG00000038068	EggNOG|Ensembl|HGNC|HomoloGene|Inparanoid|NCBI|OMA|OrthoDB|OrthoMCL|Panther|PhylomeDB|Treefam
RNF145	153830	ENSG00000145860	Rnf145	74315	ENSMUSG00000019189	EggNOG|Ensembl|HGNC|HomoloGene|Inparanoid|NCBI|OMA|OrthoDB|OrthoMCL|Panther|PhylomeDB|Treefam
RNF165	494470	ENSG00000141622	Rnf165	225743	ENSMUSG00000025427	EggNOG|Ensembl|HGNC|HomoloGene|Inparanoid|NCBI|OMA|OrthoDB|OrthoMCL|Panther|Treefam
RNF187	149603	ENSG00000168159	Rnf187	108660	ENSMUSG00000020496	HGNC|HomoloGene|Inparanoid|NCBI|OMA|OrthoMCL|PhylomeDB|Treefam
RNF217	154214	ENSG00000146373	Rnf217	268291	ENSMUSG00000063760	EggNOG|Ensembl|HGNC|HomoloGene|NCBI|OrthoDB|OrthoMCL|Panther|Treefam
RNF223	401934	ENSG00000237330	Rnf223	100045778	ENSMUSG00000110404	Ensembl|HGNC|HomoloGene|Inparanoid|NCBI|OMA|OrthoDB|Panther
RNF24	11237	ENSG00000101236	Rnf24	51902	ENSMUSG00000048911	EggNOG|Ensembl|HGNC|HomoloGene|Inparanoid|NCBI|OMA|OrthoDB|OrthoMCL|PhylomeDB
RNF4	6047	ENSG00000063978	Rnf4	19822	ENSMUSG00000029110	Ensembl|HGNC|HomoloGene|Inparanoid|NCBI|OMA|OrthoDB|OrthoMCL|Panther|PhylomeDB|Treefam
RNMT	8731	ENSG00000101654	Rnmt	67897	ENSMUSG00000009535	EggNOG|Ensembl|HGNC|HomoloGene|Inparanoid|NCBI|OMA|OrthoDB|OrthoMCL|Panther|PhylomeDB|Treefam
RNPEP	6051	ENSG00000176393	Rnpep	215615	ENSMUSG00000041926	EggNOG|Ensembl|HGNC|HomoloGene|Inparanoid|NCBI|OMA|OrthoDB|OrthoMCL|Panther|Treefam
RNPEPL1	57140	ENSG00000142327	Rnpepl1	108657	ENSMUSG00000026269	EggNOG|Ensembl|HGNC|HomoloGene|Inparanoid|NCBI|OMA|OrthoDB|OrthoMCL|Panther|PhylomeDB|Treefam
ROCK2	9475	ENSG00000134318	Rock2	19878	ENSMUSG00000020580	EggNOG|Ensembl|HGNC|HomoloGene|Inparanoid|NCBI|OMA|OrthoDB|OrthoMCL|Panther|PhylomeDB|Treefam
ROR2	4920	ENSG00000169071	Ror2	26564	ENSMUSG00000021464	EggNOG|Ensembl|HGNC|HomoloGene|Inparanoid|NCBI|OMA|OrthoDB|OrthoMCL|Panther|Treefam
RPAP1	26015	ENSG00000103932	Rpap1	68925	ENSMUSG00000034032	EggNOG|Ensembl|HGNC|HomoloGene|Inparanoid|NCBI|OMA|OrthoDB|OrthoMCL|Panther|PhylomeDB|Treefam
RPH3AL	9501	ENSG00000181031	Rph3al	380714	ENSMUSG00000020847	EggNOG|Ensembl|HGNC|HomoloGene|Inparanoid|NCBI|OMA|OrthoDB|OrthoMCL|Panther|PhylomeDB|Treefam
RPL3	6122	ENSG00000100316	Rpl3	27367	ENSMUSG00000060036	EggNOG|Ensembl|HGNC|HomoloGene|Inparanoid|NCBI|OMA|OrthoDB|OrthoMCL|Panther|Treefam
RPS6KA4	8986	ENSG00000162302	Rps6ka4	56613	ENSMUSG00000118668	Ensembl|HGNC|HomoloGene|Inparanoid|NCBI|OMA|OrthoDB|Panther
RRAGA	10670	ENSG00000155876	Rraga	68441	ENSMUSG00000070934	EggNOG|Ensembl|HGNC|HomoloGene|Inparanoid|NCBI|OMA|OrthoDB|OrthoMCL|Panther|Treefam
RRP1	8568	ENSG00000160214	Rrp1	18114	ENSMUSG00000061032	EggNOG|Ensembl|HGNC|Inparanoid|NCBI|OMA|OrthoDB|OrthoMCL|Panther|PhylomeDB|Treefam
RSBN1	54665	ENSG00000081019	Rsbn1	229675	ENSMUSG00000044098	EggNOG|Ensembl|HGNC|HomoloGene|Inparanoid|NCBI|OMA|OrthoDB|OrthoMCL|Panther|PhylomeDB|Treefam
RUNDC3B	154661	ENSG00000105784	Rundc3b	242819	ENSMUSG00000040570	EggNOG|Ensembl|HGNC|HomoloGene|Inparanoid|NCBI|OMA|OrthoDB|OrthoMCL|Panther|PhylomeDB|Treefam
RUNX1	861	ENSG00000159216	Runx1	12394	ENSMUSG00000022952	Ensembl|HGNC|HomoloGene|Inparanoid|NCBI|OMA|OrthoDB|OrthoMCL|Panther|PhylomeDB|Treefam
RUNX2	860	ENSG00000124813	Runx2	12393	ENSMUSG00000039153	EggNOG|Ensembl|HGNC|HomoloGene|Inparanoid|NCBI|OMA|OrthoDB|OrthoMCL|Panther|PhylomeDB
RUNX3	864	ENSG00000020633	Runx3	12399	ENSMUSG00000070691	Ensembl|HGNC|HomoloGene|Inparanoid|NCBI|OMA|OrthoDB|OrthoMCL|Panther|PhylomeDB|Treefam
RUVBL2	10856	ENSG00000183207	Ruvbl2	20174	ENSMUSG00000003868	EggNOG|Ensembl|HGNC|HomoloGene|Inparanoid|NCBI|OMA|OrthoDB|OrthoMCL|Panther|PhylomeDB|Treefam
RXRA	6256	ENSG00000186350	Rxra	20181	ENSMUSG00000015846	EggNOG|Ensembl|HGNC|HomoloGene|Inparanoid|NCBI|OMA|OrthoDB|OrthoMCL|Panther|PhylomeDB|Treefam
S100A10	6281	ENSG00000197747	S100a10	20194	ENSMUSG00000041959	EggNOG|Ensembl|HGNC|HomoloGene|Inparanoid|NCBI|OMA|OrthoDB|OrthoMCL|Panther|PhylomeDB|Treefam
S100A4	6275	ENSG00000196154	S100a4	20198	ENSMUSG00000001020	EggNOG|Ensembl|HGNC|HomoloGene|Inparanoid|NCBI|OMA|OrthoDB|OrthoMCL|Panther|Treefam
SAMD4A	23034	ENSG00000020577	Samd4	74480	ENSMUSG00000021838	EggNOG|Ensembl|HGNC|HomoloGene|Inparanoid|NCBI|OMA|OrthoDB|OrthoMCL|Panther|PhylomeDB
SAP30	8819	ENSG00000164105	Sap30	60406	ENSMUSG00000031609	EggNOG|Ensembl|HGNC|HomoloGene|Inparanoid|NCBI|OMA|OrthoDB|OrthoMCL|Panther|PhylomeDB|Treefam
SART1	9092	ENSG00000175467	Sart1	20227	ENSMUSG00000039148	EggNOG|Ensembl|HGNC|HomoloGene|Inparanoid|NCBI|OMA|OrthoDB|OrthoMCL|Panther|PhylomeDB|Treefam
SAV1	60485	ENSG00000151748	Sav1	64010	ENSMUSG00000021067	EggNOG|Ensembl|HGNC|HomoloGene|Inparanoid|NCBI|OMA|OrthoDB|OrthoMCL|Panther|PhylomeDB|Treefam
SBF2	81846	ENSG00000133812	Sbf2	319934	ENSMUSG00000038371	EggNOG|Ensembl|HGNC|HomoloGene|Inparanoid|NCBI|OMA|OrthoDB|OrthoMCL|Panther|Treefam
SBK2	646643	ENSG00000187550	Sbk2	381836	ENSMUSG00000030433	EggNOG|Ensembl|HGNC|HomoloGene|Inparanoid|NCBI|OMA|OrthoDB|OrthoMCL|Panther|Treefam
SCAF11	9169	ENSG00000139218	Scaf11	72193	ENSMUSG00000033228	EggNOG|Ensembl|HGNC|HomoloGene|Inparanoid|NCBI|OMA|OrthoDB|OrthoMCL|Panther|Treefam
SCAMP2	10066	ENSG00000140497	Scamp2	24044	ENSMUSG00000040188	EggNOG|Ensembl|HGNC|HomoloGene|Inparanoid|NCBI|OMA|OrthoDB|OrthoMCL|Panther|PhylomeDB|Treefam
SCARB1	949	ENSG00000073060	Scarb1	20778	ENSMUSG00000037936	EggNOG|Ensembl|HGNC|HomoloGene|Inparanoid|NCBI|OMA|OrthoDB|OrthoMCL|Panther|PhylomeDB|Treefam
SCD	6319	ENSG00000099194	Scd1	20249	ENSMUSG00000037071	HGNC|HomoloGene|OMA|OrthoDB|OrthoMCL|Panther|PhylomeDB|Treefam
SCD	6319	ENSG00000099194	Scd2	20250	ENSMUSG00000025203	Ensembl|HGNC|Inparanoid|OMA|OrthoDB|OrthoMCL|Panther|Treefam
SCN1B	6324	ENSG00000105711	Scn1b	20266	ENSMUSG00000019194	Ensembl|HGNC|HomoloGene|Inparanoid|NCBI|OMA|OrthoMCL|Panther|PhylomeDB|Treefam
SCN9A	6335	ENSG00000169432	Scn9a	20274	ENSMUSG00000075316	EggNOG|Ensembl|HGNC|HomoloGene|Inparanoid|OMA|OrthoDB|OrthoMCL|PhylomeDB|Treefam
SCNN1B	6338	ENSG00000168447	Scnn1b	20277	ENSMUSG00000030873	EggNOG|Ensembl|HGNC|HomoloGene|Inparanoid|NCBI|OMA|OrthoDB|OrthoMCL|Panther|PhylomeDB|Treefam
SCYL1	57410	ENSG00000142186	Scyl1	78891	ENSMUSG00000024941	EggNOG|Ensembl|HGNC|HomoloGene|Inparanoid|NCBI|OMA|OrthoDB|OrthoMCL|Panther|PhylomeDB|Treefam
SDC1	6382	ENSG00000115884	Sdc1	20969	ENSMUSG00000020592	EggNOG|Ensembl|HGNC|HomoloGene|Inparanoid|NCBI|OMA|OrthoDB|OrthoMCL|Panther|PhylomeDB|Treefam
SDC2	6383	ENSG00000169439	Sdc2	15529	ENSMUSG00000022261	EggNOG|Ensembl|HGNC|HomoloGene|Inparanoid|NCBI|OMA|OrthoDB|OrthoMCL|Panther|PhylomeDB|Treefam
SEC14L6	730005	ENSG00000214491	Sec14l4	103655	ENSMUSG00000019368	OrthoDB|OrthoMCL|Treefam
SEC24A	10802	ENSG00000113615	Sec24a	77371	ENSMUSG00000036391	EggNOG|Ensembl|HGNC|HomoloGene|Inparanoid|NCBI|OMA|OrthoDB|OrthoMCL|Panther|PhylomeDB|Treefam
SEC61G	23480	ENSG00000132432	Sec61g	20335	ENSMUSG00000078974	EggNOG|Ensembl|HGNC|HomoloGene|Inparanoid|NCBI|OMA|OrthoDB|OrthoMCL|Panther|PhylomeDB|Treefam
SEMA4B	10509	ENSG00000185033	Sema4b	20352	ENSMUSG00000030539	EggNOG|Ensembl|HGNC|HomoloGene|Inparanoid|NCBI|OMA|OrthoDB|OrthoMCL|Panther|PhylomeDB|Treefam
SEMA4F	10505	ENSG00000135622	Sema4f	20355	ENSMUSG00000000627	EggNOG|Ensembl|HGNC|HomoloGene|Inparanoid|NCBI|OMA|OrthoDB|OrthoMCL|Panther|Treefam
SEMA5B	54437	ENSG00000082684	Sema5b	20357	ENSMUSG00000052133	EggNOG|Ensembl|HGNC|HomoloGene|Inparanoid|NCBI|OMA|OrthoDB|OrthoMCL|Panther|Treefam
SEPHS2	22928	ENSG00000179918	Sephs2	20768	ENSMUSG00000049091	EggNOG|Ensembl|HGNC|HomoloGene|Inparanoid|NCBI|OMA|OrthoDB|OrthoMCL|Panther|PhylomeDB
SERBP1	26135	ENSG00000142864	Serbp1	66870	ENSMUSG00000036371	EggNOG|Ensembl|HGNC|HomoloGene|Inparanoid|NCBI|OMA|OrthoDB|OrthoMCL|Panther|PhylomeDB|Treefam
SERGEF	26297	ENSG00000129158	Sergef	27414	ENSMUSG00000030839	EggNOG|Ensembl|HGNC|HomoloGene|Inparanoid|NCBI|OMA|OrthoDB|OrthoMCL|Panther|PhylomeDB|Treefam
SERINC2	347735	ENSG00000168528	Serinc2	230779	ENSMUSG00000023232	EggNOG|Ensembl|HGNC|HomoloGene|Inparanoid|NCBI|OMA|OrthoDB|OrthoMCL|Panther|Treefam
SERINC5	256987	ENSG00000164300	Serinc5	218442	ENSMUSG00000021703	EggNOG|Ensembl|HGNC|HomoloGene|Inparanoid|NCBI|OMA|OrthoDB|OrthoMCL|Panther|PhylomeDB
SERPINA1	5265	ENSG00000197249	Serpina1b	20701	ENSMUSG00000071178	EggNOG|Ensembl|HGNC|HomoloGene|OMA|OrthoDB|OrthoMCL|Panther|PhylomeDB|Treefam
SERPINA1	5265	ENSG00000197249	Serpina1e	20704	ENSMUSG00000072849	Ensembl|HGNC|HomoloGene|Inparanoid|OMA|OrthoDB|OrthoMCL|Panther|PhylomeDB|Treefam
SERPINB1	1992	ENSG00000021355	Serpinb1a	66222	ENSMUSG00000044734	EggNOG|Ensembl|HGNC|HomoloGene|NCBI|OMA|OrthoDB|OrthoMCL|Panther|PhylomeDB|Treefam
SERPINB6	5269	ENSG00000124570	Serpinb6a	20719	ENSMUSG00000060147	Ensembl|HGNC|HomoloGene|OMA|OrthoDB|OrthoMCL|Panther|PhylomeDB|Treefam
SERPINB9	5272	ENSG00000170542	Serpinb9	20723	ENSMUSG00000045827	EggNOG|Ensembl|HGNC|HomoloGene|NCBI|OMA|OrthoDB|OrthoMCL|Panther|PhylomeDB|Treefam
SERPINE1	5054	ENSG00000106366	Serpine1	18787	ENSMUSG00000037411	EggNOG|Ensembl|HGNC|HomoloGene|Inparanoid|NCBI|OMA|OrthoDB|OrthoMCL|Panther|PhylomeDB|Treefam
SERTAD1	29950	ENSG00000197019	Sertad1	55942	ENSMUSG00000008384	EggNOG|Ensembl|HGNC|HomoloGene|Inparanoid|NCBI|OMA|OrthoDB|OrthoMCL|Panther|PhylomeDB|Treefam
SERTAD2	9792	ENSG00000179833	Sertad2	58172	ENSMUSG00000049800	EggNOG|Ensembl|HGNC|HomoloGene|Inparanoid|NCBI|OMA|OrthoDB|OrthoMCL|Panther|PhylomeDB|Treefam
SETBP1	26040	ENSG00000152217	Setbp1	240427	ENSMUSG00000024548	Ensembl|HGNC|HomoloGene|Inparanoid|NCBI|OMA|OrthoDB|OrthoMCL|Panther|PhylomeDB
SETD1A	9739	ENSG00000099381	Setd1a	233904	ENSMUSG00000042308	EggNOG|HGNC|HomoloGene|Inparanoid|NCBI|OMA|OrthoDB|OrthoMCL|Panther|Treefam
SGCD	6444	ENSG00000170624	Sgcd	24052	ENSMUSG00000020354	EggNOG|Ensembl|HGNC|HomoloGene|Inparanoid|NCBI|OMA|OrthoDB|OrthoMCL|Panther|PhylomeDB|Treefam
SH2D4A	63898	ENSG00000104611	Sh2d4a	72281	ENSMUSG00000053886	EggNOG|Ensembl|HomoloGene|Inparanoid|NCBI|OMA|OrthoDB|OrthoMCL|Panther|PhylomeDB|Treefam
SH3GL1	6455	ENSG00000141985	Sh3gl1	20405	ENSMUSG00000003200	EggNOG|Ensembl|HGNC|HomoloGene|Inparanoid|NCBI|OMA|OrthoDB|OrthoMCL|Panther|PhylomeDB|Treefam
SH3PXD2A	9644	ENSG00000107957	Sh3pxd2a	14218	ENSMUSG00000053617	EggNOG|Ensembl|HGNC|HomoloGene|Inparanoid|NCBI|OMA|OrthoDB|OrthoMCL|Panther|Treefam
SHANK2	22941	ENSG00000162105	Shank2	210274	ENSMUSG00000037541	EggNOG|Ensembl|HGNC|HomoloGene|Inparanoid|NCBI|OMA|OrthoDB|OrthoMCL|Panther|Treefam
SIAH2	6478	ENSG00000181788	Siah2	20439	ENSMUSG00000036432	EggNOG|Ensembl|HGNC|HomoloGene|Inparanoid|NCBI|OMA|OrthoDB|OrthoMCL|Panther|Treefam
SIK1	150094	ENSG00000142178	Sik1	17691	ENSMUSG00000024042	Ensembl|HGNC|Inparanoid|NCBI|OMA|OrthoDB|OrthoMCL|Panther|Treefam
SIPA1	6494	ENSG00000213445	Sipa1	20469	ENSMUSG00000056917	EggNOG|Ensembl|HGNC|HomoloGene|Inparanoid|NCBI|OMA|OrthoDB|OrthoMCL|Panther|PhylomeDB|Treefam
SLAIN2	57606	ENSG00000109171	Slain2	75991	ENSMUSG00000036087	EggNOG|Ensembl|HGNC|HomoloGene|Inparanoid|NCBI|OMA|OrthoDB|OrthoMCL|Panther|PhylomeDB|Treefam
SLAMF7	57823	ENSG00000026751	Slamf7	75345	ENSMUSG00000038179	EggNOG|Ensembl|HGNC|HomoloGene|Inparanoid|NCBI|OMA|OrthoDB|OrthoMCL|Panther|PhylomeDB|Treefam
SLC11A1	6556	ENSG00000018280	Slc11a1	18173	ENSMUSG00000026177	EggNOG|Ensembl|HGNC|HomoloGene|Inparanoid|NCBI|OMA|OrthoDB|OrthoMCL|Panther|Treefam
SLC11A2	4891	ENSG00000110911	Slc11a2	18174	ENSMUSG00000023030	EggNOG|Ensembl|HGNC|HomoloGene|Inparanoid|NCBI|OMA|OrthoDB|OrthoMCL|Panther|PhylomeDB|Treefam
SLC16A3	9123	ENSG00000141526	Slc16a3	80879	ENSMUSG00000025161	EggNOG|Ensembl|HGNC|HomoloGene|Inparanoid|NCBI|OMA|OrthoDB|OrthoMCL|Panther|PhylomeDB|Treefam
SLC17A5	26503	ENSG00000119899	Slc17a5	235504	ENSMUSG00000049624	EggNOG|Ensembl|HGNC|HomoloGene|Inparanoid|NCBI|OMA|OrthoDB|OrthoMCL|Panther|PhylomeDB|Treefam
SLC1A1	6505	ENSG00000106688	Slc1a1	20510	ENSMUSG00000024935	EggNOG|Ensembl|HGNC|HomoloGene|Inparanoid|NCBI|OMA|OrthoDB|OrthoMCL|Panther|Treefam
SLC1A2	6506	ENSG00000110436	Slc1a2	20511	ENSMUSG00000005089	EggNOG|Ensembl|HGNC|HomoloGene|Inparanoid|NCBI|OMA|OrthoDB|OrthoMCL|Panther|PhylomeDB|Treefam
SLC22A18	5002	ENSG00000110628	Slc22a18	18400	ENSMUSG00000000154	EggNOG|Ensembl|HGNC|HomoloGene|Inparanoid|NCBI|OMA|OrthoDB|OrthoMCL|Panther|PhylomeDB|Treefam
SLC25A36	55186	ENSG00000114120	Slc25a36	192287	ENSMUSG00000032449	EggNOG|Ensembl|HGNC|HomoloGene|Inparanoid|NCBI|OMA|OrthoDB|OrthoMCL|Panther|PhylomeDB|Treefam
SLC2A1	6513	ENSG00000117394	Slc2a1	20525	ENSMUSG00000028645	EggNOG|Ensembl|HGNC|HomoloGene|Inparanoid|NCBI|OMA|OrthoDB|OrthoMCL|Panther|Treefam
SLC2A3	6515	ENSG00000059804	Slc2a3	20527	ENSMUSG00000003153	HGNC|HomoloGene|OMA|OrthoDB|OrthoMCL|Panther|PhylomeDB|Treefam
SLC30A10	55532	ENSG00000196660	Slc30a10	226781	ENSMUSG00000026614	EggNOG|Ensembl|HGNC|HomoloGene|Inparanoid|NCBI|OMA|OrthoDB|OrthoMCL|Panther|PhylomeDB|Treefam
SLC35E1	79939	ENSG00000127526	Slc35e1	270066	ENSMUSG00000019731	EggNOG|Ensembl|HGNC|HomoloGene|Inparanoid|NCBI|OMA|OrthoDB|OrthoMCL|Panther|PhylomeDB|Treefam
SLC38A1	81539	ENSG00000111371	Slc38a1	105727	ENSMUSG00000023169	EggNOG|Ensembl|HGNC|HomoloGene|Inparanoid|NCBI|OMA|OrthoDB|OrthoMCL|Panther|PhylomeDB|Treefam
SLC38A2	54407	ENSG00000134294	Slc38a2	67760	ENSMUSG00000022462	EggNOG|Ensembl|HGNC|HomoloGene|Inparanoid|NCBI|OMA|OrthoDB|OrthoMCL|Panther|PhylomeDB|Treefam
SLC45A1	50651	ENSG00000162426	Slc45a1	242773	ENSMUSG00000039838	EggNOG|Ensembl|HGNC|HomoloGene|Inparanoid|NCBI|OMA|OrthoDB|OrthoMCL|Panther|PhylomeDB|Treefam
SLC45A3	85414	ENSG00000158715	Slc45a3	212980	ENSMUSG00000026435	EggNOG|Ensembl|HGNC|HomoloGene|Inparanoid|NCBI|OMA|OrthoDB|OrthoMCL|Panther|PhylomeDB|Treefam
SLC4A11	83959	ENSG00000088836	Slc4a11	269356	ENSMUSG00000074796	EggNOG|Ensembl|HGNC|HomoloGene|Inparanoid|NCBI|OMA|OrthoDB|OrthoMCL|Panther|PhylomeDB|Treefam
SLC51A	200931	ENSG00000163959	Slc51a	106407	ENSMUSG00000035699	EggNOG|Ensembl|HGNC|HomoloGene|Inparanoid|NCBI|OMA|OrthoDB|OrthoMCL|Panther|PhylomeDB|Treefam
SLC6A6	6533	ENSG00000131389	Slc6a6	21366	ENSMUSG00000030096	EggNOG|Ensembl|HGNC|HomoloGene|Inparanoid|NCBI|OMA|OrthoDB|OrthoMCL|Panther|PhylomeDB
SLC6A8	6535	ENSG00000130821	Slc6a8	102857	ENSMUSG00000019558	Ensembl|HGNC|HomoloGene|Inparanoid|NCBI|OMA|OrthoDB|OrthoMCL|Panther|PhylomeDB|Treefam
SLC7A2	6542	ENSG00000003989	Slc7a2	11988	ENSMUSG00000031596	EggNOG|Ensembl|HGNC|HomoloGene|Inparanoid|NCBI|OMA|OrthoDB|OrthoMCL|Treefam
SLC7A5	8140	ENSG00000103257	Slc7a5	20539	ENSMUSG00000040010	EggNOG|Ensembl|HGNC|HomoloGene|Inparanoid|NCBI|OMA|OrthoDB|OrthoMCL|Panther|Treefam
SLC9A3R1	9368	ENSG00000109062	Slc9a3r1	26941	ENSMUSG00000020733	EggNOG|Ensembl|HGNC|HomoloGene|Inparanoid|NCBI|OMA|OrthoDB|OrthoMCL|Panther|PhylomeDB|Treefam
SLC9A3R2	9351	ENSG00000065054	Slc9a3r2	65962	ENSMUSG00000002504	EggNOG|Ensembl|HGNC|HomoloGene|Inparanoid|NCBI|OMA|OrthoDB|OrthoMCL|Panther|PhylomeDB|Treefam
SLX4	84464	ENSG00000188827	Slx4	52864	ENSMUSG00000039738	EggNOG|Ensembl|HGNC|HomoloGene|Inparanoid|NCBI|OMA|OrthoDB|OrthoMCL|Panther|PhylomeDB|Treefam
SMAD3	4088	ENSG00000166949	Smad3	17127	ENSMUSG00000032402	EggNOG|Ensembl|HGNC|HomoloGene|Inparanoid|NCBI|OMA|OrthoDB|OrthoMCL|Panther|PhylomeDB|Treefam
SMAD7	4092	ENSG00000101665	Smad7	17131	ENSMUSG00000025880	EggNOG|Ensembl|HGNC|HomoloGene|Inparanoid|NCBI|OMA|OrthoDB|OrthoMCL|Panther|PhylomeDB|Treefam
SMAP2	64744	ENSG00000084070	Smap2	69780	ENSMUSG00000032870	EggNOG|Ensembl|HGNC|HomoloGene|Inparanoid|NCBI|OMA|OrthoDB|OrthoMCL|Panther|PhylomeDB|Treefam
SMARCA1	6594	ENSG00000102038	Smarca1	93761	ENSMUSG00000031099	EggNOG|Ensembl|HGNC|HomoloGene|Inparanoid|NCBI|OMA|OrthoDB|OrthoMCL|Panther|PhylomeDB|Treefam
SMARCC1	6599	ENSG00000173473	Smarcc1	20588	ENSMUSG00000032481	EggNOG|Ensembl|HGNC|HomoloGene|Inparanoid|NCBI|OMA|OrthoDB|OrthoMCL|Panther|PhylomeDB|Treefam
SMARCD2	6603	ENSG00000108604	Smarcd2	83796	ENSMUSG00000078619	EggNOG|Ensembl|HGNC|HomoloGene|Inparanoid|NCBI|OMA|OrthoDB|OrthoMCL|Panther|PhylomeDB|Treefam
SMC2	10592	ENSG00000136824	Smc2	14211	ENSMUSG00000028312	EggNOG|Ensembl|HGNC|HomoloGene|Inparanoid|NCBI|OMA|OrthoDB|OrthoMCL|Panther|Treefam
SMCR8	140775	ENSG00000176994	Smcr8	237782	ENSMUSG00000049323	EggNOG|Ensembl|HGNC|HomoloGene|Inparanoid|NCBI|OMA|OrthoDB|OrthoMCL|Panther|PhylomeDB|Treefam
SMIM3	85027	ENSG00000256235	Smim3	106878	ENSMUSG00000038059	EggNOG|Ensembl|HGNC|HomoloGene|Inparanoid|NCBI|OMA|OrthoMCL|Panther|PhylomeDB|Treefam
SMPDL3A	10924	ENSG00000172594	Smpdl3a	57319	ENSMUSG00000019872	EggNOG|Ensembl|HGNC|HomoloGene|Inparanoid|NCBI|OMA|OrthoDB|OrthoMCL|Panther|Treefam
SMURF1	57154	ENSG00000198742	Smurf1	75788	ENSMUSG00000038780	EggNOG|Ensembl|HGNC|HomoloGene|Inparanoid|NCBI|OMA|OrthoDB|OrthoMCL|Panther|PhylomeDB|Treefam
SMYD2	56950	ENSG00000143499	Smyd2	226830	ENSMUSG00000026603	Ensembl|HGNC|HomoloGene|Inparanoid|NCBI|OMA|OrthoDB|OrthoMCL|Panther|PhylomeDB|Treefam
SMYD3	64754	ENSG00000185420	Smyd3	69726	ENSMUSG00000055067	EggNOG|Ensembl|HGNC|HomoloGene|Inparanoid|NCBI|OMA|OrthoDB|OrthoMCL|Panther|PhylomeDB
SNAPC3	6619	ENSG00000164975	Snapc3	77634	ENSMUSG00000028483	EggNOG|Ensembl|HGNC|HomoloGene|Inparanoid|NCBI|OMA|OrthoDB|OrthoMCL|Panther|Treefam
SNX33	257364	ENSG00000173548	Snx33	235406	ENSMUSG00000032733	EggNOG|Ensembl|HGNC|HomoloGene|Inparanoid|NCBI|OMA|OrthoDB|OrthoMCL|Panther|PhylomeDB|Treefam
SORL1	6653	ENSG00000137642	Sorl1	20660	ENSMUSG00000049313	EggNOG|Ensembl|HGNC|HomoloGene|Inparanoid|NCBI|OMA|OrthoDB|OrthoMCL|Panther|Treefam
SOS1	6654	ENSG00000115904	Sos1	20662	ENSMUSG00000024241	Ensembl|HGNC|HomoloGene|Inparanoid|NCBI|OMA|OrthoDB|OrthoMCL|Panther|PhylomeDB
SOWAHD	347454	ENSG00000187808	Sowahd	245381	ENSMUSG00000044400	EggNOG|Ensembl|HGNC|HomoloGene|Inparanoid|NCBI|OrthoDB|OrthoMCL|Panther|Treefam
SOX12	6666	ENSG00000177732	Sox12	20667	ENSMUSG00000051817	EggNOG|Ensembl|HGNC|HomoloGene|Inparanoid|NCBI|OMA|OrthoDB|OrthoMCL|Panther|PhylomeDB
SP5	389058	ENSG00000204335	Sp5	64406	ENSMUSG00000075304	EggNOG|Ensembl|HGNC|HomoloGene|Inparanoid|NCBI|OMA|OrthoDB|OrthoMCL|Panther|PhylomeDB|Treefam
SPAG4	6676	ENSG00000061656	Spag4	245865	ENSMUSG00000038180	EggNOG|Ensembl|HGNC|HomoloGene|Inparanoid|NCBI|OMA|OrthoDB|OrthoMCL|Panther|Treefam
SPNS2	124976	ENSG00000183018	Spns2	216892	ENSMUSG00000040447	EggNOG|Ensembl|HGNC|HomoloGene|Inparanoid|NCBI|OMA|OrthoDB|OrthoMCL|Panther|Treefam
SPOCK2	9806	ENSG00000107742	Spock2	94214	ENSMUSG00000058297	EggNOG|Ensembl|HGNC|HomoloGene|Inparanoid|NCBI|OMA|OrthoDB|OrthoMCL|Panther|Treefam
SPRED1	161742	ENSG00000166068	Spred1	114715	ENSMUSG00000027351	EggNOG|Ensembl|HGNC|HomoloGene|Inparanoid|NCBI|OMA|OrthoDB|OrthoMCL|Panther|PhylomeDB|Treefam
SPRY1	10252	ENSG00000164056	Spry1	24063	ENSMUSG00000037211	EggNOG|Ensembl|HGNC|HomoloGene|Inparanoid|NCBI|OMA|OrthoDB|OrthoMCL|Panther|PhylomeDB|Treefam
SPRYD3	84926	ENSG00000167778	Spryd3	223918	ENSMUSG00000036966	EggNOG|Ensembl|HGNC|HomoloGene|Inparanoid|NCBI|OMA|OrthoDB|OrthoMCL|Panther|Treefam
SPTLC2	9517	ENSG00000100596	Sptlc2	20773	ENSMUSG00000021036	EggNOG|Ensembl|HGNC|HomoloGene|Inparanoid|NCBI|OMA|OrthoDB|OrthoMCL|Panther|PhylomeDB|Treefam
SREBF1	6720	ENSG00000072310	Srebf1	20787	ENSMUSG00000020538	EggNOG|Ensembl|HGNC|HomoloGene|Inparanoid|NCBI|OMA|OrthoDB|OrthoMCL|Panther|PhylomeDB|Treefam
SRSF9	8683	ENSG00000111786	Srsf9	108014	ENSMUSG00000029538	EggNOG|Ensembl|HGNC|HomoloGene|Inparanoid|NCBI|OMA|OrthoDB|OrthoMCL|Panther|PhylomeDB|Treefam
SSBP4	170463	ENSG00000130511	Ssbp4	76900	ENSMUSG00000070003	EggNOG|Ensembl|HGNC|HomoloGene|Inparanoid|NCBI|OMA|OrthoDB|OrthoMCL|Panther|PhylomeDB|Treefam
SSH1	54434	ENSG00000084112	Ssh1	231637	ENSMUSG00000042121	EggNOG|Ensembl|HGNC|HomoloGene|Inparanoid|NCBI|OMA|OrthoDB|OrthoMCL|Panther|PhylomeDB|Treefam
SSPN	8082	ENSG00000123096	Sspn	16651	ENSMUSG00000030255	EggNOG|Ensembl|HGNC|HomoloGene|Inparanoid|NCBI|OMA|OrthoMCL|Panther|PhylomeDB|Treefam
SSTR3	6753	ENSG00000278195	Sstr3	20607	ENSMUSG00000044933	EggNOG|Ensembl|HGNC|HomoloGene|Inparanoid|NCBI|OMA|OrthoDB|OrthoMCL|Panther
ST3GAL1	6482	ENSG00000008513	St3gal1	20442	ENSMUSG00000013846	EggNOG|Ensembl|HGNC|HomoloGene|Inparanoid|NCBI|OMA|OrthoDB|OrthoMCL|Panther|PhylomeDB
ST6GAL1	6480	ENSG00000073849	St6gal1	20440	ENSMUSG00000022885	EggNOG|Ensembl|HGNC|HomoloGene|Inparanoid|NCBI|OMA|OrthoDB|OrthoMCL|Panther|Treefam
ST8SIA6	338596	ENSG00000148488	St8sia6	241230	ENSMUSG00000003418	EggNOG|Ensembl|HGNC|HomoloGene|Inparanoid|NCBI|OMA|OrthoDB|OrthoMCL|Panther|Treefam
STBD1	8987	ENSG00000118804	Stbd1	52331	ENSMUSG00000047963	EggNOG|Ensembl|HGNC|HomoloGene|Inparanoid|NCBI|OMA|OrthoDB|OrthoMCL|Panther|PhylomeDB|Treefam
STC2	8614	ENSG00000113739	Stc2	20856	ENSMUSG00000020303	EggNOG|Ensembl|HGNC|HomoloGene|Inparanoid|NCBI|OMA|OrthoDB|OrthoMCL|Panther|PhylomeDB|Treefam
STEAP3	55240	ENSG00000115107	Steap3	68428	ENSMUSG00000026389	EggNOG|Ensembl|HGNC|HomoloGene|Inparanoid|NCBI|OMA|OrthoDB|OrthoMCL|Panther|PhylomeDB|Treefam
STK32C	282974	ENSG00000165752	Stk32c	57740	ENSMUSG00000015981	EggNOG|Ensembl|HGNC|HomoloGene|Inparanoid|NCBI|OMA|OrthoDB|OrthoMCL|Panther|PhylomeDB|Treefam
STK39	27347	ENSG00000198648	Stk39	53416	ENSMUSG00000027030	EggNOG|Ensembl|HGNC|HomoloGene|Inparanoid|NCBI|OMA|OrthoDB|OrthoMCL|Panther|PhylomeDB|Treefam
STMND1	401236	ENSG00000230873	Stmnd1	380842	ENSMUSG00000063529	EggNOG|Ensembl|HGNC|HomoloGene|Inparanoid|NCBI|OMA|OrthoDB|OrthoMCL|Panther|Treefam
STXBP1	6812	ENSG00000136854	Stxbp1	20910	ENSMUSG00000026797	EggNOG|Ensembl|HGNC|HomoloGene|Inparanoid|NCBI|OMA|OrthoDB|OrthoMCL|Panther|PhylomeDB|Treefam
SULT2B1	6820	ENSG00000088002	Sult2b1	54200	ENSMUSG00000003271	EggNOG|HGNC|HomoloGene|NCBI|Panther
SUMF1	285362	ENSG00000144455	Sumf1	58911	ENSMUSG00000030101	Ensembl|HGNC|HomoloGene|Inparanoid|NCBI|OMA|OrthoDB|OrthoMCL|Panther|PhylomeDB|Treefam
SUSD3	203328	ENSG00000157303	Susd3	66329	ENSMUSG00000021384	EggNOG|Ensembl|HGNC|HomoloGene|Inparanoid|NCBI|OMA|OrthoDB|OrthoMCL|Panther|PhylomeDB|Treefam
SYBU	55638	ENSG00000147642	Sybu	319613	ENSMUSG00000022340	EggNOG|Ensembl|HGNC|HomoloGene|Inparanoid|NCBI|OMA|OrthoDB|OrthoMCL|Panther|PhylomeDB|Treefam
SYDE1	85360	ENSG00000105137	Syde1	71709	ENSMUSG00000032714	Ensembl|HGNC|HomoloGene|Inparanoid|NCBI|OMA|OrthoDB|OrthoMCL|Panther|PhylomeDB|Treefam
SYNCRIP	10492	ENSG00000135316	Syncrip	56403	ENSMUSG00000032423	Ensembl|HGNC|HomoloGene|Inparanoid|NCBI|OMA|OrthoDB|OrthoMCL|Panther|PhylomeDB|Treefam
SYT17	51760	ENSG00000103528	Syt17	110058	ENSMUSG00000058420	EggNOG|Ensembl|HGNC|HomoloGene|Inparanoid|NCBI|OMA|OrthoDB|OrthoMCL|Panther|PhylomeDB|Treefam
SYT7	9066	ENSG00000011347	Syt7	54525	ENSMUSG00000024743	EggNOG|Ensembl|HGNC|HomoloGene|Inparanoid|NCBI|OMA|OrthoDB|OrthoMCL|Panther|PhylomeDB|Treefam
SZRD1	26099	ENSG00000055070	Szrd1	213491	ENSMUSG00000040842	EggNOG|Ensembl|HGNC|HomoloGene|Inparanoid|NCBI|OMA|OrthoDB|OrthoMCL|Panther|PhylomeDB|Treefam
TACC1	6867	ENSG00000147526	Tacc1	320165	ENSMUSG00000065954	EggNOG|Ensembl|HGNC|HomoloGene|Inparanoid|NCBI|OMA|OrthoDB|OrthoMCL|Panther|PhylomeDB|Treefam
TADA2B	93624	ENSG00000173011	Tada2b	231151	ENSMUSG00000029196	EggNOG|Ensembl|HGNC|HomoloGene|Inparanoid|NCBI|OMA|OrthoDB|OrthoMCL|Panther|Treefam
TAF15	8148	ENSG00000270647	Taf15	70439	ENSMUSG00000020680	EggNOG|Ensembl|HGNC|HomoloGene|Inparanoid|NCBI|OMA|OrthoDB|OrthoMCL|Panther|PhylomeDB
TAF9B	51616	ENSG00000187325	Taf9b	407786	ENSMUSG00000047242	EggNOG|Ensembl|HGNC|HomoloGene|Inparanoid|NCBI|OMA|OrthoDB|OrthoMCL|Panther|PhylomeDB|Treefam
TAGLN2	8407	ENSG00000158710	Tagln2	21346	ENSMUSG00000026547	EggNOG|Ensembl|HGNC|HomoloGene|Inparanoid|NCBI|OMA|OrthoDB|OrthoMCL|Panther|PhylomeDB|Treefam
TANC2	26115	ENSG00000170921	Tanc2	77097	ENSMUSG00000053580	EggNOG|Ensembl|HGNC|HomoloGene|Inparanoid|NCBI|OMA|OrthoDB|OrthoMCL|Panther|PhylomeDB|Treefam
TBC1D22A	25771	ENSG00000054611	Tbc1d22a	223754	ENSMUSG00000051864	EggNOG|Ensembl|HGNC|HomoloGene|Inparanoid|NCBI|OMA|OrthoDB|OrthoMCL|Panther|PhylomeDB|Treefam
TBC1D4	9882	ENSG00000136111	Tbc1d4	210789	ENSMUSG00000033083	EggNOG|Ensembl|HGNC|HomoloGene|Inparanoid|NCBI|OMA|OrthoDB|OrthoMCL|Panther|PhylomeDB|Treefam
TBC1D8	11138	ENSG00000204634	Tbc1d8	54610	ENSMUSG00000003134	EggNOG|Ensembl|HGNC|HomoloGene|Inparanoid|NCBI|OMA|OrthoDB|OrthoMCL|Panther|PhylomeDB|Treefam
TBL1XR1	79718	ENSG00000177565	Tbl1xr1	81004	ENSMUSG00000027630	EggNOG|Ensembl|HGNC|HomoloGene|Inparanoid|NCBI|OMA|OrthoDB|OrthoMCL|Panther|PhylomeDB|Treefam
TCF3	6929	ENSG00000071564	Tcf3	21423	ENSMUSG00000020167	EggNOG|Ensembl|HGNC|HomoloGene|Inparanoid|NCBI|OMA|OrthoDB|OrthoMCL|Panther|PhylomeDB|Treefam
TCF7L1	83439	ENSG00000152284	Tcf7l1	21415	ENSMUSG00000055799	EggNOG|Ensembl|HGNC|HomoloGene|Inparanoid|NCBI|OMA|OrthoDB|OrthoMCL|Panther|PhylomeDB|Treefam
TCFL5	10732	ENSG00000101190	Tcfl5	277353	ENSMUSG00000038932	EggNOG|Ensembl|HGNC|HomoloGene|Inparanoid|NCBI|OMA|OrthoDB|OrthoMCL|Panther|PhylomeDB|Treefam
TCP11L2	255394	ENSG00000166046	Tcp11l2	216198	ENSMUSG00000020034	EggNOG|Ensembl|HGNC|HomoloGene|Inparanoid|NCBI|OMA|OrthoDB|OrthoMCL|Panther|PhylomeDB|Treefam
TES	26136	ENSG00000135269	Tes	21753	ENSMUSG00000029552	Ensembl|HGNC|HomoloGene|Inparanoid|NCBI|OMA|OrthoDB|OrthoMCL|Panther|PhylomeDB|Treefam
TESC	54997	ENSG00000088992	Tesc	57816	ENSMUSG00000029359	Ensembl|HGNC|HomoloGene|Inparanoid|NCBI|OMA|OrthoDB|OrthoMCL|Panther|PhylomeDB|Treefam
TET1	80312	ENSG00000138336	Tet1	52463	ENSMUSG00000047146	EggNOG|Ensembl|HGNC|HomoloGene|Inparanoid|NCBI|OMA|OrthoDB|OrthoMCL|Panther|PhylomeDB|Treefam
TET2	54790	ENSG00000168769	Tet2	214133	ENSMUSG00000040943	EggNOG|Ensembl|HGNC|HomoloGene|Inparanoid|NCBI|OMA|OrthoDB|OrthoMCL|Panther|PhylomeDB|Treefam
TF	7018	ENSG00000091513	Trf	22041	ENSMUSG00000032554	EggNOG|Ensembl|HGNC|HomoloGene|NCBI|OMA|OrthoDB|OrthoMCL|Panther|PhylomeDB|Treefam
TFAP4	7023	ENSG00000090447	Tfap4	83383	ENSMUSG00000005718	EggNOG|Ensembl|HGNC|HomoloGene|Inparanoid|NCBI|OMA|OrthoDB|OrthoMCL|PhylomeDB|Treefam
TFRC	7037	ENSG00000072274	Tfrc	22042	ENSMUSG00000022797	EggNOG|Ensembl|HGNC|HomoloGene|Inparanoid|NCBI|OMA|OrthoDB|OrthoMCL|Panther|PhylomeDB|Treefam
TGFA	7039	ENSG00000163235	Tgfa	21802	ENSMUSG00000029999	Ensembl|HGNC|HomoloGene|Inparanoid|NCBI|OMA|OrthoDB|OrthoMCL|Panther|PhylomeDB|Treefam
TGFB1	7040	ENSG00000105329	Tgfb1	21803	ENSMUSG00000002603	EggNOG|Ensembl|HGNC|HomoloGene|Inparanoid|NCBI|OMA|OrthoDB|OrthoMCL|Panther|PhylomeDB|Treefam
TGFB2	7042	ENSG00000092969	Tgfb2	21808	ENSMUSG00000039239	Ensembl|HGNC|HomoloGene|Inparanoid|NCBI|OMA|OrthoDB|OrthoMCL|Panther|Treefam
TGFBI	7045	ENSG00000120708	Tgfbi	21810	ENSMUSG00000035493	EggNOG|Ensembl|HGNC|HomoloGene|Inparanoid|NCBI|OMA|OrthoDB|OrthoMCL|Panther|PhylomeDB|Treefam
THOC6	79228	ENSG00000131652	Thoc6	386612	ENSMUSG00000041319	EggNOG|Ensembl|HGNC|HomoloGene|Inparanoid|NCBI|OMA|OrthoDB|OrthoMCL|Panther|PhylomeDB|Treefam
TIMP3	7078	ENSG00000100234	Timp3	21859	ENSMUSG00000020044	EggNOG|Ensembl|HGNC|HomoloGene|Inparanoid|NCBI|OMA|OrthoMCL|Panther|PhylomeDB|Treefam
TIPARP	25976	ENSG00000163659	Tiparp	99929	ENSMUSG00000034640	EggNOG|Ensembl|HGNC|HomoloGene|Inparanoid|NCBI|OMA|OrthoDB|OrthoMCL|Panther|PhylomeDB|Treefam
TK1	7083	ENSG00000167900	Tk1	21877	ENSMUSG00000025574	EggNOG|Ensembl|HGNC|HomoloGene|Inparanoid|NCBI|OMA|OrthoDB|OrthoMCL|Panther|PhylomeDB|Treefam
TLE1	7088	ENSG00000196781	Tle1	21885	ENSMUSG00000008305	EggNOG|Ensembl|HGNC|HomoloGene|Inparanoid|OMA|OrthoDB|OrthoMCL|Panther|PhylomeDB|Treefam
TLL1	7092	ENSG00000038295	Tll1	21892	ENSMUSG00000053626	EggNOG|Ensembl|HGNC|HomoloGene|Inparanoid|NCBI|OMA|OrthoDB|OrthoMCL|Panther|PhylomeDB|Treefam
TM4SF1	4071	ENSG00000169908	Tm4sf1	17112	ENSMUSG00000027800	Ensembl|HGNC|HomoloGene|Inparanoid|NCBI|OMA|OrthoDB|OrthoMCL|Panther|PhylomeDB|Treefam
TM4SF5	9032	ENSG00000142484	Tm4sf5	75604	ENSMUSG00000018919	EggNOG|Ensembl|HGNC|HomoloGene|Inparanoid|NCBI|OMA|OrthoDB|OrthoMCL|Panther|PhylomeDB|Treefam
TMEM102	284114	ENSG00000181284	Tmem102	380705	ENSMUSG00000089876	EggNOG|Ensembl|HGNC|HomoloGene|Inparanoid|NCBI|OMA|OrthoDB|OrthoMCL|Panther|PhylomeDB|Treefam
TMEM123	114908	ENSG00000152558	Tmem123	71929	ENSMUSG00000050912	EggNOG|Ensembl|HGNC|HomoloGene|Inparanoid|NCBI|OMA|OrthoDB|OrthoMCL|Panther|PhylomeDB|Treefam
TMEM129	92305	ENSG00000168936	Tmem129	68366	ENSMUSG00000019295	EggNOG|Ensembl|HGNC|HomoloGene|Inparanoid|NCBI|OMA|OrthoDB|OrthoMCL|Panther|PhylomeDB|Treefam
TMEM139	135932	ENSG00000178826	Tmem139	109218	ENSMUSG00000071506	EggNOG|Ensembl|HGNC|HomoloGene|Inparanoid|NCBI|OMA|OrthoDB|OrthoMCL|Panther|PhylomeDB|Treefam
TMEM140	55281	ENSG00000146859	Tmem140	68487	ENSMUSG00000057137	EggNOG|Ensembl|HGNC|HomoloGene|Inparanoid|NCBI|OMA|OrthoDB|OrthoMCL|Panther|PhylomeDB|Treefam
TMEM141	85014	ENSG00000244187	Tmem141	51875	ENSMUSG00000026939	EggNOG|Ensembl|HGNC|HomoloGene|Inparanoid|NCBI|OMA|OrthoDB|OrthoMCL|Panther|PhylomeDB|Treefam
TMEM143	55260	ENSG00000161558	Tmem143	70209	ENSMUSG00000002781	EggNOG|Ensembl|HGNC|HomoloGene|Inparanoid|NCBI|OMA|OrthoDB|OrthoMCL|Panther|PhylomeDB|Treefam
TMEM170B	100113407	ENSG00000205269	Tmem170b	621976	ENSMUSG00000087370	EggNOG|Ensembl|HGNC|HomoloGene|Inparanoid|NCBI|OMA|OrthoMCL|Panther|PhylomeDB
TMEM181	57583	ENSG00000146433	Tmem181a	77106	ENSMUSG00000038141	EggNOG|Ensembl|HGNC|HomoloGene|Inparanoid|NCBI|OMA|OrthoDB|OrthoMCL|Panther|PhylomeDB|Treefam
TMEM214	54867	ENSG00000119777	Tmem214	68796	ENSMUSG00000038828	Ensembl|HGNC|HomoloGene|Inparanoid|NCBI|OMA|OrthoDB|OrthoMCL|Panther|PhylomeDB
TMEM248	55069	ENSG00000106609	Tmem248	71667	ENSMUSG00000053094	EggNOG|Ensembl|HGNC|HomoloGene|Inparanoid|NCBI|OMA|OrthoDB|OrthoMCL|Panther|PhylomeDB|Treefam
TMEM37	140738	ENSG00000171227	Tmem37	170706	ENSMUSG00000050777	EggNOG|Ensembl|HGNC|HomoloGene|Inparanoid|NCBI|OMA|OrthoDB|OrthoMCL|Panther|PhylomeDB|Treefam
TMEM39B	55116	ENSG00000121775	Tmem39b	230770	ENSMUSG00000053730	EggNOG|Ensembl|HGNC|HomoloGene|Inparanoid|NCBI|OMA|OrthoDB|OrthoMCL|Panther|PhylomeDB|Treefam
TMEM44	93109	ENSG00000145014	Tmem44	224090	ENSMUSG00000022537	EggNOG|Ensembl|HGNC|HomoloGene|Inparanoid|NCBI|OMA|OrthoDB|OrthoMCL|Panther|Treefam
TMEM45A	55076	ENSG00000181458	Tmem45a	56277	ENSMUSG00000022754	Ensembl|HGNC|HomoloGene|Inparanoid|NCBI|OMA|OrthoDB|OrthoMCL|Panther|PhylomeDB|Treefam
TMEM45B	120224	ENSG00000151715	Tmem45b	235135	ENSMUSG00000041737	EggNOG|Ensembl|HGNC|HomoloGene|Inparanoid|NCBI|OMA|OrthoDB|OrthoMCL|Panther|PhylomeDB|Treefam
TMEM51	55092	ENSG00000171729	Tmem51	214359	ENSMUSG00000040616	EggNOG|Ensembl|HGNC|HomoloGene|Inparanoid|NCBI|OMA|OrthoDB|OrthoMCL|Panther|PhylomeDB|Treefam
TMEM63B	55362	ENSG00000137216	Tmem63b	224807	ENSMUSG00000036026	EggNOG|Ensembl|HGNC|HomoloGene|Inparanoid|NCBI|OMA|OrthoDB|OrthoMCL|Panther|PhylomeDB|Treefam
TMOD3	29766	ENSG00000138594	Tmod3	50875	ENSMUSG00000058587	EggNOG|Ensembl|HGNC|HomoloGene|Inparanoid|NCBI|OMA|OrthoDB|OrthoMCL|Panther|PhylomeDB|Treefam
TMSB10	9168	ENSG00000034510	Tmsb10	19240	ENSMUSG00000079523	HGNC|Inparanoid|NCBI|OrthoDB|Panther|PhylomeDB
TMTC2	160335	ENSG00000179104	Tmtc2	278279	ENSMUSG00000036019	EggNOG|Ensembl|HGNC|HomoloGene|Inparanoid|NCBI|OMA|OrthoDB|OrthoMCL|Panther|PhylomeDB|Treefam
TMUB1	83590	ENSG00000164897	Tmub1	64295	ENSMUSG00000028958	EggNOG|Ensembl|HGNC|HomoloGene|Inparanoid|NCBI|OrthoDB|OrthoMCL|Panther|PhylomeDB|Treefam
TNFAIP3	7128	ENSG00000118503	Tnfaip3	21929	ENSMUSG00000019850	EggNOG|Ensembl|HGNC|HomoloGene|Inparanoid|NCBI|OMA|OrthoDB|OrthoMCL|Panther|Treefam
TNFAIP8L1	126282	ENSG00000185361	Tnfaip8l1	66443	ENSMUSG00000044469	EggNOG|Ensembl|HGNC|HomoloGene|Inparanoid|NCBI|OMA|OrthoDB|OrthoMCL|Panther|PhylomeDB|Treefam
TNFRSF10A	8797	ENSG00000104689	Tnfrsf10b	21933	ENSMUSG00000022074	HGNC|HomoloGene|OMA|OrthoDB|OrthoMCL|Panther|Treefam
TNFRSF10C	8794	ENSG00000173535	Tnfrsf10b	21933	ENSMUSG00000022074	EggNOG|HGNC|OrthoDB|Panther
TNFRSF10D	8793	ENSG00000173530	Tnfrsf10b	21933	ENSMUSG00000022074	HGNC|Inparanoid|OrthoDB|Panther
TNFRSF19	55504	ENSG00000127863	Tnfrsf19	29820	ENSMUSG00000060548	EggNOG|Ensembl|HGNC|HomoloGene|Inparanoid|NCBI|OMA|OrthoDB|OrthoMCL|Panther|Treefam
TNIP1	10318	ENSG00000145901	Tnip1	57783	ENSMUSG00000020400	EggNOG|Ensembl|HGNC|HomoloGene|Inparanoid|NCBI|OMA|OrthoDB|OrthoMCL|Panther|PhylomeDB|Treefam
TNNT1	7138	ENSG00000105048	Tnnt1	21955	ENSMUSG00000064179	EggNOG|Ensembl|HGNC|HomoloGene|Inparanoid|NCBI|OMA|OrthoDB|OrthoMCL|Panther|PhylomeDB|Treefam
TNS1	7145	ENSG00000079308	Tns1	21961	ENSMUSG00000055322	EggNOG|Ensembl|HGNC|HomoloGene|Inparanoid|NCBI|OMA|OrthoDB|OrthoMCL|Panther|Treefam
TNS3	64759	ENSG00000136205	Tns3	319939	ENSMUSG00000020422	EggNOG|Ensembl|HGNC|HomoloGene|Inparanoid|NCBI|OMA|OrthoDB|OrthoMCL|Panther|PhylomeDB|Treefam
TNS4	84951	ENSG00000131746	Tns4	217169	ENSMUSG00000017607	EggNOG|Ensembl|HGNC|HomoloGene|Inparanoid|NCBI|OMA|OrthoDB|OrthoMCL|Panther|Treefam
TOLLIP	54472	ENSG00000078902	Tollip	54473	ENSMUSG00000025139	EggNOG|Ensembl|HGNC|HomoloGene|Inparanoid|NCBI|OMA|OrthoDB|OrthoMCL|Panther|PhylomeDB|Treefam
TOMM20	9804	ENSG00000173726	Tomm20	67952	ENSMUSG00000093904	EggNOG|HGNC|HomoloGene|Inparanoid|NCBI|OMA|OrthoDB|OrthoMCL|Panther|PhylomeDB|Treefam
TOR4A	54863	ENSG00000198113	Tor4a	227612	ENSMUSG00000059555	EggNOG|Ensembl|HGNC|HomoloGene|Inparanoid|NCBI|OMA|OrthoDB|OrthoMCL|Panther|PhylomeDB|Treefam
TP53INP2	58476	ENSG00000078804	Trp53inp2	68728	ENSMUSG00000038375	EggNOG|Ensembl|HGNC|HomoloGene|Inparanoid|NCBI|OMA|OrthoDB|OrthoMCL|Panther|PhylomeDB|Treefam
TPBG	7162	ENSG00000146242	Tpbg	21983	ENSMUSG00000035274	EggNOG|Ensembl|HGNC|HomoloGene|Inparanoid|NCBI|OMA|OrthoDB|OrthoMCL|Panther|Treefam
TPD52	7163	ENSG00000076554	Tpd52	21985	ENSMUSG00000027506	Ensembl|HGNC|HomoloGene|Inparanoid|NCBI|OMA|OrthoDB|OrthoMCL|Panther|PhylomeDB|Treefam
TPI1	7167	ENSG00000111669	Tpi1	21991	ENSMUSG00000023456	EggNOG|Ensembl|HGNC|HomoloGene|Inparanoid|NCBI|OMA|OrthoDB|OrthoMCL|Panther|Treefam
TRAF3IP1	26146	ENSG00000204104	Traf3ip1	74019	ENSMUSG00000034292	EggNOG|Ensembl|HGNC|HomoloGene|Inparanoid|NCBI|OMA|OrthoDB|OrthoMCL|Panther|PhylomeDB|Treefam
TRAM2	9697	ENSG00000065308	Tram2	170829	ENSMUSG00000041779	EggNOG|Ensembl|HGNC|HomoloGene|Inparanoid|NCBI|OMA|OrthoDB|OrthoMCL|Panther|PhylomeDB|Treefam
TRAPPC9	83696	ENSG00000167632	Trappc9	76510	ENSMUSG00000047921	Ensembl|HGNC|HomoloGene|Inparanoid|NCBI|OMA|OrthoDB|OrthoMCL|Panther|PhylomeDB
TRDMT1	1787	ENSG00000107614	Trdmt1	13434	ENSMUSG00000026723	EggNOG|Ensembl|HGNC|HomoloGene|Inparanoid|NCBI|OMA|OrthoDB|OrthoMCL|Panther|PhylomeDB|Treefam
TRIB1	10221	ENSG00000173334	Trib1	211770	ENSMUSG00000032501	EggNOG|Ensembl|HGNC|HomoloGene|Inparanoid|NCBI|OMA|OrthoDB|OrthoMCL|Panther|PhylomeDB|Treefam
TRIB2	28951	ENSG00000071575	Trib2	217410	ENSMUSG00000020601	EggNOG|Ensembl|HGNC|HomoloGene|Inparanoid|NCBI|OMA|OrthoDB|OrthoMCL|Panther|PhylomeDB|Treefam
TRIB3	57761	ENSG00000101255	Trib3	228775	ENSMUSG00000032715	EggNOG|Ensembl|HGNC|HomoloGene|Inparanoid|NCBI|OMA|OrthoDB|OrthoMCL|Panther|PhylomeDB|Treefam
TRIM33	51592	ENSG00000197323	Trim33	94093	ENSMUSG00000033014	EggNOG|Ensembl|HGNC|HomoloGene|Inparanoid|NCBI|OMA|OrthoDB|OrthoMCL|Panther|PhylomeDB|Treefam
TRIM56	81844	ENSG00000169871	Trim56	384309	ENSMUSG00000043279	EggNOG|Ensembl|HGNC|HomoloGene|Inparanoid|NCBI|OMA|OrthoDB|OrthoMCL|Panther|PhylomeDB|Treefam
TRIM8	81603	ENSG00000171206	Trim8	93679	ENSMUSG00000025034	EggNOG|Ensembl|HGNC|HomoloGene|Inparanoid|NCBI|OMA|OrthoDB|OrthoMCL|Panther|Treefam
TRIO	7204	ENSG00000038382	Trio	223435	ENSMUSG00000022263	EggNOG|Ensembl|HGNC|HomoloGene|Inparanoid|NCBI|OMA|OrthoDB|OrthoMCL|Panther|PhylomeDB|Treefam
TRIOBP	11078	ENSG00000100106	Triobp	110253	ENSMUSG00000033088	Ensembl|HGNC|HomoloGene|Inparanoid|NCBI|OMA|OrthoDB|OrthoMCL|Panther|PhylomeDB
TRPM4	54795	ENSG00000130529	Trpm4	68667	ENSMUSG00000038260	EggNOG|Ensembl|HGNC|HomoloGene|Inparanoid|NCBI|OMA|OrthoDB|OrthoMCL|Panther|PhylomeDB|Treefam
TRPT1	83707	ENSG00000149743	Trpt1	107328	ENSMUSG00000047656	Ensembl|HGNC|HomoloGene|NCBI|OMA|OrthoDB|OrthoMCL|Panther|PhylomeDB|Treefam
TRPV4	59341	ENSG00000111199	Trpv4	63873	ENSMUSG00000014158	EggNOG|Ensembl|HGNC|HomoloGene|Inparanoid|NCBI|OMA|OrthoDB|OrthoMCL|Panther|PhylomeDB|Treefam
TSC2	7249	ENSG00000103197	Tsc2	22084	ENSMUSG00000002496	EggNOG|Ensembl|HGNC|HomoloGene|Inparanoid|NCBI|OMA|OrthoDB|OrthoMCL|Panther|PhylomeDB|Treefam
TSC22D3	1831	ENSG00000157514	Tsc22d3	14605	ENSMUSG00000031431	EggNOG|Ensembl|HGNC|HomoloGene|Inparanoid|NCBI|OMA|OrthoDB|OrthoMCL|Panther|PhylomeDB|Treefam
TSKU	25987	ENSG00000182704	Tsku	244152	ENSMUSG00000049580	EggNOG|Ensembl|HGNC|HomoloGene|Inparanoid|NCBI|OMA|OrthoDB|OrthoMCL|PhylomeDB|Treefam
TSPAN15	23555	ENSG00000099282	Tspan15	70423	ENSMUSG00000037031	EggNOG|Ensembl|HGNC|HomoloGene|Inparanoid|NCBI|OMA|OrthoDB|OrthoMCL|Panther|Treefam
TSPAN2	10100	ENSG00000134198	Tspan2	70747	ENSMUSG00000027858	EggNOG|Ensembl|HGNC|HomoloGene|Inparanoid|NCBI|OMA|OrthoDB|OrthoMCL|Panther|PhylomeDB|Treefam
TSPO	706	ENSG00000100300	Tspo	12257	ENSMUSG00000041736	EggNOG|Ensembl|HGNC|HomoloGene|Inparanoid|NCBI|OMA|OrthoDB|OrthoMCL|Panther|Treefam
TSPYL5	85453	ENSG00000180543	Tspyl5	239364	ENSMUSG00000038984	EggNOG|Ensembl|HGNC|HomoloGene|Inparanoid|NCBI|OMA|OrthoDB|OrthoMCL|Panther|PhylomeDB|Treefam
TSR1	55720	ENSG00000167721	Tsr1	104662	ENSMUSG00000038335	EggNOG|Ensembl|HGNC|HomoloGene|Inparanoid|NCBI|OMA|OrthoDB|OrthoMCL|Panther|PhylomeDB|Treefam
TST	7263	ENSG00000128311	Tst	22117	ENSMUSG00000044986	EggNOG|Ensembl|HGNC|HomoloGene|Inparanoid|NCBI|OMA|OrthoDB|OrthoMCL|Panther|PhylomeDB|Treefam
TTC3	7267	ENSG00000182670	Ttc3	22129	ENSMUSG00000040785	EggNOG|Ensembl|HGNC|HomoloGene|Inparanoid|NCBI|OMA|OrthoDB|OrthoMCL|Panther|PhylomeDB|Treefam
TTC30A	92104	ENSG00000197557	Ttc30a1	78802	ENSMUSG00000075271	Ensembl|HGNC|HomoloGene|Inparanoid|OMA|OrthoDB|OrthoMCL|Panther|PhylomeDB|Treefam
TTYH3	80727	ENSG00000136295	Ttyh3	78339	ENSMUSG00000036565	EggNOG|Ensembl|HGNC|HomoloGene|Inparanoid|NCBI|OMA|OrthoDB|OrthoMCL|Panther|PhylomeDB|Treefam
TUBB1	81027	ENSG00000101162	Tubb1	545486	ENSMUSG00000016255	EggNOG|Ensembl|HGNC|HomoloGene|Inparanoid|NCBI|OMA|OrthoDB|OrthoMCL|Panther|Treefam
TUBB3	10381	ENSG00000258947	Tubb3	22152	ENSMUSG00000062380	Ensembl|HGNC|HomoloGene|Inparanoid|NCBI|OMA|OrthoDB|OrthoMCL|Panther|PhylomeDB|Treefam
TUBB6	84617	ENSG00000176014	Tubb6	67951	ENSMUSG00000001473	EggNOG|Ensembl|HGNC|HomoloGene|Inparanoid|NCBI|OMA|OrthoDB|OrthoMCL|Panther|PhylomeDB|Treefam
TUBGCP2	10844	ENSG00000130640	Tubgcp2	74237	ENSMUSG00000025474	EggNOG|Ensembl|HGNC|HomoloGene|Inparanoid|NCBI|OMA|OrthoDB|OrthoMCL|Panther|Treefam
TULP3	7289	ENSG00000078246	Tulp3	22158	ENSMUSG00000001521	EggNOG|Ensembl|HGNC|HomoloGene|Inparanoid|NCBI|OMA|OrthoDB|OrthoMCL|Panther|PhylomeDB|Treefam
TULP4	56995	ENSG00000130338	Tulp4	68842	ENSMUSG00000034377	EggNOG|Ensembl|HGNC|HomoloGene|Inparanoid|NCBI|OMA|OrthoDB|OrthoMCL|Panther|PhylomeDB|Treefam
TXNRD1	7296	ENSG00000198431	Txnrd1	50493	ENSMUSG00000020250	EggNOG|Ensembl|HGNC|HomoloGene|Inparanoid|NCBI|OMA|OrthoDB|OrthoMCL|Panther|PhylomeDB|Treefam
UACA	55075	ENSG00000137831	Uaca	72565	ENSMUSG00000034485	EggNOG|Ensembl|HGNC|HomoloGene|Inparanoid|NCBI|OMA|OrthoDB|OrthoMCL|Panther|PhylomeDB|Treefam
UBC	7316	ENSG00000150991	Ubc	22190	ENSMUSG00000008348	Ensembl|HGNC|HomoloGene|Inparanoid|NCBI|OMA|OrthoDB|OrthoMCL|Panther|Treefam
UBE2O	63893	ENSG00000175931	Ube2o	217342	ENSMUSG00000020802	EggNOG|Ensembl|HGNC|HomoloGene|Inparanoid|NCBI|OMA|OrthoDB|OrthoMCL|Panther|Treefam
UBE2Q1	55585	ENSG00000160714	Ube2q1	70093	ENSMUSG00000042572	EggNOG|Ensembl|HGNC|HomoloGene|Inparanoid|NCBI|OMA|OrthoDB|OrthoMCL|Panther|PhylomeDB|Treefam
UBQLN1	29979	ENSG00000135018	Ubqln1	56085	ENSMUSG00000005312	EggNOG|Ensembl|HGNC|HomoloGene|Inparanoid|NCBI|OMA|OrthoDB|OrthoMCL|Panther|PhylomeDB|Treefam
UCN2	90226	ENSG00000145040	Ucn2	171530	ENSMUSG00000049699	EggNOG|Ensembl|HGNC|HomoloGene|Inparanoid|NCBI|OMA|OrthoMCL|Panther|PhylomeDB|Treefam
UFSP2	55325	ENSG00000109775	Ufsp2	192169	ENSMUSG00000031634	EggNOG|Ensembl|HGNC|HomoloGene|Inparanoid|NCBI|OMA|OrthoDB|OrthoMCL|Panther|PhylomeDB|Treefam
UGP2	7360	ENSG00000169764	Ugp2	216558	ENSMUSG00000001891	EggNOG|Ensembl|HGNC|HomoloGene|Inparanoid|NCBI|OMA|OrthoDB|OrthoMCL|Panther|PhylomeDB|Treefam
UHRF1	29128	ENSG00000276043	Uhrf1	18140	ENSMUSG00000001228	EggNOG|Ensembl|HGNC|HomoloGene|Inparanoid|NCBI|OMA|OrthoDB|OrthoMCL|Panther|PhylomeDB
ULK1	8408	ENSG00000177169	Ulk1	22241	ENSMUSG00000029512	EggNOG|Ensembl|HGNC|HomoloGene|Inparanoid|NCBI|OMA|OrthoDB|OrthoMCL|Panther|PhylomeDB|Treefam
UNC93B1	81622	ENSG00000110057	Unc93b1	54445	ENSMUSG00000036908	EggNOG|Ensembl|HGNC|HomoloGene|Inparanoid|NCBI|OMA|OrthoDB|OrthoMCL|Panther|Treefam
UPK1A	11045	ENSG00000105668	Upk1a	109637	ENSMUSG00000006313	EggNOG|Ensembl|HGNC|HomoloGene|Inparanoid|NCBI|OMA|OrthoDB|OrthoMCL|Panther|PhylomeDB|Treefam
UPK1B	7348	ENSG00000114638	Upk1b	22268	ENSMUSG00000049436	EggNOG|Ensembl|HGNC|HomoloGene|Inparanoid|NCBI|OMA|OrthoDB|OrthoMCL|Panther|PhylomeDB|Treefam
UPRT	139596	ENSG00000094841	Uprt	331487	ENSMUSG00000073016	EggNOG|Ensembl|HGNC|HomoloGene|Inparanoid|NCBI|OMA|OrthoDB|OrthoMCL|Panther|PhylomeDB|Treefam
USP5	8078	ENSG00000111667	Usp5	22225	ENSMUSG00000038429	EggNOG|Ensembl|HGNC|HomoloGene|Inparanoid|NCBI|OMA|OrthoDB|OrthoMCL|Panther|PhylomeDB|Treefam
USP7	7874	ENSG00000187555	Usp7	252870	ENSMUSG00000022710	EggNOG|Ensembl|HGNC|HomoloGene|Inparanoid|NCBI|OMA|OrthoDB|OrthoMCL|Panther|PhylomeDB|Treefam
VDAC1	7416	ENSG00000213585	Vdac1	22333	ENSMUSG00000020402	Ensembl|HGNC|HomoloGene|Inparanoid|NCBI|OMA|OrthoDB|OrthoMCL|Panther|PhylomeDB|Treefam
VEGFA	7422	ENSG00000112715	Vegfa	22339	ENSMUSG00000023951	Ensembl|HGNC|HomoloGene|Inparanoid|NCBI|OrthoDB|OrthoMCL|Panther|PhylomeDB|Treefam
VEGFC	7424	ENSG00000150630	Vegfc	22341	ENSMUSG00000031520	EggNOG|Ensembl|HGNC|HomoloGene|Inparanoid|NCBI|OMA|OrthoDB|OrthoMCL|Panther|PhylomeDB
VGF	7425	ENSG00000128564	Vgf	381677	ENSMUSG00000037428	EggNOG|Ensembl|HGNC|HomoloGene|Inparanoid|NCBI|OMA|OrthoDB|OrthoMCL|Panther|PhylomeDB|Treefam
VGLL4	9686	ENSG00000144560	Vgll4	232334	ENSMUSG00000030315	EggNOG|Ensembl|HGNC|HomoloGene|Inparanoid|NCBI|OMA|OrthoDB|OrthoMCL|Panther|PhylomeDB|Treefam
VILL	50853	ENSG00000136059	Vill	22351	ENSMUSG00000038775	EggNOG|Ensembl|HGNC|HomoloGene|Inparanoid|NCBI|OMA|OrthoDB|OrthoMCL|Panther|PhylomeDB|Treefam
VKORC1	79001	ENSG00000167397	Vkorc1	27973	ENSMUSG00000096145	Ensembl|HGNC|HomoloGene|Inparanoid|NCBI|OMA|OrthoDB|OrthoMCL|Panther|PhylomeDB|Treefam
VLDLR	7436	ENSG00000147852	Vldlr	22359	ENSMUSG00000024924	EggNOG|Ensembl|HGNC|HomoloGene|Inparanoid|NCBI|OMA|OrthoDB|OrthoMCL|Panther|PhylomeDB|Treefam
VPS37A	137492	ENSG00000155975	Vps37a	52348	ENSMUSG00000031600	EggNOG|Ensembl|HGNC|HomoloGene|Inparanoid|NCBI|OMA|OrthoDB|OrthoMCL|Panther|PhylomeDB|Treefam
VPS37D	155382	ENSG00000176428	Vps37d	194309	ENSMUSG00000043614	EggNOG|Ensembl|HGNC|HomoloGene|Inparanoid|NCBI|OMA|OrthoDB|OrthoMCL|Panther|PhylomeDB
VPS53	55275	ENSG00000141252	Vps53	68299	ENSMUSG00000017288	EggNOG|Ensembl|HGNC|HomoloGene|Inparanoid|NCBI|OMA|OrthoDB|OrthoMCL|Panther|PhylomeDB|Treefam
VSIG10L	147645	ENSG00000186806	Vsig10l	75690	ENSMUSG00000070604	EggNOG|Ensembl|HGNC|HomoloGene|Inparanoid|NCBI|OMA|OrthoDB|OrthoMCL|Panther|Treefam
VWA1	64856	ENSG00000179403	Vwa1	246228	ENSMUSG00000042116	EggNOG|Ensembl|HGNC|HomoloGene|Inparanoid|NCBI|OMA|OrthoDB|OrthoMCL|Panther|PhylomeDB|Treefam
WASF2	10163	ENSG00000158195	Wasf2	242687	ENSMUSG00000028868	EggNOG|Ensembl|HGNC|HomoloGene|Inparanoid|NCBI|OMA|OrthoDB|OrthoMCL|Panther
WBP11	51729	ENSG00000084463	Wbp11	60321	ENSMUSG00000030216	EggNOG|HGNC|HomoloGene|Inparanoid|NCBI|OMA|OrthoDB|OrthoMCL|Panther|PhylomeDB|Treefam
WDR18	57418	ENSG00000065268	Wdr18	216156	ENSMUSG00000035754	EggNOG|Ensembl|HGNC|HomoloGene|Inparanoid|NCBI|OMA|OrthoDB|OrthoMCL|Panther|PhylomeDB|Treefam
WDR26	80232	ENSG00000162923	Wdr26	226757	ENSMUSG00000038733	EggNOG|Ensembl|HGNC|HomoloGene|Inparanoid|NCBI|OMA|OrthoDB|OrthoMCL|Panther|Treefam
WDR45B	56270	ENSG00000141580	Wdr45b	66840	ENSMUSG00000025173	EggNOG|Ensembl|HGNC|HomoloGene|Inparanoid|NCBI|OMA|OrthoDB|OrthoMCL|Panther|PhylomeDB|Treefam
WDR54	84058	ENSG00000005448	Wdr54	75659	ENSMUSG00000030032	EggNOG|Ensembl|HGNC|HomoloGene|Inparanoid|NCBI|OMA|OrthoDB|OrthoMCL|Panther|PhylomeDB|Treefam
WDR72	256764	ENSG00000166415	Wdr72	546144	ENSMUSG00000044976	EggNOG|Ensembl|HGNC|HomoloGene|Inparanoid|NCBI|OMA|OrthoDB|OrthoMCL|Panther|Treefam
WDR82	80335	ENSG00000164091	Wdr82	77305	ENSMUSG00000020257	EggNOG|Ensembl|HGNC|HomoloGene|Inparanoid|NCBI|OMA|OrthoDB|OrthoMCL|Panther|PhylomeDB|Treefam
WNT11	7481	ENSG00000085741	Wnt11	22411	ENSMUSG00000015957	EggNOG|Ensembl|HGNC|HomoloGene|Inparanoid|NCBI|OMA|OrthoDB|OrthoMCL|Panther|PhylomeDB|Treefam
WNT6	7475	ENSG00000115596	Wnt6	22420	ENSMUSG00000033227	EggNOG|Ensembl|HGNC|HomoloGene|Inparanoid|NCBI|OMA|OrthoDB|OrthoMCL|Panther|Treefam
WRNIP1	56897	ENSG00000124535	Wrnip1	78903	ENSMUSG00000021400	EggNOG|Ensembl|HGNC|HomoloGene|Inparanoid|NCBI|OMA|OrthoDB|OrthoMCL|Panther|PhylomeDB|Treefam
WSB1	26118	ENSG00000109046	Wsb1	78889	ENSMUSG00000017677	EggNOG|Ensembl|HGNC|HomoloGene|Inparanoid|NCBI|OMA|OrthoDB|OrthoMCL|Panther|PhylomeDB|Treefam
WSB2	55884	ENSG00000176871	Wsb2	59043	ENSMUSG00000029364	EggNOG|Ensembl|HGNC|HomoloGene|Inparanoid|NCBI|OMA|OrthoDB|OrthoMCL|Panther|Treefam
WT1	7490	ENSG00000184937	Wt1	22431	ENSMUSG00000016458	EggNOG|Ensembl|HGNC|HomoloGene|Inparanoid|NCBI|OMA|OrthoDB|OrthoMCL|Panther|PhylomeDB|Treefam
WWC1	23286	ENSG00000113645	Wwc1	211652	ENSMUSG00000018849	EggNOG|Ensembl|HGNC|HomoloGene|Inparanoid|NCBI|OMA|OrthoDB|OrthoMCL|Panther|PhylomeDB|Treefam
WWC2	80014	ENSG00000151718	Wwc2	52357	ENSMUSG00000031563	EggNOG|Ensembl|HGNC|HomoloGene|Inparanoid|NCBI|OMA|OrthoDB|OrthoMCL|Panther|PhylomeDB|Treefam
XYLT1	64131	ENSG00000103489	Xylt1	233781	ENSMUSG00000030657	EggNOG|Ensembl|HGNC|HomoloGene|Inparanoid|NCBI|OMA|OrthoDB|OrthoMCL|Panther|PhylomeDB|Treefam
YEATS2	55689	ENSG00000163872	Yeats2	208146	ENSMUSG00000041215	EggNOG|Ensembl|HGNC|HomoloGene|Inparanoid|NCBI|OMA|OrthoDB|OrthoMCL|Panther|PhylomeDB|Treefam
YPEL2	388403	ENSG00000175155	Ypel2	77864	ENSMUSG00000018427	EggNOG|Ensembl|HGNC|HomoloGene|Inparanoid|NCBI|OMA|OrthoDB|OrthoMCL|Panther|PhylomeDB|Treefam
YPEL5	51646	ENSG00000119801	Ypel5	383295	ENSMUSG00000039770	EggNOG|Ensembl|HGNC|HomoloGene|Inparanoid|NCBI|OMA|OrthoDB|OrthoMCL|Panther|PhylomeDB|Treefam
YWHAG	7532	ENSG00000170027	Ywhag	22628	ENSMUSG00000051391	EggNOG|Ensembl|HGNC|HomoloGene|Inparanoid|NCBI|OMA|OrthoDB|OrthoMCL|Panther|PhylomeDB|Treefam
ZBTB1	22890	ENSG00000126804	Zbtb1	268564	ENSMUSG00000033454	EggNOG|Ensembl|HGNC|HomoloGene|Inparanoid|NCBI|OMA|OrthoDB|OrthoMCL|Panther|PhylomeDB|Treefam
ZBTB25	7597	ENSG00000089775	Zbtb25	109929	ENSMUSG00000056459	EggNOG|Ensembl|HGNC|HomoloGene|Inparanoid|NCBI|OMA|OrthoDB|OrthoMCL|Panther
ZC3HAV1L	92092	ENSG00000146858	Zc3hav1l	209032	ENSMUSG00000047749	EggNOG|Ensembl|HGNC|HomoloGene|Inparanoid|NCBI|OMA|OrthoDB|OrthoMCL|Panther|PhylomeDB|Treefam
ZCCHC2	54877	ENSG00000141664	Zcchc2	227449	ENSMUSG00000038866	EggNOG|Ensembl|HGNC|HomoloGene|Inparanoid|NCBI|OMA|OrthoDB|OrthoMCL|Panther|PhylomeDB|Treefam
ZCCHC3	85364	ENSG00000247315	Zcchc3	67917	ENSMUSG00000074682	EggNOG|Ensembl|HGNC|HomoloGene|Inparanoid|NCBI|OMA|OrthoDB|OrthoMCL|Panther|PhylomeDB
ZDHHC7	55625	ENSG00000153786	Zdhhc7	102193	ENSMUSG00000031823	EggNOG|Ensembl|HGNC|HomoloGene|Inparanoid|NCBI|OMA|OrthoDB|OrthoMCL|Panther|PhylomeDB|Treefam
ZFHX3	463	ENSG00000140836	Zfhx3	11906	ENSMUSG00000038872	EggNOG|Ensembl|HGNC|HomoloGene|Inparanoid|NCBI|OMA|OrthoDB|OrthoMCL|Panther|PhylomeDB|Treefam
ZFP36	7538	ENSG00000128016	Zfp36	22695	ENSMUSG00000044786	Ensembl|HGNC|HomoloGene|Inparanoid|NCBI|OMA|OrthoDB|OrthoMCL|Panther|PhylomeDB
ZFP64	55734	ENSG00000020256	Zfp64	22722	ENSMUSG00000027551	EggNOG|Ensembl|HGNC|HomoloGene|Inparanoid|NCBI|OMA|OrthoDB|OrthoMCL|Panther|Treefam
ZFPM1	161882	ENSG00000179588	Zfpm1	22761	ENSMUSG00000049577	EggNOG|Ensembl|HGNC|HomoloGene|Inparanoid|NCBI|OMA|OrthoDB|OrthoMCL|Panther|PhylomeDB|Treefam
ZFYVE28	57732	ENSG00000159733	Zfyve28	231125	ENSMUSG00000037224	EggNOG|Ensembl|HGNC|HomoloGene|Inparanoid|NCBI|OMA|OrthoDB|OrthoMCL|Panther|PhylomeDB|Treefam
ZHX2	22882	ENSG00000178764	Zhx2	387609	ENSMUSG00000071757	EggNOG|Ensembl|HGNC|HomoloGene|Inparanoid|NCBI|OMA|OrthoDB|OrthoMCL|Panther|PhylomeDB|Treefam
ZIC2	7546	ENSG00000043355	Zic2	22772	ENSMUSG00000061524	EggNOG|Ensembl|HGNC|HomoloGene|Inparanoid|NCBI|OMA|OrthoDB|OrthoMCL|Panther|PhylomeDB|Treefam
ZKSCAN2	342357	ENSG00000155592	Zkscan2	210162	ENSMUSG00000030757	EggNOG|Ensembl|HGNC|HomoloGene|Inparanoid|NCBI|OMA|OrthoDB|OrthoMCL|Panther|Treefam
ZMIZ2	83637	ENSG00000122515	Zmiz2	52915	ENSMUSG00000041164	EggNOG|Ensembl|HGNC|HomoloGene|Inparanoid|NCBI|OMA|OrthoDB|OrthoMCL|Panther|PhylomeDB|Treefam
ZMYND15	84225	ENSG00000141497	Zmynd15	574428	ENSMUSG00000040829	Ensembl|HGNC|HomoloGene|Inparanoid|NCBI|OMA|OrthoDB|OrthoMCL|Panther|Treefam
ZMYND8	23613	ENSG00000101040	Zmynd8	228880	ENSMUSG00000039671	EggNOG|Ensembl|HGNC|HomoloGene|Inparanoid|NCBI|OMA|OrthoDB|OrthoMCL|Panther|Treefam
ZNF148	7707	ENSG00000163848	Zfp148	22661	ENSMUSG00000022811	EggNOG|Ensembl|HGNC|HomoloGene|Inparanoid|NCBI|OMA|OrthoDB|OrthoMCL|Panther|PhylomeDB|Treefam
ZNF160	90338	ENSG00000170949	Zfp160	224585	ENSMUSG00000067942	Ensembl|OMA|OrthoDB|OrthoMCL|Panther
ZNF248	57209	ENSG00000198105	Zfp248	72720	ENSMUSG00000030145	EggNOG|Ensembl|HGNC|HomoloGene|Inparanoid|NCBI|OMA|OrthoDB|OrthoMCL|Panther|PhylomeDB|Treefam
ZNF292	23036	ENSG00000188994	Zfp292	30046	ENSMUSG00000039967	EggNOG|Ensembl|HGNC|HomoloGene|Inparanoid|NCBI|OMA|OrthoDB|OrthoMCL|Panther|PhylomeDB|Treefam
ZNF318	24149	ENSG00000171467	Zfp318	57908	ENSMUSG00000015597	EggNOG|Ensembl|HGNC|HomoloGene|Inparanoid|NCBI|OMA|OrthoDB|OrthoMCL|Panther|Treefam
ZNF385A	25946	ENSG00000161642	Zfp385a	29813	ENSMUSG00000000552	EggNOG|Ensembl|HGNC|HomoloGene|Inparanoid|NCBI|OMA|OrthoDB|OrthoMCL|Panther|Treefam
ZNF395	55893	ENSG00000186918	Zfp395	380912	ENSMUSG00000034522	EggNOG|Ensembl|HGNC|HomoloGene|Inparanoid|NCBI|OMA|OrthoDB|OrthoMCL|Panther|Treefam
ZNF469	84627	ENSG00000225614	Zfp469	195209	ENSMUSG00000043903	Ensembl|HGNC|HomoloGene|NCBI|OMA|Panther
ZNF532	55205	ENSG00000074657	Zfp532	328977	ENSMUSG00000042439	EggNOG|Ensembl|HGNC|Inparanoid|NCBI|OMA|OrthoDB|OrthoMCL|Panther|PhylomeDB|Treefam
ZNF611	81856	ENSG00000213020	Zfp160	224585	ENSMUSG00000067942	OrthoMCL|Panther|Treefam
ZNF611	81856	ENSG00000213020	Zfp534	100503584	ENSMUSG00000062518	OMA|OrthoMCL|Panther
ZNF611	81856	ENSG00000213020	Zfp677	210503	ENSMUSG00000062743	OrthoMCL|Panther|PhylomeDB
ZNF626	199777	ENSG00000188171	Zfp458	238690	ENSMUSG00000055480	OMA|OrthoMCL|PhylomeDB
ZNF653	115950	ENSG00000161914	Zfp653	319601	ENSMUSG00000038895	EggNOG|Ensembl|HGNC|HomoloGene|Inparanoid|NCBI|OMA|OrthoDB|OrthoMCL|Panther|PhylomeDB|Treefam
ZNF654	55279	ENSG00000175105	Zfp654	72020	ENSMUSG00000047141	Ensembl|HGNC|HomoloGene|Inparanoid|NCBI|OMA|OrthoDB|OrthoMCL|PhylomeDB
ZNF707	286075	ENSG00000181135	Zfp707	69020	ENSMUSG00000034429	HGNC|HomoloGene|Inparanoid|NCBI|OMA|OrthoDB|OrthoMCL|PhylomeDB
ZNF740	283337	ENSG00000139651	Zfp740	68744	ENSMUSG00000046897	EggNOG|Ensembl|HGNC|Inparanoid|NCBI|OMA|OrthoDB|OrthoMCL|Panther|PhylomeDB
ZNF747	65988	ENSG00000169955	E430018J23Rik	101604	ENSMUSG00000078580	Ensembl|OMA|OrthoDB
ZNF747	65988	ENSG00000169955	Zfp764	233893	ENSMUSG00000045757	Ensembl|OMA|OrthoDB
ZNF768	79724	ENSG00000169957	Zfp768	233890	ENSMUSG00000047371	EggNOG|Ensembl|HGNC|HomoloGene|Inparanoid|NCBI|OMA|OrthoMCL|PhylomeDB|Treefam

## Sheet: 3_ccRCC_Upregulated_Genes
Human_Symbol	Human_Entrez	Human_Ensembl	Mouse_Symbol	Mouse_Entrez	Mouse_Ensembl	support
ABCA1	19	ENSG00000165029	Abca1	11303	ENSMUSG00000015243	EggNOG|Ensembl|HGNC|HomoloGene|Inparanoid|NCBI|OMA|OrthoDB|OrthoMCL|Panther|Treefam
ABCC1	4363	ENSG00000103222	Abcc1	17250	ENSMUSG00000023088	EggNOG|Ensembl|HGNC|HomoloGene|Inparanoid|NCBI|OMA|OrthoDB|OrthoMCL|Panther|PhylomeDB|Treefam
ABCC3	8714	ENSG00000108846	Abcc3	76408	ENSMUSG00000020865	EggNOG|Ensembl|HGNC|HomoloGene|Inparanoid|NCBI|OMA|OrthoDB|OrthoMCL|Panther|Treefam
ADCY5	111	ENSG00000173175	Adcy5	224129	ENSMUSG00000022840	EggNOG|Ensembl|HGNC|HomoloGene|Inparanoid|NCBI|OMA|OrthoDB|OrthoMCL|Panther|PhylomeDB|Treefam
ALG13	79868	ENSG00000101901	Alg13	67574	ENSMUSG00000041718	Ensembl|HGNC|Inparanoid|NCBI|OMA|Panther|PhylomeDB
AMPD3	272	ENSG00000133805	Ampd3	11717	ENSMUSG00000005686	EggNOG|Ensembl|HGNC|HomoloGene|Inparanoid|NCBI|OMA|OrthoDB|OrthoMCL|Panther|PhylomeDB|Treefam
ANGPTL4	51129	ENSG00000167772	Angptl4	57875	ENSMUSG00000002289	EggNOG|Ensembl|HGNC|HomoloGene|Inparanoid|NCBI|OMA|OrthoDB|OrthoMCL|Panther|PhylomeDB|Treefam
ASPH	444	ENSG00000198363	Asph	65973	ENSMUSG00000028207	EggNOG|Ensembl|HGNC|HomoloGene|Inparanoid|NCBI|OMA|OrthoDB|OrthoMCL|Panther|PhylomeDB|Treefam
ATXN1	6310	ENSG00000124788	Atxn1	20238	ENSMUSG00000046876	EggNOG|Ensembl|HGNC|HomoloGene|Inparanoid|NCBI|OMA|OrthoDB|OrthoMCL|Panther|PhylomeDB|Treefam
BABAM2	9577	ENSG00000158019	Babam2	107976	ENSMUSG00000052139	EggNOG|Ensembl|HGNC|HomoloGene|Inparanoid|NCBI|OMA|OrthoMCL|Panther|PhylomeDB|Treefam
BARX2	8538	ENSG00000043039	Barx2	12023	ENSMUSG00000032033	EggNOG|Ensembl|HGNC|HomoloGene|Inparanoid|NCBI|OMA|OrthoDB|OrthoMCL|Panther|PhylomeDB|Treefam
BICD1	636	ENSG00000151746	Bicd1	12121	ENSMUSG00000003452	Ensembl|HGNC|HomoloGene|Inparanoid|NCBI|OMA|OrthoDB|OrthoMCL|Panther
BIRC3	330	ENSG00000023445	Birc3	11796	ENSMUSG00000032000	EggNOG|Ensembl|HGNC|HomoloGene|Inparanoid|OMA|OrthoDB|OrthoMCL|Panther|PhylomeDB|Treefam
CA9	768	ENSG00000107159	Car9	230099	ENSMUSG00000028463	EggNOG|Ensembl|HGNC|HomoloGene|Inparanoid|NCBI|OMA|OrthoDB|OrthoMCL|Panther|PhylomeDB|Treefam
CAST	831	ENSG00000153113	Cast	12380	ENSMUSG00000021585	EggNOG|Ensembl|HGNC|HomoloGene|Inparanoid|NCBI|OMA|OrthoDB|OrthoMCL|Panther|PhylomeDB|Treefam
CCND1	595	ENSG00000110092	Ccnd1	12443	ENSMUSG00000070348	EggNOG|Ensembl|HGNC|HomoloGene|Inparanoid|NCBI|OMA|OrthoDB|OrthoMCL|Panther|PhylomeDB|Treefam
CCND3	896	ENSG00000112576	Ccnd3	12445	ENSMUSG00000034165	EggNOG|Ensembl|HGNC|HomoloGene|Inparanoid|NCBI|OMA|OrthoDB|OrthoMCL|Panther|PhylomeDB|Treefam
CDK18	5129	ENSG00000117266	Cdk18	18557	ENSMUSG00000026437	EggNOG|Ensembl|HGNC|HomoloGene|Inparanoid|NCBI|OMA|OrthoDB|OrthoMCL|Panther|PhylomeDB|Treefam
CDKAL1	54901	ENSG00000145996	Cdkal1	68916	ENSMUSG00000006191	EggNOG|Ensembl|HGNC|HomoloGene|Inparanoid|NCBI|OMA|OrthoDB|OrthoMCL|Panther|PhylomeDB|Treefam
COL23A1	91522	ENSG00000050767	Col23a1	237759	ENSMUSG00000063564	EggNOG|Ensembl|HGNC|HomoloGene|Inparanoid|NCBI|OMA|OrthoDB|OrthoMCL|Panther|PhylomeDB|Treefam
CP	1356	ENSG00000047457	Cp	12870	ENSMUSG00000003617	EggNOG|Ensembl|HGNC|HomoloGene|Inparanoid|NCBI|OMA|OrthoDB|OrthoMCL|Panther|PhylomeDB|Treefam
DDB2	1643	ENSG00000134574	Ddb2	107986	ENSMUSG00000002109	EggNOG|Ensembl|HGNC|HomoloGene|Inparanoid|NCBI|OMA|OrthoDB|OrthoMCL|Panther|PhylomeDB|Treefam
DNAH11	8701	ENSG00000105877	Dnah11	13411	ENSMUSG00000018581	EggNOG|Ensembl|HGNC|HomoloGene|NCBI|OMA|OrthoDB|OrthoMCL|Panther
DOC2A	8448	ENSG00000149927	Doc2a	13446	ENSMUSG00000052301	EggNOG|Ensembl|HGNC|HomoloGene|Inparanoid|NCBI|OMA|OrthoDB|OrthoMCL|Panther|PhylomeDB|Treefam
DPP6	1804	ENSG00000130226	Dpp6	13483	ENSMUSG00000061576	EggNOG|Ensembl|HGNC|HomoloGene|Inparanoid|NCBI|OMA|OrthoDB|OrthoMCL|Panther|PhylomeDB|Treefam
DSCAML1	57453	ENSG00000177103	Dscaml1	114873	ENSMUSG00000032087	EggNOG|Ensembl|HGNC|HomoloGene|Inparanoid|NCBI|OMA|OrthoDB|OrthoMCL|Panther|PhylomeDB|Treefam
DUSP1	1843	ENSG00000120129	Dusp1	19252	ENSMUSG00000024190	EggNOG|Ensembl|HGNC|HomoloGene|Inparanoid|NCBI|OMA|OrthoDB|OrthoMCL|Panther|PhylomeDB|Treefam
EFCAB3	146779	ENSG00000172421	Efcab3	70894	ENSMUSG00000020690	EggNOG|Ensembl|HGNC|HomoloGene|Inparanoid|NCBI|OMA|OrthoMCL|Panther|PhylomeDB|Treefam
EFNA5	1946	ENSG00000184349	Efna5	13640	ENSMUSG00000048915	EggNOG|Ensembl|HGNC|HomoloGene|Inparanoid|NCBI|OMA|OrthoDB|OrthoMCL|Panther|PhylomeDB
EGFR	1956	ENSG00000146648	Egfr	13649	ENSMUSG00000020122	EggNOG|Ensembl|HGNC|HomoloGene|Inparanoid|NCBI|OMA|OrthoDB|OrthoMCL|Panther|PhylomeDB|Treefam
EGLN1	54583	ENSG00000135766	Egln1	112405	ENSMUSG00000031987	EggNOG|Ensembl|HGNC|HomoloGene|Inparanoid|NCBI|OMA|OrthoDB|OrthoMCL|Panther|PhylomeDB|Treefam
EGLN3	112399	ENSG00000129521	Egln3	112407	ENSMUSG00000035105	EggNOG|Ensembl|HGNC|HomoloGene|Inparanoid|NCBI|OMA|OrthoMCL|Panther|PhylomeDB|Treefam
ENO1	2023	ENSG00000074800	Eno1	13806	ENSMUSG00000063524	EggNOG|Ensembl|HGNC|HomoloGene|Inparanoid|NCBI|OMA|OrthoDB|OrthoMCL|Panther|PhylomeDB|Treefam
ENO2	2026	ENSG00000111674	Eno2	13807	ENSMUSG00000004267	EggNOG|Ensembl|HGNC|HomoloGene|Inparanoid|NCBI|OMA|OrthoDB|OrthoMCL|Panther|PhylomeDB|Treefam
ENPP3	5169	ENSG00000154269	Enpp3	209558	ENSMUSG00000019989	EggNOG|Ensembl|HGNC|HomoloGene|Inparanoid|NCBI|OMA|OrthoDB|OrthoMCL|Panther|Treefam
ESYT2	57488	ENSG00000117868	Esyt2	52635	ENSMUSG00000021171	EggNOG|Ensembl|HGNC|HomoloGene|Inparanoid|NCBI|OMA|OrthoDB|OrthoMCL|Panther|PhylomeDB|Treefam
EVA1C	59271	ENSG00000166979	Eva1c	70967	ENSMUSG00000039903	EggNOG|Ensembl|HGNC|HomoloGene|Inparanoid|NCBI|OMA|OrthoDB|OrthoMCL|Panther|PhylomeDB|Treefam
FAM13A	10144	ENSG00000138640	Fam13a	58909	ENSMUSG00000037709	EggNOG|Ensembl|HGNC|Inparanoid|NCBI|OMA|OrthoDB|OrthoMCL|Panther|PhylomeDB|Treefam
FAM149A	25854	ENSG00000109794	Fam149a	212326	ENSMUSG00000070044	EggNOG|Ensembl|HGNC|HomoloGene|Inparanoid|NCBI|OMA|OrthoDB|OrthoMCL|Panther|PhylomeDB|Treefam
FNDC3B	64778	ENSG00000075420	Fndc3b	72007	ENSMUSG00000039286	EggNOG|Ensembl|HGNC|HomoloGene|Inparanoid|NCBI|OMA|OrthoDB|OrthoMCL|Panther|PhylomeDB|Treefam
FTO	79068	ENSG00000140718	Fto	26383	ENSMUSG00000055932	EggNOG|Ensembl|HGNC|HomoloGene|Inparanoid|NCBI|OMA|OrthoDB|OrthoMCL|Panther|PhylomeDB|Treefam
GAS2L3	283431	ENSG00000139354	Gas2l3	237436	ENSMUSG00000074802	EggNOG|Ensembl|HGNC|HomoloGene|Inparanoid|NCBI|OMA|OrthoDB|OrthoMCL|Panther|PhylomeDB|Treefam
GATM	2628	ENSG00000171766	Gatm	67092	ENSMUSG00000027199	EggNOG|Ensembl|HGNC|HomoloGene|Inparanoid|NCBI|OMA|OrthoDB|OrthoMCL|Panther|PhylomeDB|Treefam
GIT2	9815	ENSG00000139436	Git2	26431	ENSMUSG00000041890	EggNOG|Ensembl|HGNC|HomoloGene|Inparanoid|NCBI|OMA|OrthoDB|OrthoMCL|Panther|Treefam
HILPDA	29923	ENSG00000135245	Hilpda	69573	ENSMUSG00000043421	EggNOG|Ensembl|HGNC|HomoloGene|Inparanoid|NCBI|OMA|OrthoDB|OrthoMCL|Panther
HIPK2	28996	ENSG00000064393	Hipk2	15258	ENSMUSG00000061436	EggNOG|Ensembl|HGNC|HomoloGene|Inparanoid|NCBI|OMA|OrthoDB|OrthoMCL|Panther|PhylomeDB|Treefam
HK1	3098	ENSG00000156515	Hk1	15275	ENSMUSG00000037012	EggNOG|Ensembl|HGNC|HomoloGene|Inparanoid|NCBI|OMA|OrthoDB|OrthoMCL
HK2	3099	ENSG00000159399	Hk2	15277	ENSMUSG00000000628	EggNOG|Ensembl|HGNC|HomoloGene|Inparanoid|NCBI|OMA|OrthoDB|OrthoMCL|Panther|PhylomeDB|Treefam
HPCAL1	3241	ENSG00000115756	Hpcal1	53602	ENSMUSG00000071379	EggNOG|Ensembl|HGNC|HomoloGene|Inparanoid|OMA|OrthoDB|OrthoMCL|Panther|PhylomeDB|Treefam
HSF4	3299	ENSG00000102878	Hsf4	26386	ENSMUSG00000033249	Ensembl|HGNC|HomoloGene|Inparanoid|NCBI|OMA|OrthoDB|OrthoMCL|Panther|PhylomeDB
IFI16	3428	ENSG00000163565	Ifi205	226695	ENSMUSG00000054203	HomoloGene|Inparanoid|OrthoDB|OrthoMCL|Panther|PhylomeDB
IMMP2L	83943	ENSG00000184903	Immp2l	93757	ENSMUSG00000056899	EggNOG|Ensembl|HGNC|HomoloGene|Inparanoid|NCBI|OMA|OrthoDB|OrthoMCL|Panther|PhylomeDB|Treefam
KCNIP4	80333	ENSG00000185774	Kcnip4	80334	ENSMUSG00000029088	EggNOG|Ensembl|HGNC|HomoloGene|Inparanoid|NCBI|OMA|OrthoDB|OrthoMCL|Panther|PhylomeDB|Treefam
KCNMA1	3778	ENSG00000156113	Kcnma1	16531	ENSMUSG00000063142	EggNOG|Ensembl|HGNC|HomoloGene|Inparanoid|NCBI|OMA|OrthoDB|OrthoMCL|Panther|PhylomeDB|Treefam
KCTD3	51133	ENSG00000136636	Kctd3	226823	ENSMUSG00000026608	EggNOG|Ensembl|HGNC|HomoloGene|Inparanoid|NCBI|OMA|OrthoDB|OrthoMCL|Panther|PhylomeDB|Treefam
KDM3A	55818	ENSG00000115548	Kdm3a	104263	ENSMUSG00000053470	EggNOG|Ensembl|HGNC|HomoloGene|Inparanoid|NCBI|OMA|OrthoDB|OrthoMCL|Panther|PhylomeDB|Treefam
KDM4C	23081	ENSG00000107077	Kdm4c	76804	ENSMUSG00000028397	Ensembl|HGNC|HomoloGene|Inparanoid|NCBI|OMA|OrthoDB|OrthoMCL|Panther|PhylomeDB|Treefam
KRBA1	84626	ENSG00000133619	Krba1	77827	ENSMUSG00000042810	EggNOG|Ensembl|HGNC|HomoloGene|Inparanoid|NCBI|OMA|OrthoDB|OrthoMCL|Panther
LDHA	3939	ENSG00000134333	Ldha	16828	ENSMUSG00000063229	EggNOG|Ensembl|HGNC|HomoloGene|Inparanoid|NCBI|OMA|OrthoDB|OrthoMCL|Panther|PhylomeDB|Treefam
LPCAT1	79888	ENSG00000153395	Lpcat1	210992	ENSMUSG00000021608	EggNOG|Ensembl|HGNC|HomoloGene|Inparanoid|NCBI|OMA|OrthoDB|OrthoMCL|Panther|PhylomeDB|Treefam
MAP3K20	51776	ENSG00000091436	Map3k20	65964	ENSMUSG00000004085	EggNOG|Ensembl|HGNC|HomoloGene|Inparanoid|NCBI|OMA|OrthoDB|OrthoMCL|PhylomeDB|Treefam
MCTP2	55784	ENSG00000140563	Mctp2	244049	ENSMUSG00000032776	EggNOG|Ensembl|HGNC|HomoloGene|Inparanoid|NCBI|OMA|OrthoDB|OrthoMCL|Panther|PhylomeDB|Treefam
MET	4233	ENSG00000105976	Met	17295	ENSMUSG00000009376	EggNOG|Ensembl|HGNC|HomoloGene|Inparanoid|NCBI|OMA|OrthoDB|OrthoMCL|Panther|PhylomeDB|Treefam
MGLL	11343	ENSG00000074416	Mgll	23945	ENSMUSG00000033174	EggNOG|Ensembl|HGNC|HomoloGene|Inparanoid|NCBI|OMA|OrthoDB|OrthoMCL|Panther|PhylomeDB|Treefam
MTCP1	4515	ENSG00000214827	Mtcp1	17763	ENSMUSG00000031200	EggNOG|Ensembl|HGNC|Inparanoid|NCBI|OMA|OrthoDB|OrthoMCL|Panther|PhylomeDB|Treefam
MYO3A	53904	ENSG00000095777	Myo3a	667663	ENSMUSG00000025716	Ensembl|HGNC|HomoloGene|Inparanoid|NCBI|OrthoDB|OrthoMCL|Panther|PhylomeDB
MYOF	26509	ENSG00000138119	Myof	226101	ENSMUSG00000048612	EggNOG|Ensembl|HGNC|HomoloGene|Inparanoid|NCBI|OMA|OrthoDB|OrthoMCL|PhylomeDB|Treefam
NCOR2	9612	ENSG00000196498	Ncor2	20602	ENSMUSG00000029478	EggNOG|Ensembl|HGNC|HomoloGene|Inparanoid|NCBI|OMA|OrthoDB|OrthoMCL|Panther|Treefam
NDRG1	10397	ENSG00000104419	Ndrg1	17988	ENSMUSG00000005125	EggNOG|Ensembl|HGNC|HomoloGene|Inparanoid|NCBI|OMA|OrthoDB|OrthoMCL|Panther|PhylomeDB|Treefam
NETO2	81831	ENSG00000171208	Neto2	74513	ENSMUSG00000036902	EggNOG|Ensembl|HGNC|HomoloGene|Inparanoid|NCBI|OMA|OrthoDB|OrthoMCL|Panther|PhylomeDB
NNMT	4837	ENSG00000166741	Nnmt	18113	ENSMUSG00000032271	EggNOG|Ensembl|HGNC|HomoloGene|Inparanoid|NCBI|OMA|OrthoDB|OrthoMCL|Panther|PhylomeDB|Treefam
NOL3	8996	ENSG00000140939	Nol3	78688	ENSMUSG00000014776	EggNOG|Ensembl|HGNC|HomoloGene|NCBI|OMA|OrthoMCL|Panther
NR3C1	2908	ENSG00000113580	Nr3c1	14815	ENSMUSG00000024431	EggNOG|Ensembl|HGNC|HomoloGene|Inparanoid|NCBI|OMA|OrthoDB|OrthoMCL|Panther|Treefam
OSMR	9180	ENSG00000145623	Osmr	18414	ENSMUSG00000022146	EggNOG|Ensembl|HGNC|HomoloGene|Inparanoid|NCBI|OMA|OrthoDB|OrthoMCL|Panther|PhylomeDB|Treefam
P4HA1	5033	ENSG00000122884	P4ha1	18451	ENSMUSG00000019916	EggNOG|Ensembl|HGNC|HomoloGene|Inparanoid|NCBI|OMA|OrthoDB|OrthoMCL|Panther|PhylomeDB
PAG1	55824	ENSG00000076641	Pag1	94212	ENSMUSG00000027508	EggNOG|Ensembl|HGNC|HomoloGene|Inparanoid|NCBI|OMA|OrthoDB|OrthoMCL|Panther|PhylomeDB|Treefam
PAM	5066	ENSG00000145730	Pam	18484	ENSMUSG00000026335	EggNOG|Ensembl|HGNC|HomoloGene|Inparanoid|NCBI|OMA|OrthoDB|OrthoMCL|Panther|Treefam
PCSK6	5046	ENSG00000140479	Pcsk6	18553	ENSMUSG00000030513	EggNOG|Ensembl|HGNC|HomoloGene|Inparanoid|NCBI|OMA|OrthoDB|OrthoMCL|Panther|PhylomeDB
PDIA5	10954	ENSG00000065485	Pdia5	72599	ENSMUSG00000022844	EggNOG|Ensembl|HGNC|HomoloGene|Inparanoid|NCBI|OMA|OrthoDB|OrthoMCL|Panther|PhylomeDB|Treefam
PDK1	5163	ENSG00000152256	Pdk1	228026	ENSMUSG00000006494	EggNOG|Ensembl|HGNC|HomoloGene|Inparanoid|NCBI|OMA|OrthoDB|OrthoMCL|Panther|Treefam
PER2	8864	ENSG00000132326	Per2	18627	ENSMUSG00000055866	EggNOG|Ensembl|HGNC|HomoloGene|Inparanoid|NCBI|OMA|OrthoDB|OrthoMCL|Panther|PhylomeDB|Treefam
PFKFB3	5209	ENSG00000170525	Pfkfb3	170768	ENSMUSG00000026773	EggNOG|Ensembl|HGNC|HomoloGene|Inparanoid|NCBI|OMA|OrthoDB|OrthoMCL|Panther|Treefam
PFKFB4	5210	ENSG00000114268	Pfkfb4	270198	ENSMUSG00000025648	EggNOG|Ensembl|HGNC|HomoloGene|Inparanoid|NCBI|OMA|OrthoDB|OrthoMCL|Panther|PhylomeDB|Treefam
PFKP	5214	ENSG00000067057	Pfkp	56421	ENSMUSG00000021196	EggNOG|Ensembl|HGNC|HomoloGene|Inparanoid|NCBI|OMA|OrthoDB|OrthoMCL|Panther|Treefam
PGK1	5230	ENSG00000102144	Pgk1	18655	ENSMUSG00000062070	Ensembl|HGNC|HomoloGene|Inparanoid|NCBI|OMA|OrthoDB|OrthoMCL|Panther|PhylomeDB|Treefam
PHKA2	5256	ENSG00000044446	Phka2	110094	ENSMUSG00000031295	EggNOG|Ensembl|HGNC|HomoloGene|Inparanoid|NCBI|OMA|OrthoDB|OrthoMCL|Panther|PhylomeDB|Treefam
PKM	5315	ENSG00000067225	Pkm	18746	ENSMUSG00000032294	Ensembl|HGNC|HomoloGene|Inparanoid|NCBI|OMA|OrthoDB|OrthoMCL|Panther|Treefam
PLCB1	23236	ENSG00000182621	Plcb1	18795	ENSMUSG00000051177	Ensembl|HGNC|HomoloGene|Inparanoid|NCBI|OMA|OrthoDB|OrthoMCL|Panther|Treefam
PLOD2	5352	ENSG00000152952	Plod2	26432	ENSMUSG00000032374	EggNOG|Ensembl|HGNC|HomoloGene|Inparanoid|NCBI|OMA|OrthoDB|OrthoMCL|Panther|Treefam
PLSCR1	5359	ENSG00000188313	Plscr1	22038	ENSMUSG00000032369	Ensembl|HGNC|HomoloGene|Inparanoid|OMA|OrthoDB|Panther|Treefam
POU5F1	5460	ENSG00000204531	Pou5f1	18999	ENSMUSG00000024406	Ensembl|HGNC|HomoloGene|NCBI|OMA|OrthoDB|OrthoMCL|Panther|PhylomeDB|Treefam
PPFIA4	8497	ENSG00000143847	Ppfia4	68507	ENSMUSG00000026458	EggNOG|Ensembl|HGNC|NCBI|OMA|OrthoDB|OrthoMCL|Panther|Treefam
PPP1R13L	10848	ENSG00000104881	Ppp1r13l	333654	ENSMUSG00000040734	EggNOG|Ensembl|HGNC|HomoloGene|Inparanoid|NCBI|OMA|OrthoDB|OrthoMCL|Panther|PhylomeDB|Treefam
PRELID2	153768	ENSG00000186314	Prelid2	77619	ENSMUSG00000056671	EggNOG|Ensembl|HGNC|HomoloGene|Inparanoid|NCBI|OMA|OrthoDB|OrthoMCL|Panther|PhylomeDB|Treefam
PRKAG2	51422	ENSG00000106617	Prkag2	108099	ENSMUSG00000028944	EggNOG|Ensembl|HGNC|HomoloGene|NCBI|OMA|OrthoDB|OrthoMCL|Panther|Treefam
PSMG2	56984	ENSG00000128789	Psmg2	107047	ENSMUSG00000024537	EggNOG|Ensembl|HGNC|HomoloGene|Inparanoid|NCBI|OMA|OrthoMCL|Panther|PhylomeDB|Treefam
RLF	6018	ENSG00000117000	Rlf	109263	ENSMUSG00000049878	EggNOG|Ensembl|HGNC|HomoloGene|Inparanoid|NCBI|OMA|OrthoDB|OrthoMCL|Panther|PhylomeDB|Treefam
RNF145	153830	ENSG00000145860	Rnf145	74315	ENSMUSG00000019189	EggNOG|Ensembl|HGNC|HomoloGene|Inparanoid|NCBI|OMA|OrthoDB|OrthoMCL|Panther|PhylomeDB|Treefam
RNF24	11237	ENSG00000101236	Rnf24	51902	ENSMUSG00000048911	EggNOG|Ensembl|HGNC|HomoloGene|Inparanoid|NCBI|OMA|OrthoDB|OrthoMCL|PhylomeDB
SCARB1	949	ENSG00000073060	Scarb1	20778	ENSMUSG00000037936	EggNOG|Ensembl|HGNC|HomoloGene|Inparanoid|NCBI|OMA|OrthoDB|OrthoMCL|Panther|PhylomeDB|Treefam
SEMA5B	54437	ENSG00000082684	Sema5b	20357	ENSMUSG00000052133	EggNOG|Ensembl|HGNC|HomoloGene|Inparanoid|NCBI|OMA|OrthoDB|OrthoMCL|Panther|Treefam
SEMA6A	57556	ENSG00000092421	Sema6a	20358	ENSMUSG00000019647	EggNOG|Ensembl|HGNC|HomoloGene|Inparanoid|NCBI|OMA|OrthoDB|OrthoMCL|Panther|PhylomeDB|Treefam
SGPP2	130367	ENSG00000163082	Sgpp2	433323	ENSMUSG00000032908	EggNOG|Ensembl|HGNC|HomoloGene|Inparanoid|NCBI|OMA|OrthoDB|OrthoMCL|Panther|PhylomeDB|Treefam
SLC15A4	121260	ENSG00000139370	Slc15a4	100561	ENSMUSG00000029416	EggNOG|Ensembl|HGNC|HomoloGene|Inparanoid|NCBI|OMA|OrthoDB|OrthoMCL|Panther|PhylomeDB|Treefam
SLC16A3	9123	ENSG00000141526	Slc16a3	80879	ENSMUSG00000025161	EggNOG|Ensembl|HGNC|HomoloGene|Inparanoid|NCBI|OMA|OrthoDB|OrthoMCL|Panther|PhylomeDB|Treefam
SLC38A1	81539	ENSG00000111371	Slc38a1	105727	ENSMUSG00000023169	EggNOG|Ensembl|HGNC|HomoloGene|Inparanoid|NCBI|OMA|OrthoDB|OrthoMCL|Panther|PhylomeDB|Treefam
SLC41A2	84102	ENSG00000136052	Slc41a2	338365	ENSMUSG00000034591	EggNOG|Ensembl|HGNC|HomoloGene|Inparanoid|NCBI|OMA|OrthoDB|OrthoMCL|Panther|PhylomeDB|Treefam
SLC6A3	6531	ENSG00000142319	Slc6a3	13162	ENSMUSG00000021609	EggNOG|Ensembl|HGNC|HomoloGene|Inparanoid|NCBI|OMA|OrthoDB|OrthoMCL|Panther|PhylomeDB|Treefam
SND1	27044	ENSG00000197157	Snd1	56463	ENSMUSG00000001424	EggNOG|Ensembl|HGNC|HomoloGene|Inparanoid|NCBI|OMA|OrthoDB|OrthoMCL|Panther|PhylomeDB|Treefam
SORBS1	10580	ENSG00000095637	Sorbs1	20411	ENSMUSG00000025006	EggNOG|Ensembl|HGNC|HomoloGene|Inparanoid|NCBI|OMA|OrthoDB|OrthoMCL|Panther|PhylomeDB|Treefam
SPIRE1	56907	ENSG00000134278	Spire1	68166	ENSMUSG00000024533	EggNOG|Ensembl|HGNC|HomoloGene|Inparanoid|NCBI|OMA|OrthoDB|OrthoMCL|Panther|Treefam
STK39	27347	ENSG00000198648	Stk39	53416	ENSMUSG00000027030	EggNOG|Ensembl|HGNC|HomoloGene|Inparanoid|NCBI|OMA|OrthoDB|OrthoMCL|Panther|PhylomeDB|Treefam
TANC2	26115	ENSG00000170921	Tanc2	77097	ENSMUSG00000053580	EggNOG|Ensembl|HGNC|HomoloGene|Inparanoid|NCBI|OMA|OrthoDB|OrthoMCL|Panther|PhylomeDB|Treefam
TBC1D8	11138	ENSG00000204634	Tbc1d8	54610	ENSMUSG00000003134	EggNOG|Ensembl|HGNC|HomoloGene|Inparanoid|NCBI|OMA|OrthoDB|OrthoMCL|Panther|PhylomeDB|Treefam
TBXAS1	6916	ENSG00000059377	Tbxas1	21391	ENSMUSG00000029925	EggNOG|Ensembl|HGNC|HomoloGene|Inparanoid|NCBI|OMA|OrthoDB|OrthoMCL|Panther|PhylomeDB|Treefam
TCAF2	285966	ENSG00000170379	Tcaf2	232748	ENSMUSG00000029851	Ensembl|HGNC|HomoloGene|Inparanoid|NCBI|OMA|OrthoDB|OrthoMCL|Panther|PhylomeDB|Treefam
TCERG1	10915	ENSG00000113649	Tcerg1	56070	ENSMUSG00000024498	EggNOG|Ensembl|HGNC|HomoloGene|Inparanoid|NCBI|OMA|OrthoDB|OrthoMCL|Panther|PhylomeDB|Treefam
TMTC2	160335	ENSG00000179104	Tmtc2	278279	ENSMUSG00000036019	EggNOG|Ensembl|HGNC|HomoloGene|Inparanoid|NCBI|OMA|OrthoDB|OrthoMCL|Panther|PhylomeDB|Treefam
TNFAIP8	25816	ENSG00000145779	Tnfaip8	106869	ENSMUSG00000062210	EggNOG|Ensembl|HGNC|HomoloGene|Inparanoid|NCBI|OMA|OrthoDB|OrthoMCL|Panther|Treefam
TNIP1	10318	ENSG00000145901	Tnip1	57783	ENSMUSG00000020400	EggNOG|Ensembl|HGNC|HomoloGene|Inparanoid|NCBI|OMA|OrthoDB|OrthoMCL|Panther|PhylomeDB|Treefam
TPM1	7168	ENSG00000140416	Tpm1	22003	ENSMUSG00000032366	EggNOG|Ensembl|HGNC|Inparanoid|NCBI|OMA|OrthoDB|OrthoMCL|Panther|PhylomeDB
TRIM9	114088	ENSG00000100505	Trim9	94090	ENSMUSG00000021071	Ensembl|HGNC|HomoloGene|Inparanoid|NCBI|OMA|OrthoDB|OrthoMCL|Panther|PhylomeDB|Treefam
U2SURP	23350	ENSG00000163714	U2surp	67958	ENSMUSG00000032407	EggNOG|Ensembl|HGNC|HomoloGene|Inparanoid|NCBI|OMA|OrthoDB|OrthoMCL|Panther|Treefam
UBE2D2	7322	ENSG00000131508	Ube2d2a	56550	ENSMUSG00000091896	Ensembl|HGNC|HomoloGene|Inparanoid|NCBI|OMA|OrthoDB|OrthoMCL|Panther|PhylomeDB|Treefam
UBR3	130507	ENSG00000144357	Ubr3	68795	ENSMUSG00000044308	Ensembl|HGNC|HomoloGene|Inparanoid|NCBI|OMA|OrthoDB|OrthoMCL|Panther|PhylomeDB
UTRN	7402	ENSG00000152818	Utrn	22288	ENSMUSG00000019820	EggNOG|Ensembl|HGNC|HomoloGene|Inparanoid|NCBI|OMA|OrthoDB|OrthoMCL|Panther|Treefam
VEGFA	7422	ENSG00000112715	Vegfa	22339	ENSMUSG00000023951	Ensembl|HGNC|HomoloGene|Inparanoid|NCBI|OrthoDB|OrthoMCL|Panther|PhylomeDB|Treefam
VPS13B	157680	ENSG00000132549	Vps13b	666173	ENSMUSG00000037646	EggNOG|Ensembl|HGNC|HomoloGene|Inparanoid|NCBI|OMA|OrthoDB|OrthoMCL|Panther|PhylomeDB|Treefam
WSB1	26118	ENSG00000109046	Wsb1	78889	ENSMUSG00000017677	EggNOG|Ensembl|HGNC|HomoloGene|Inparanoid|NCBI|OMA|OrthoDB|OrthoMCL|Panther|PhylomeDB|Treefam
YEATS2	55689	ENSG00000163872	Yeats2	208146	ENSMUSG00000041215	EggNOG|Ensembl|HGNC|HomoloGene|Inparanoid|NCBI|OMA|OrthoDB|OrthoMCL|Panther|PhylomeDB|Treefam
ZNF248	57209	ENSG00000198105	Zfp248	72720	ENSMUSG00000030145	EggNOG|Ensembl|HGNC|HomoloGene|Inparanoid|NCBI|OMA|OrthoDB|OrthoMCL|Panther|PhylomeDB|Treefam
ZNF395	55893	ENSG00000186918	Zfp395	380912	ENSMUSG00000034522	EggNOG|Ensembl|HGNC|HomoloGene|Inparanoid|NCBI|OMA|OrthoDB|OrthoMCL|Panther|Treefam
ZNF532	55205	ENSG00000074657	Zfp532	328977	ENSMUSG00000042439	EggNOG|Ensembl|HGNC|Inparanoid|NCBI|OMA|OrthoDB|OrthoMCL|Panther|PhylomeDB|Treefam
ZNF608	57507	ENSG00000168916	Zfp608	269023	ENSMUSG00000052713	EggNOG|Ensembl|HGNC|HomoloGene|Inparanoid|NCBI|OMA|OrthoDB|OrthoMCL|Panther|PhylomeDB|Treefam

## Sheet: 4_PT_Modules_Correlations
Gene_1	Gene_2	Spearman_Correlation	Heirarchical_Cluster_Gene_1	Heirarchical_Cluster_Gene_2	PT_Module_Gene_1	PT_Module_Gene_2
Fth1	Malat1	-0.614614	H	C	PT Module B	PT Module A
Malat1	Fth1	-0.614614	C	H	PT Module A	PT Module B
Fxyd2	Malat1	-0.606851	H	C	PT Module B	PT Module A
Malat1	Fxyd2	-0.606851	C	H	PT Module A	PT Module B
Fth1	Neat1	-0.566599	H	C	PT Module B	PT Module A
Neat1	Fth1	-0.566599	C	H	PT Module A	PT Module B
Fxyd2	Neat1	-0.56407	H	C	PT Module B	PT Module A
Neat1	Fxyd2	-0.56407	C	H	PT Module A	PT Module B
Fth1	Xist	-0.536061	H	C	PT Module B	PT Module A
Xist	Fth1	-0.536061	C	H	PT Module A	PT Module B
Fxyd2	Xist	-0.530186	H	C	PT Module B	PT Module A
Xist	Fxyd2	-0.530186	C	H	PT Module A	PT Module B
Dbi	Malat1	-0.52119	H	C	PT Module B	PT Module A
Malat1	Dbi	-0.52119	C	H	PT Module A	PT Module B
Prdx5	Malat1	-0.515191	G	C	PT Module B	PT Module A
Malat1	Prdx5	-0.515191	C	G	PT Module A	PT Module B
Fxyd2	Timp3	-0.509508	H	C	PT Module B	PT Module A
Timp3	Fxyd2	-0.509508	C	H	PT Module A	PT Module B
Fth1	Timp3	-0.509434	H	C	PT Module B	PT Module A
Timp3	Fth1	-0.509434	C	H	PT Module A	PT Module B
Fxyd2	Jun	-0.497736	H	D	PT Module B	PT Module A
Jun	Fxyd2	-0.497736	D	H	PT Module A	PT Module B
Prdx5	Xist	-0.49034	G	C	PT Module B	PT Module A
Xist	Prdx5	-0.49034	C	G	PT Module A	PT Module B
Fth1	Jun	-0.482766	H	D	PT Module B	PT Module A
Jun	Fth1	-0.482766	D	H	PT Module A	PT Module B
Prdx5	Neat1	-0.473255	G	C	PT Module B	PT Module A
Neat1	Prdx5	-0.473255	C	G	PT Module A	PT Module B
Ndufa4	Malat1	-0.468532	G	C	PT Module B	PT Module A
Malat1	Ndufa4	-0.468532	C	G	PT Module A	PT Module B
Fth1	Kcnq1ot1	-0.463195	H	C	PT Module B	PT Module A
Kcnq1ot1	Fth1	-0.463195	C	H	PT Module A	PT Module B
Fxyd2	Kcnq1ot1	-0.461323	H	C	PT Module B	PT Module A
Kcnq1ot1	Fxyd2	-0.461323	C	H	PT Module A	PT Module B
Dbi	Neat1	-0.459405	H	C	PT Module B	PT Module A
Neat1	Dbi	-0.459405	C	H	PT Module A	PT Module B
Etfb	Malat1	-0.455886	H	C	PT Module B	PT Module A
Malat1	Etfb	-0.455886	C	H	PT Module A	PT Module B
Ttc36	Malat1	-0.455815	H	C	PT Module B	PT Module A
Malat1	Ttc36	-0.455815	C	H	PT Module A	PT Module B
Chchd2	Malat1	-0.454693	H	C	PT Module B	PT Module A
Malat1	Chchd2	-0.454693	C	H	PT Module A	PT Module B
Tpt1	Malat1	-0.452116	H	C	PT Module B	PT Module A
Malat1	Tpt1	-0.452116	C	H	PT Module A	PT Module B
Cox8a	Malat1	-0.445883	G	C	PT Module B	PT Module A
Malat1	Cox8a	-0.445883	C	G	PT Module A	PT Module B
Cox4i1	Malat1	-0.444297	G	C	PT Module B	PT Module A
Malat1	Cox4i1	-0.444297	C	G	PT Module A	PT Module B
Fth1	Gm26917	-0.442137	H	C	PT Module B	PT Module A
Gm26917	Fth1	-0.442137	C	H	PT Module A	PT Module B
Ndufa4	Xist	-0.441435	G	C	PT Module B	PT Module A
Xist	Ndufa4	-0.441435	C	G	PT Module A	PT Module B
Prdx5	Timp3	-0.441199	G	C	PT Module B	PT Module A
Timp3	Prdx5	-0.441199	C	G	PT Module A	PT Module B
Fth1	Fut9	-0.438322	H	E	PT Module B	PT Module A
Fut9	Fth1	-0.438322	E	H	PT Module A	PT Module B
Fxyd2	Clk1	-0.434626	H	C	PT Module B	PT Module A
Clk1	Fxyd2	-0.434626	C	H	PT Module A	PT Module B
Tpt1	Neat1	-0.434196	H	C	PT Module B	PT Module A
Neat1	Tpt1	-0.434196	C	H	PT Module A	PT Module B
Fxyd2	Gm26917	-0.434097	H	C	PT Module B	PT Module A
Gm26917	Fxyd2	-0.434097	C	H	PT Module A	PT Module B
Gpx4	Malat1	-0.434062	H	C	PT Module B	PT Module A
Malat1	Gpx4	-0.434062	C	H	PT Module A	PT Module B
Ndufa4	Neat1	-0.432684	G	C	PT Module B	PT Module A
Neat1	Ndufa4	-0.432684	C	G	PT Module A	PT Module B
Rpl41	Neat1	-0.430604	G	C	PT Module B	PT Module A
Neat1	Rpl41	-0.430604	C	G	PT Module A	PT Module B
Fxyd2	Fosb	-0.43037	H	D	PT Module B	PT Module A
Fosb	Fxyd2	-0.43037	D	H	PT Module A	PT Module B
Tpt1	Xist	-0.428895	H	C	PT Module B	PT Module A
Xist	Tpt1	-0.428895	C	H	PT Module A	PT Module B
Nme2	Malat1	-0.427462	H	C	PT Module B	PT Module A
Malat1	Nme2	-0.427462	C	H	PT Module A	PT Module B
Fxyd2	Dusp1	-0.426757	H	D	PT Module B	PT Module A
Dusp1	Fxyd2	-0.426757	D	H	PT Module A	PT Module B
Dbi	Timp3	-0.42608	H	C	PT Module B	PT Module A
Timp3	Dbi	-0.42608	C	H	PT Module A	PT Module B
Fth1	Clk1	-0.425278	H	C	PT Module B	PT Module A
Clk1	Fth1	-0.425278	C	H	PT Module A	PT Module B
Fau	Malat1	-0.423513	G	C	PT Module B	PT Module A
Malat1	Fau	-0.423513	C	G	PT Module A	PT Module B
Dbi	Xist	-0.422369	H	C	PT Module B	PT Module A
Xist	Dbi	-0.422369	C	H	PT Module A	PT Module B
Atp5h	Malat1	-0.422011	H	C	PT Module B	PT Module A
Malat1	Atp5h	-0.422011	C	H	PT Module A	PT Module B
Rps8	Malat1	-0.42009	G	C	PT Module B	PT Module A
Malat1	Rps8	-0.42009	C	G	PT Module A	PT Module B
Fxyd2	BC005561	-0.419047	H	C	PT Module B	PT Module A
BC005561	Fxyd2	-0.419047	C	H	PT Module A	PT Module B
Rpl13	Malat1	-0.417902	G	C	PT Module B	PT Module A
Malat1	Rpl13	-0.417902	C	G	PT Module A	PT Module B
Fxyd2	Prpf38b	-0.417569	H	C	PT Module B	PT Module A
Prpf38b	Fxyd2	-0.417569	C	H	PT Module A	PT Module B
Fth1	Prpf38b	-0.416104	H	C	PT Module B	PT Module A
Prpf38b	Fth1	-0.416104	C	H	PT Module A	PT Module B
Fth1	BC005561	-0.415335	H	C	PT Module B	PT Module A
BC005561	Fth1	-0.415335	C	H	PT Module A	PT Module B
Rpl28	Malat1	-0.414105	G	C	PT Module B	PT Module A
Malat1	Rpl28	-0.414105	C	G	PT Module A	PT Module B
Prdx5	Jun	-0.413719	G	D	PT Module B	PT Module A
Jun	Prdx5	-0.413719	D	G	PT Module A	PT Module B
Rps2	Malat1	-0.413323	G	C	PT Module B	PT Module A
Malat1	Rps2	-0.413323	C	G	PT Module A	PT Module B
Atpif1	Malat1	-0.413226	H	C	PT Module B	PT Module A
Malat1	Atpif1	-0.413226	C	H	PT Module A	PT Module B
Etfb	Neat1	-0.413199	H	C	PT Module B	PT Module A
Neat1	Etfb	-0.413199	C	H	PT Module A	PT Module B
Fth1	Dusp1	-0.412889	H	D	PT Module B	PT Module A
Dusp1	Fth1	-0.412889	D	H	PT Module A	PT Module B
Fxyd2	Ccn1	-0.411034	H	D	PT Module B	PT Module A
Ccn1	Fxyd2	-0.411034	D	H	PT Module A	PT Module B
Fau	Neat1	-0.410731	G	C	PT Module B	PT Module A
Neat1	Fau	-0.410731	C	G	PT Module A	PT Module B
Rpl23	Malat1	-0.41042	G	C	PT Module B	PT Module A
Malat1	Rpl23	-0.41042	C	G	PT Module A	PT Module B
Fth1	Fosb	-0.409952	H	D	PT Module B	PT Module A
Fosb	Fth1	-0.409952	D	H	PT Module A	PT Module B
Nme2	Xist	-0.408761	H	C	PT Module B	PT Module A
Xist	Nme2	-0.408761	C	H	PT Module A	PT Module B
Cyb5a	Malat1	-0.408143	H	C	PT Module B	PT Module A
Malat1	Cyb5a	-0.408143	C	H	PT Module A	PT Module B
Cox6c	Neat1	-0.407899	G	C	PT Module B	PT Module A
Neat1	Cox6c	-0.407899	C	G	PT Module A	PT Module B
Atp5e	Malat1	-0.407411	H	C	PT Module B	PT Module A
Malat1	Atp5e	-0.407411	C	H	PT Module A	PT Module B
Atp5e	Neat1	-0.407047	H	C	PT Module B	PT Module A
Neat1	Atp5e	-0.407047	C	H	PT Module A	PT Module B
Cox4i1	Neat1	-0.406079	G	C	PT Module B	PT Module A
Neat1	Cox4i1	-0.406079	C	G	PT Module A	PT Module B
Rps8	Neat1	-0.405289	G	C	PT Module B	PT Module A
Neat1	Rps8	-0.405289	C	G	PT Module A	PT Module B
Cox6c	Malat1	-0.404273	G	C	PT Module B	PT Module A
Malat1	Cox6c	-0.404273	C	G	PT Module A	PT Module B
Cox5a	Malat1	-0.403545	H	C	PT Module B	PT Module A
Malat1	Cox5a	-0.403545	C	H	PT Module A	PT Module B
Chchd2	Neat1	-0.40302	H	C	PT Module B	PT Module A
Neat1	Chchd2	-0.40302	C	H	PT Module A	PT Module B
Rpl32	Malat1	-0.402832	G	C	PT Module B	PT Module A
Malat1	Rpl32	-0.402832	C	G	PT Module A	PT Module B
Rps27a	Malat1	-0.40246	G	C	PT Module B	PT Module A
Malat1	Rps27a	-0.40246	C	G	PT Module A	PT Module B
Rplp1	Malat1	-0.402087	G	C	PT Module B	PT Module A
Malat1	Rplp1	-0.402087	C	G	PT Module A	PT Module B
Cox8a	Neat1	-0.40187	G	C	PT Module B	PT Module A
Neat1	Cox8a	-0.40187	C	G	PT Module A	PT Module B
Atp5d	Malat1	-0.401667	H	C	PT Module B	PT Module A
Malat1	Atp5d	-0.401667	C	H	PT Module A	PT Module B
Fth1	Cpeb4	-0.401443	H	C	PT Module B	PT Module A
Cpeb4	Fth1	-0.401443	C	H	PT Module A	PT Module B
Etfb	Timp3	-0.401409	H	C	PT Module B	PT Module A
Timp3	Etfb	-0.401409	C	H	PT Module A	PT Module B
Fxyd2	Klf6	-0.400883	H	D	PT Module B	PT Module A
Klf6	Fxyd2	-0.400883	D	H	PT Module A	PT Module B
Chchd10	Malat1	-0.399725	H	C	PT Module B	PT Module A
Malat1	Chchd10	-0.399725	C	H	PT Module A	PT Module B
Rpl41	Malat1	-0.398254	G	C	PT Module B	PT Module A
Malat1	Rpl41	-0.398254	C	G	PT Module A	PT Module B
Akr1c21	Malat1	-0.397762	H	C	PT Module B	PT Module A
Malat1	Akr1c21	-0.397762	C	H	PT Module A	PT Module B
Fth1	Slc4a4	-0.397182	H	A	PT Module B	PT Module A
Slc4a4	Fth1	-0.397182	A	H	PT Module A	PT Module B
Cox8a	Xist	-0.396675	G	C	PT Module B	PT Module A
Xist	Cox8a	-0.396675	C	G	PT Module A	PT Module B
Uqcr10	Malat1	-0.396404	G	C	PT Module B	PT Module A
Malat1	Uqcr10	-0.396404	C	G	PT Module A	PT Module B
Rps12	Malat1	-0.395235	G	C	PT Module B	PT Module A
Malat1	Rps12	-0.395235	C	G	PT Module A	PT Module B
Fxyd2	Jund	-0.395075	H	D	PT Module B	PT Module A
Jund	Fxyd2	-0.395075	D	H	PT Module A	PT Module B
Ttc36	Timp3	-0.393255	H	C	PT Module B	PT Module A
Timp3	Ttc36	-0.393255	C	H	PT Module A	PT Module B
Fth1	Klf6	-0.392751	H	D	PT Module B	PT Module A
Klf6	Fth1	-0.392751	D	H	PT Module A	PT Module B
Rps10	Malat1	-0.39228	G	C	PT Module B	PT Module A
Malat1	Rps10	-0.39228	C	G	PT Module A	PT Module B
Rida	Slc34a1	-0.391012	G	A	PT Module B	PT Module A
Slc34a1	Rida	-0.391012	A	G	PT Module A	PT Module B
Atp5l	Malat1	-0.389018	H	C	PT Module B	PT Module A
Malat1	Atp5l	-0.389018	C	H	PT Module A	PT Module B
Fth1	Ccn1	-0.388524	H	D	PT Module B	PT Module A
Ccn1	Fth1	-0.388524	D	H	PT Module A	PT Module B
Atp5h	Neat1	-0.388354	H	C	PT Module B	PT Module A
Neat1	Atp5h	-0.388354	C	H	PT Module A	PT Module B
Gpx4	Neat1	-0.387926	H	C	PT Module B	PT Module A
Neat1	Gpx4	-0.387926	C	H	PT Module A	PT Module B
Rps12	Neat1	-0.387924	G	C	PT Module B	PT Module A
Neat1	Rps12	-0.387924	C	G	PT Module A	PT Module B
Rpl35a	Malat1	-0.38777	G	C	PT Module B	PT Module A
Malat1	Rpl35a	-0.38777	C	G	PT Module A	PT Module B
Rpl27a	Malat1	-0.387103	G	C	PT Module B	PT Module A
Malat1	Rpl27a	-0.387103	C	G	PT Module A	PT Module B
Dbi	Jun	-0.385736	H	D	PT Module B	PT Module A
Jun	Dbi	-0.385736	D	H	PT Module A	PT Module B
Rpl28	Neat1	-0.385034	G	C	PT Module B	PT Module A
Neat1	Rpl28	-0.385034	C	G	PT Module A	PT Module B
Ndufa4	Jun	-0.385018	G	D	PT Module B	PT Module A
Jun	Ndufa4	-0.385018	D	G	PT Module A	PT Module B
Cox7a2	Malat1	-0.384559	G	C	PT Module B	PT Module A
Malat1	Cox7a2	-0.384559	C	G	PT Module A	PT Module B
Prdx5	Kcnq1ot1	-0.384468	G	C	PT Module B	PT Module A
Kcnq1ot1	Prdx5	-0.384468	C	G	PT Module A	PT Module B
Rpl13	Neat1	-0.384394	G	C	PT Module B	PT Module A
Neat1	Rpl13	-0.384394	C	G	PT Module A	PT Module B
Rpl23	Neat1	-0.383787	G	C	PT Module B	PT Module A
Neat1	Rpl23	-0.383787	C	G	PT Module A	PT Module B
Rpl35a	Neat1	-0.383715	G	C	PT Module B	PT Module A
Neat1	Rpl35a	-0.383715	C	G	PT Module A	PT Module B
Fxyd2	Cpeb4	-0.383586	H	C	PT Module B	PT Module A
Cpeb4	Fxyd2	-0.383586	C	H	PT Module A	PT Module B
Rpl11	Malat1	-0.383511	G	C	PT Module B	PT Module A
Malat1	Rpl11	-0.383511	C	G	PT Module A	PT Module B
Tpt1	Timp3	-0.382758	H	C	PT Module B	PT Module A
Timp3	Tpt1	-0.382758	C	H	PT Module A	PT Module B
Fth1	Jund	-0.382384	H	D	PT Module B	PT Module A
Jund	Fth1	-0.382384	D	H	PT Module A	PT Module B
Atpif1	Neat1	-0.382192	H	C	PT Module B	PT Module A
Neat1	Atpif1	-0.382192	C	H	PT Module A	PT Module B
Fth1	Srrm2	-0.381818	H	C	PT Module B	PT Module A
Srrm2	Fth1	-0.381818	C	H	PT Module A	PT Module B
Gapdh	Malat1	-0.381795	H	C	PT Module B	PT Module A
Malat1	Gapdh	-0.381795	C	H	PT Module A	PT Module B
Fth1	Slc34a1	-0.381766	H	A	PT Module B	PT Module A
Slc34a1	Fth1	-0.381766	A	H	PT Module A	PT Module B
Scp2	Malat1	-0.381619	H	C	PT Module B	PT Module A
Malat1	Scp2	-0.381619	C	H	PT Module A	PT Module B
Dbi	Kcnq1ot1	-0.381591	H	C	PT Module B	PT Module A
Kcnq1ot1	Dbi	-0.381591	C	H	PT Module A	PT Module B
Fth1	Golga4	-0.380928	H	C	PT Module B	PT Module A
Golga4	Fth1	-0.380928	C	H	PT Module A	PT Module B
Rpl19	Malat1	-0.380844	G	C	PT Module B	PT Module A
Malat1	Rpl19	-0.380844	C	G	PT Module A	PT Module B
Fau	Timp3	-0.380782	G	C	PT Module B	PT Module A
Timp3	Fau	-0.380782	C	G	PT Module A	PT Module B
Cox7c	Neat1	-0.380712	G	C	PT Module B	PT Module A
Neat1	Cox7c	-0.380712	C	G	PT Module A	PT Module B
Ndufa4	Timp3	-0.380489	G	C	PT Module B	PT Module A
Timp3	Ndufa4	-0.380489	C	G	PT Module A	PT Module B
Nme2	Neat1	-0.379657	H	C	PT Module B	PT Module A
Neat1	Nme2	-0.379657	C	H	PT Module A	PT Module B
Rpl41	Timp3	-0.379262	G	C	PT Module B	PT Module A
Timp3	Rpl41	-0.379262	C	G	PT Module A	PT Module B
Ttc36	Neat1	-0.378796	H	C	PT Module B	PT Module A
Neat1	Ttc36	-0.378796	C	H	PT Module A	PT Module B
Rps8	Timp3	-0.37865	G	C	PT Module B	PT Module A
Timp3	Rps8	-0.37865	C	G	PT Module A	PT Module B
Rida	Malat1	-0.378436	G	C	PT Module B	PT Module A
Malat1	Rida	-0.378436	C	G	PT Module A	PT Module B
Fth1	Rsrp1	-0.377766	H	C	PT Module B	PT Module A
Rsrp1	Fth1	-0.377766	C	H	PT Module A	PT Module B
Fxyd2	Brd2	-0.377456	H	D	PT Module B	PT Module A
Brd2	Fxyd2	-0.377456	D	H	PT Module A	PT Module B
Fxyd2	Fut9	-0.377413	H	E	PT Module B	PT Module A
Fut9	Fxyd2	-0.377413	E	H	PT Module A	PT Module B
Fxyd2	Slc34a1	-0.376404	H	A	PT Module B	PT Module A
Slc34a1	Fxyd2	-0.376404	A	H	PT Module A	PT Module B
Atp5j	Malat1	-0.376384	H	C	PT Module B	PT Module A
Malat1	Atp5j	-0.376384	C	H	PT Module A	PT Module B
Rpl26	Malat1	-0.376197	G	C	PT Module B	PT Module A
Malat1	Rpl26	-0.376197	C	G	PT Module A	PT Module B
Atp5g1	Malat1	-0.375682	H	C	PT Module B	PT Module A
Malat1	Atp5g1	-0.375682	C	H	PT Module A	PT Module B
Ttc36	Slc5a12	-0.375433	H	E	PT Module B	PT Module A
Slc5a12	Ttc36	-0.375433	E	H	PT Module A	PT Module B
Dbi	Gm26917	-0.375414	H	C	PT Module B	PT Module A
Gm26917	Dbi	-0.375414	C	H	PT Module A	PT Module B
Atp5h	Timp3	-0.3753	H	C	PT Module B	PT Module A
Timp3	Atp5h	-0.3753	C	H	PT Module A	PT Module B
Hint1	Malat1	-0.374912	H	C	PT Module B	PT Module A
Malat1	Hint1	-0.374912	C	H	PT Module A	PT Module B
Fxyd2	Golga4	-0.374701	H	C	PT Module B	PT Module A
Golga4	Fxyd2	-0.374701	C	H	PT Module A	PT Module B
Chchd2	Xist	-0.374342	H	C	PT Module B	PT Module A
Xist	Chchd2	-0.374342	C	H	PT Module A	PT Module B
Eef1a1	Slc34a1	-0.373889	G	A	PT Module B	PT Module A
Slc34a1	Eef1a1	-0.373889	A	G	PT Module A	PT Module B
Rplp1	Neat1	-0.37332	G	C	PT Module B	PT Module A
Neat1	Rplp1	-0.37332	C	G	PT Module A	PT Module B
Uqcrh	Malat1	-0.372687	G	C	PT Module B	PT Module A
Malat1	Uqcrh	-0.372687	C	G	PT Module A	PT Module B
Etfb	Slc34a1	-0.372352	H	A	PT Module B	PT Module A
Slc34a1	Etfb	-0.372352	A	H	PT Module A	PT Module B
Uqcr10	Neat1	-0.371884	G	C	PT Module B	PT Module A
Neat1	Uqcr10	-0.371884	C	G	PT Module A	PT Module B
Fth1	Errfi1	-0.37159	H	C	PT Module B	PT Module A
Errfi1	Fth1	-0.37159	C	H	PT Module A	PT Module B
Chchd2	Timp3	-0.371053	H	C	PT Module B	PT Module A
Timp3	Chchd2	-0.371053	C	H	PT Module A	PT Module B
Fxyd2	Ppp1r10	-0.370927	H	C	PT Module B	PT Module A
Ppp1r10	Fxyd2	-0.370927	C	H	PT Module A	PT Module B
Atpif1	Timp3	-0.370222	H	C	PT Module B	PT Module A
Timp3	Atpif1	-0.370222	C	H	PT Module A	PT Module B
Fth1	Luc7l2	-0.370081	H	C	PT Module B	PT Module A
Luc7l2	Fth1	-0.370081	C	H	PT Module A	PT Module B
Etfb	Xist	-0.37003	H	C	PT Module B	PT Module A
Xist	Etfb	-0.37003	C	H	PT Module A	PT Module B
Rpl41	Slc34a1	-0.37001	G	A	PT Module B	PT Module A
Slc34a1	Rpl41	-0.37001	A	G	PT Module A	PT Module B
Atp5l	Neat1	-0.369793	H	C	PT Module B	PT Module A
Neat1	Atp5l	-0.369793	C	H	PT Module A	PT Module B
Rpl13	Timp3	-0.368783	G	C	PT Module B	PT Module A
Timp3	Rpl13	-0.368783	C	G	PT Module A	PT Module B
Ybx1	Xist	-0.368576	H	C	PT Module B	PT Module A
Xist	Ybx1	-0.368576	C	H	PT Module A	PT Module B
Fxyd2	Slc4a4	-0.368101	H	A	PT Module B	PT Module A
Slc4a4	Fxyd2	-0.368101	A	H	PT Module A	PT Module B
Rpl32	Neat1	-0.36706	G	C	PT Module B	PT Module A
Neat1	Rpl32	-0.36706	C	G	PT Module A	PT Module B
Ttc36	Gpx3	-0.366635	H	E	PT Module B	PT Module A
Gpx3	Ttc36	-0.366635	E	H	PT Module A	PT Module B
Tpt1	Jun	-0.366362	H	D	PT Module B	PT Module A
Jun	Tpt1	-0.366362	D	H	PT Module A	PT Module B
Rps27a	Neat1	-0.366146	G	C	PT Module B	PT Module A
Neat1	Rps27a	-0.366146	C	G	PT Module A	PT Module B
Gpx4	Xist	-0.36606	H	C	PT Module B	PT Module A
Xist	Gpx4	-0.36606	C	H	PT Module A	PT Module B
Rpl21	Malat1	-0.365962	G	C	PT Module B	PT Module A
Malat1	Rpl21	-0.365962	C	G	PT Module A	PT Module B
Fth1	Ddx5	-0.36578	H	C	PT Module B	PT Module A
Ddx5	Fth1	-0.36578	C	H	PT Module A	PT Module B
Fxyd2	Srrm2	-0.365672	H	C	PT Module B	PT Module A
Srrm2	Fxyd2	-0.365672	C	H	PT Module A	PT Module B
Fth1	Slc5a12	-0.365465	H	E	PT Module B	PT Module A
Slc5a12	Fth1	-0.365465	E	H	PT Module A	PT Module B
Ttc36	Spp2	-0.364762	H	E	PT Module B	PT Module A
Spp2	Ttc36	-0.364762	E	H	PT Module A	PT Module B
Fxyd2	Luc7l2	-0.364475	H	C	PT Module B	PT Module A
Luc7l2	Fxyd2	-0.364475	C	H	PT Module A	PT Module B
Rpl41	Xist	-0.364367	G	C	PT Module B	PT Module A
Xist	Rpl41	-0.364367	C	G	PT Module A	PT Module B
Rps24	Malat1	-0.363989	G	C	PT Module B	PT Module A
Malat1	Rps24	-0.363989	C	G	PT Module A	PT Module B
Fxyd2	Ptprd	-0.3639	H	A	PT Module B	PT Module A
Ptprd	Fxyd2	-0.3639	A	H	PT Module A	PT Module B
Fth1	Brd2	-0.363789	H	D	PT Module B	PT Module A
Brd2	Fth1	-0.363789	D	H	PT Module A	PT Module B
Cyb5a	Xist	-0.363526	H	C	PT Module B	PT Module A
Xist	Cyb5a	-0.363526	C	H	PT Module A	PT Module B
Park7	Malat1	-0.362911	H	C	PT Module B	PT Module A
Malat1	Park7	-0.362911	C	H	PT Module A	PT Module B
Fxyd2	Syne2	-0.36287	H	C	PT Module B	PT Module A
Syne2	Fxyd2	-0.36287	C	H	PT Module A	PT Module B
Cox6c	Jun	-0.362703	G	D	PT Module B	PT Module A
Jun	Cox6c	-0.362703	D	G	PT Module A	PT Module B
Ttc36	Slc5a2	-0.362684	H	E	PT Module B	PT Module A
Slc5a2	Ttc36	-0.362684	E	H	PT Module A	PT Module B
Rpl35a	Timp3	-0.362343	G	C	PT Module B	PT Module A
Timp3	Rpl35a	-0.362343	C	G	PT Module A	PT Module B
Eef1a1	Malat1	-0.361841	G	C	PT Module B	PT Module A
Malat1	Eef1a1	-0.361841	C	G	PT Module A	PT Module B
Txn1	Malat1	-0.361562	H	C	PT Module B	PT Module A
Malat1	Txn1	-0.361562	C	H	PT Module A	PT Module B
Fth1	Syne2	-0.361245	H	C	PT Module B	PT Module A
Syne2	Fth1	-0.361245	C	H	PT Module A	PT Module B
Fxyd2	Ddx5	-0.361232	H	C	PT Module B	PT Module A
Ddx5	Fxyd2	-0.361232	C	H	PT Module A	PT Module B
Rpl28	Timp3	-0.361188	G	C	PT Module B	PT Module A
Timp3	Rpl28	-0.361188	C	G	PT Module A	PT Module B
Ttc36	Slc4a4	-0.360765	H	A	PT Module B	PT Module A
Slc4a4	Ttc36	-0.360765	A	H	PT Module A	PT Module B
Cox4i1	Xist	-0.36071	G	C	PT Module B	PT Module A
Xist	Cox4i1	-0.36071	C	G	PT Module A	PT Module B
Fth1	Ppp1r10	-0.360591	H	C	PT Module B	PT Module A
Ppp1r10	Fth1	-0.360591	C	H	PT Module A	PT Module B
Atp5e	Timp3	-0.360306	H	C	PT Module B	PT Module A
Timp3	Atp5e	-0.360306	C	H	PT Module A	PT Module B
Prdx5	Clk1	-0.36025	G	C	PT Module B	PT Module A
Clk1	Prdx5	-0.36025	C	G	PT Module A	PT Module B
Prdx1	Malat1	-0.360082	H	C	PT Module B	PT Module A
Malat1	Prdx1	-0.360082	C	H	PT Module A	PT Module B
Rpl23	Timp3	-0.360061	G	C	PT Module B	PT Module A
Timp3	Rpl23	-0.360061	C	G	PT Module A	PT Module B
Fth1	Zbtb20	-0.359999	H	C	PT Module B	PT Module A
Zbtb20	Fth1	-0.359999	C	H	PT Module A	PT Module B
Fth1	Cgnl1	-0.359502	H	C	PT Module B	PT Module A
Cgnl1	Fth1	-0.359502	C	H	PT Module A	PT Module B
Cox5b	Malat1	-0.359498	G	C	PT Module B	PT Module A
Malat1	Cox5b	-0.359498	C	G	PT Module A	PT Module B
Fxyd2	Tra2b	-0.359295	H	C	PT Module B	PT Module A
Tra2b	Fxyd2	-0.359295	C	H	PT Module A	PT Module B
Ttc36	Xist	-0.35917	H	C	PT Module B	PT Module A
Xist	Ttc36	-0.35917	C	H	PT Module A	PT Module B
Atp5o	Malat1	-0.358922	H	C	PT Module B	PT Module A
Malat1	Atp5o	-0.358922	C	H	PT Module A	PT Module B
Fth1	Ptprd	-0.358895	H	A	PT Module B	PT Module A
Ptprd	Fth1	-0.358895	A	H	PT Module A	PT Module B
Fth1	Tra2b	-0.358811	H	C	PT Module B	PT Module A
Tra2b	Fth1	-0.358811	C	H	PT Module A	PT Module B
Atp5e	Xist	-0.358397	H	C	PT Module B	PT Module A
Xist	Atp5e	-0.358397	C	H	PT Module A	PT Module B
Prdx5	Fosb	-0.35777	G	D	PT Module B	PT Module A
Fosb	Prdx5	-0.35777	D	G	PT Module A	PT Module B
Fxyd2	Rsrp1	-0.35763	H	C	PT Module B	PT Module A
Rsrp1	Fxyd2	-0.35763	C	H	PT Module A	PT Module B
Rps2	Neat1	-0.357092	G	C	PT Module B	PT Module A
Neat1	Rps2	-0.357092	C	G	PT Module A	PT Module B
Cox6c	Xist	-0.356965	G	C	PT Module B	PT Module A
Xist	Cox6c	-0.356965	C	G	PT Module A	PT Module B
Miox	Malat1	-0.356914	H	C	PT Module B	PT Module A
Malat1	Miox	-0.356914	C	H	PT Module A	PT Module B
Rpl41	Jun	-0.356884	G	D	PT Module B	PT Module A
Jun	Rpl41	-0.356884	D	G	PT Module A	PT Module B
Rpl24	Malat1	-0.356331	G	C	PT Module B	PT Module A
Malat1	Rpl24	-0.356331	C	G	PT Module A	PT Module B
Rps12	Timp3	-0.356278	G	C	PT Module B	PT Module A
Timp3	Rps12	-0.356278	C	G	PT Module A	PT Module B
Fth1	Myo6	-0.356243	H	C	PT Module B	PT Module A
Myo6	Fth1	-0.356243	C	H	PT Module A	PT Module B
Fau	Slc34a1	-0.355685	G	A	PT Module B	PT Module A
Slc34a1	Fau	-0.355685	A	G	PT Module A	PT Module B
Atp5j2	Malat1	-0.355265	G	C	PT Module B	PT Module A
Malat1	Atp5j2	-0.355265	C	G	PT Module A	PT Module B
Fxyd2	Abcc2	-0.355098	H	A	PT Module B	PT Module A
Abcc2	Fxyd2	-0.355098	A	H	PT Module A	PT Module B
Rps20	Malat1	-0.354695	G	C	PT Module B	PT Module A
Malat1	Rps20	-0.354695	C	G	PT Module A	PT Module B
Rps24	Neat1	-0.354662	G	C	PT Module B	PT Module A
Neat1	Rps24	-0.354662	C	G	PT Module A	PT Module B
Prdx5	Gm26917	-0.35435	G	C	PT Module B	PT Module A
Gm26917	Prdx5	-0.35435	C	G	PT Module A	PT Module B
Fxyd2	Fos	-0.354026	H	D	PT Module B	PT Module A
Fos	Fxyd2	-0.354026	D	H	PT Module A	PT Module B
Rida	Slc5a2	-0.353896	G	E	PT Module B	PT Module A
Slc5a2	Rida	-0.353896	E	G	PT Module A	PT Module B
Fau	Xist	-0.353763	G	C	PT Module B	PT Module A
Xist	Fau	-0.353763	C	G	PT Module A	PT Module B
Fxyd2	Myo6	-0.353741	H	C	PT Module B	PT Module A
Myo6	Fxyd2	-0.353741	C	H	PT Module A	PT Module B
Rps8	Slc34a1	-0.353352	G	A	PT Module B	PT Module A
Slc34a1	Rps8	-0.353352	A	G	PT Module A	PT Module B
Fth1	Atrx	-0.353318	H	C	PT Module B	PT Module A
Atrx	Fth1	-0.353318	C	H	PT Module A	PT Module B
Ndufa6	Malat1	-0.353191	H	C	PT Module B	PT Module A
Malat1	Ndufa6	-0.353191	C	H	PT Module A	PT Module B
Cox4i1	Jun	-0.35283	G	D	PT Module B	PT Module A
Jun	Cox4i1	-0.35283	D	G	PT Module A	PT Module B
Rpl32	Timp3	-0.352438	G	C	PT Module B	PT Module A
Timp3	Rpl32	-0.352438	C	G	PT Module A	PT Module B
Ttc36	Fut9	-0.352317	H	E	PT Module B	PT Module A
Fut9	Ttc36	-0.352317	E	H	PT Module A	PT Module B
Atp5e	Jun	-0.351836	H	D	PT Module B	PT Module A
Jun	Atp5e	-0.351836	D	H	PT Module A	PT Module B
Uqcrq	Malat1	-0.351715	H	C	PT Module B	PT Module A
Malat1	Uqcrq	-0.351715	C	H	PT Module A	PT Module B
Rps3a1	Malat1	-0.350439	G	C	PT Module B	PT Module A
Malat1	Rps3a1	-0.350439	C	G	PT Module A	PT Module B
Rpl35a	Slc34a1	-0.350322	G	A	PT Module B	PT Module A
Slc34a1	Rpl35a	-0.350322	A	G	PT Module A	PT Module B
Atp5h	Xist	-0.349603	H	C	PT Module B	PT Module A
Xist	Atp5h	-0.349603	C	H	PT Module A	PT Module B
Mpc1	Malat1	-0.34959	H	C	PT Module B	PT Module A
Malat1	Mpc1	-0.34959	C	H	PT Module A	PT Module B
Fth1	Ddx3x	-0.349464	H	C	PT Module B	PT Module A
Ddx3x	Fth1	-0.349464	C	H	PT Module A	PT Module B
Rpl27a	Neat1	-0.349458	G	C	PT Module B	PT Module A
Neat1	Rpl27a	-0.349458	C	G	PT Module A	PT Module B
Uqcr10	Xist	-0.349398	G	C	PT Module B	PT Module A
Xist	Uqcr10	-0.349398	C	G	PT Module A	PT Module B
Dbi	Fut9	-0.349365	H	E	PT Module B	PT Module A
Fut9	Dbi	-0.349365	E	H	PT Module A	PT Module B
Akr1c21	Xist	-0.349335	H	C	PT Module B	PT Module A
Xist	Akr1c21	-0.349335	C	H	PT Module A	PT Module B
Rps19	Malat1	-0.349333	G	C	PT Module B	PT Module A
Malat1	Rps19	-0.349333	C	G	PT Module A	PT Module B
Rps27a	Timp3	-0.349239	G	C	PT Module B	PT Module A
Timp3	Rps27a	-0.349239	C	G	PT Module A	PT Module B
Fth1	Chka	-0.348947	H	C	PT Module B	PT Module A
Chka	Fth1	-0.348947	C	H	PT Module A	PT Module B
Cox7a2	Neat1	-0.348888	G	C	PT Module B	PT Module A
Neat1	Cox7a2	-0.348888	C	G	PT Module A	PT Module B
Fth1	Son	-0.34881	H	C	PT Module B	PT Module A
Son	Fth1	-0.34881	C	H	PT Module A	PT Module B
Rps10	Neat1	-0.348603	G	C	PT Module B	PT Module A
Neat1	Rps10	-0.348603	C	G	PT Module A	PT Module B
Prdx5	Dusp1	-0.348526	G	D	PT Module B	PT Module A
Dusp1	Prdx5	-0.348526	D	G	PT Module A	PT Module B
Fxyd2	Slc6a6	-0.348439	H	A	PT Module B	PT Module A
Slc6a6	Fxyd2	-0.348439	A	H	PT Module A	PT Module B
Fth1	Ash1l	-0.348242	H	C	PT Module B	PT Module A
Ash1l	Fth1	-0.348242	C	H	PT Module A	PT Module B
Rida	Timp3	-0.348133	G	C	PT Module B	PT Module A
Timp3	Rida	-0.348133	C	G	PT Module A	PT Module B
Ndufa4	Kcnq1ot1	-0.347868	G	C	PT Module B	PT Module A
Kcnq1ot1	Ndufa4	-0.347868	C	G	PT Module A	PT Module B
Fth1	Slc6a6	-0.347854	H	A	PT Module B	PT Module A
Slc6a6	Fth1	-0.347854	A	H	PT Module A	PT Module B
Prdx5	Klf6	-0.34773	G	D	PT Module B	PT Module A
Klf6	Prdx5	-0.34773	D	G	PT Module A	PT Module B
Rps2	Timp3	-0.347513	G	C	PT Module B	PT Module A
Timp3	Rps2	-0.347513	C	G	PT Module A	PT Module B
Cox7a2	Xist	-0.347478	G	C	PT Module B	PT Module A
Xist	Cox7a2	-0.347478	C	G	PT Module A	PT Module B
Fxyd2	Snx29	-0.346987	H	C	PT Module B	PT Module A
Snx29	Fxyd2	-0.346987	C	H	PT Module A	PT Module B
Fxyd2	Lrp2	-0.346936	H	B	PT Module B	PT Module A
Lrp2	Fxyd2	-0.346936	B	H	PT Module A	PT Module B
Fth1	Snx29	-0.34677	H	C	PT Module B	PT Module A
Snx29	Fth1	-0.34677	C	H	PT Module A	PT Module B
Fxyd2	Chka	-0.346606	H	C	PT Module B	PT Module A
Chka	Fxyd2	-0.346606	C	H	PT Module A	PT Module B
Fth1	Zfp871	-0.346157	H	C	PT Module B	PT Module A
Zfp871	Fth1	-0.346157	C	H	PT Module A	PT Module B
Fxyd2	Hnrnph1	-0.346126	H	C	PT Module B	PT Module A
Hnrnph1	Fxyd2	-0.346126	C	H	PT Module A	PT Module B
Scp2	Neat1	-0.34602	H	C	PT Module B	PT Module A
Neat1	Scp2	-0.34602	C	H	PT Module A	PT Module B
Dbi	Clk1	-0.345989	H	C	PT Module B	PT Module A
Clk1	Dbi	-0.345989	C	H	PT Module A	PT Module B
Rida	Gpx3	-0.345872	G	E	PT Module B	PT Module A
Gpx3	Rida	-0.345872	E	G	PT Module A	PT Module B
Atp5d	Neat1	-0.345672	H	C	PT Module B	PT Module A
Neat1	Atp5d	-0.345672	C	H	PT Module A	PT Module B
Gpx4	Timp3	-0.345519	H	C	PT Module B	PT Module A
Timp3	Gpx4	-0.345519	C	H	PT Module A	PT Module B
Ndufa13	Malat1	-0.345426	H	C	PT Module B	PT Module A
Malat1	Ndufa13	-0.345426	C	H	PT Module A	PT Module B
Rps12	Xist	-0.344467	G	C	PT Module B	PT Module A
Xist	Rps12	-0.344467	C	G	PT Module A	PT Module B
Rpl23	Slc34a1	-0.344357	G	A	PT Module B	PT Module A
Slc34a1	Rpl23	-0.344357	A	G	PT Module A	PT Module B
Etfb	Jun	-0.344346	H	D	PT Module B	PT Module A
Jun	Etfb	-0.344346	D	H	PT Module A	PT Module B
Tpt1	Kcnq1ot1	-0.344321	H	C	PT Module B	PT Module A
Kcnq1ot1	Tpt1	-0.344321	C	H	PT Module A	PT Module B
Atp5j	Neat1	-0.344219	H	C	PT Module B	PT Module A
Neat1	Atp5j	-0.344219	C	H	PT Module A	PT Module B
Rpl11	Neat1	-0.343802	G	C	PT Module B	PT Module A
Neat1	Rpl11	-0.343802	C	G	PT Module A	PT Module B
Rps16	Malat1	-0.343479	G	C	PT Module B	PT Module A
Malat1	Rps16	-0.343479	C	G	PT Module A	PT Module B
Fth1	Hnrnph1	-0.34304	H	C	PT Module B	PT Module A
Hnrnph1	Fth1	-0.34304	C	H	PT Module A	PT Module B
Cox7c	Malat1	-0.342768	G	C	PT Module B	PT Module A
Malat1	Cox7c	-0.342768	C	G	PT Module A	PT Module B
Prdx5	Ccn1	-0.342768	G	D	PT Module B	PT Module A
Ccn1	Prdx5	-0.342768	D	G	PT Module A	PT Module B
Dbi	Prpf38b	-0.34274	H	C	PT Module B	PT Module A
Prpf38b	Dbi	-0.34274	C	H	PT Module A	PT Module B
Fth1	Abcc2	-0.342674	H	A	PT Module B	PT Module A
Abcc2	Fth1	-0.342674	A	H	PT Module A	PT Module B
Fxyd2	Cgnl1	-0.342579	H	C	PT Module B	PT Module A
Cgnl1	Fxyd2	-0.342579	C	H	PT Module A	PT Module B
Prdx5	Prpf38b	-0.34241	G	C	PT Module B	PT Module A
Prpf38b	Prdx5	-0.34241	C	G	PT Module A	PT Module B
Fxyd2	Atrx	-0.342305	H	C	PT Module B	PT Module A
Atrx	Fxyd2	-0.342305	C	H	PT Module A	PT Module B
Atpif1	Xist	-0.342117	H	C	PT Module B	PT Module A
Xist	Atpif1	-0.342117	C	H	PT Module A	PT Module B
Mdh1	Malat1	-0.342108	H	C	PT Module B	PT Module A
Malat1	Mdh1	-0.342108	C	H	PT Module A	PT Module B
Rps8	Xist	-0.341976	G	C	PT Module B	PT Module A
Xist	Rps8	-0.341976	C	G	PT Module A	PT Module B
Rpl26	Neat1	-0.34194	G	C	PT Module B	PT Module A
Neat1	Rpl26	-0.34194	C	G	PT Module A	PT Module B
Fxyd2	Errfi1	-0.341731	H	C	PT Module B	PT Module A
Errfi1	Fxyd2	-0.341731	C	H	PT Module A	PT Module B
Dbi	BC005561	-0.341282	H	C	PT Module B	PT Module A
BC005561	Dbi	-0.341282	C	H	PT Module A	PT Module B
Nme2	Jun	-0.340963	H	D	PT Module B	PT Module A
Jun	Nme2	-0.340963	D	H	PT Module A	PT Module B
Rpl41	Kcnq1ot1	-0.340932	G	C	PT Module B	PT Module A
Kcnq1ot1	Rpl41	-0.340932	C	G	PT Module A	PT Module B
Tpt1	Slc34a1	-0.340825	H	A	PT Module B	PT Module A
Slc34a1	Tpt1	-0.340825	A	H	PT Module A	PT Module B
Cox8a	Jun	-0.340739	G	D	PT Module B	PT Module A
Jun	Cox8a	-0.340739	D	G	PT Module A	PT Module B
Rps26	Malat1	-0.340658	G	C	PT Module B	PT Module A
Malat1	Rps26	-0.340658	C	G	PT Module A	PT Module B
Cox6b1	Malat1	-0.340229	G	C	PT Module B	PT Module A
Malat1	Cox6b1	-0.340229	C	G	PT Module A	PT Module B
Fxyd2	Ash1l	-0.340207	H	C	PT Module B	PT Module A
Ash1l	Fxyd2	-0.340207	C	H	PT Module A	PT Module B
Atp5l	Xist	-0.340176	H	C	PT Module B	PT Module A
Xist	Atp5l	-0.340176	C	H	PT Module A	PT Module B
Rplp0	Malat1	-0.340175	G	C	PT Module B	PT Module A
Malat1	Rplp0	-0.340175	C	G	PT Module A	PT Module B
Cox5a	Neat1	-0.340034	H	C	PT Module B	PT Module A
Neat1	Cox5a	-0.340034	C	H	PT Module A	PT Module B
Etfb	Slc4a4	-0.339977	H	A	PT Module B	PT Module A
Slc4a4	Etfb	-0.339977	A	H	PT Module A	PT Module B
Cox5b	Neat1	-0.339885	G	C	PT Module B	PT Module A
Neat1	Cox5b	-0.339885	C	G	PT Module A	PT Module B
Fau	Jun	-0.339563	G	D	PT Module B	PT Module A
Jun	Fau	-0.339563	D	G	PT Module A	PT Module B
Cyb5a	Neat1	-0.339489	H	C	PT Module B	PT Module A
Neat1	Cyb5a	-0.339489	C	H	PT Module A	PT Module B
Atp5h	Jun	-0.339463	H	D	PT Module B	PT Module A
Jun	Atp5h	-0.339463	D	H	PT Module A	PT Module B
Rpl27a	Timp3	-0.339404	G	C	PT Module B	PT Module A
Timp3	Rpl27a	-0.339404	C	G	PT Module A	PT Module B
Fxyd2	Son	-0.338965	H	C	PT Module B	PT Module A
Son	Fxyd2	-0.338965	C	H	PT Module A	PT Module B
Prdx5	Slc4a4	-0.338785	G	A	PT Module B	PT Module A
Slc4a4	Prdx5	-0.338785	A	G	PT Module A	PT Module B
Uqcrb	Malat1	-0.338742	H	C	PT Module B	PT Module A
Malat1	Uqcrb	-0.338742	C	H	PT Module A	PT Module B
Rida	Acsm2	-0.338711	G	F	PT Module B	PT Module A
Acsm2	Rida	-0.338711	F	G	PT Module A	PT Module B
Akr1a1	Malat1	-0.338654	H	C	PT Module B	PT Module A
Malat1	Akr1a1	-0.338654	C	H	PT Module A	PT Module B
Nme2	Timp3	-0.33846	H	C	PT Module B	PT Module A
Timp3	Nme2	-0.33846	C	H	PT Module A	PT Module B
Fth1	Prrc2c	-0.33827	H	C	PT Module B	PT Module A
Prrc2c	Fth1	-0.33827	C	H	PT Module A	PT Module B
Uqcrh	Neat1	-0.338033	G	C	PT Module B	PT Module A
Neat1	Uqcrh	-0.338033	C	G	PT Module A	PT Module B
Rps9	Malat1	-0.337917	G	C	PT Module B	PT Module A
Malat1	Rps9	-0.337917	C	G	PT Module A	PT Module B
Fth1	Fos	-0.337615	H	D	PT Module B	PT Module A
Fos	Fth1	-0.337615	D	H	PT Module A	PT Module B
Rpl13	Xist	-0.33746	G	C	PT Module B	PT Module A
Xist	Rpl13	-0.33746	C	G	PT Module A	PT Module B
Ndufa4	Fosb	-0.337396	G	D	PT Module B	PT Module A
Fosb	Ndufa4	-0.337396	D	G	PT Module A	PT Module B
Etfb	Kcnq1ot1	-0.337358	H	C	PT Module B	PT Module A
Kcnq1ot1	Etfb	-0.337358	C	H	PT Module A	PT Module B
Cox7c	Xist	-0.337159	G	C	PT Module B	PT Module A
Xist	Cox7c	-0.337159	C	G	PT Module A	PT Module B
Rpl11	Timp3	-0.337055	G	C	PT Module B	PT Module A
Timp3	Rpl11	-0.337055	C	G	PT Module A	PT Module B
Ndufa2	Malat1	-0.337016	G	C	PT Module B	PT Module A
Malat1	Ndufa2	-0.337016	C	G	PT Module A	PT Module B
Fth1	Itpr2	-0.336079	H	E	PT Module B	PT Module A
Itpr2	Fth1	-0.336079	E	H	PT Module A	PT Module B
Gapdh	Neat1	-0.336032	H	C	PT Module B	PT Module A
Neat1	Gapdh	-0.336032	C	H	PT Module A	PT Module B
Dbi	Slc5a12	-0.335891	H	E	PT Module B	PT Module A
Slc5a12	Dbi	-0.335891	E	H	PT Module A	PT Module B
Rps14	Malat1	-0.335875	G	C	PT Module B	PT Module A
Malat1	Rps14	-0.335875	C	G	PT Module A	PT Module B
Rpl18a	Malat1	-0.335873	G	C	PT Module B	PT Module A
Malat1	Rpl18a	-0.335873	C	G	PT Module A	PT Module B
Dbi	Dusp1	-0.33578	H	D	PT Module B	PT Module A
Dusp1	Dbi	-0.33578	D	H	PT Module A	PT Module B
Rps4x	Malat1	-0.335755	G	C	PT Module B	PT Module A
Malat1	Rps4x	-0.335755	C	G	PT Module A	PT Module B
Cyb5a	Timp3	-0.335453	H	C	PT Module B	PT Module A
Timp3	Cyb5a	-0.335453	C	H	PT Module A	PT Module B
Fxyd2	Prrc2c	-0.335346	H	C	PT Module B	PT Module A
Prrc2c	Fxyd2	-0.335346	C	H	PT Module A	PT Module B
Atp5j2	Neat1	-0.335336	G	C	PT Module B	PT Module A
Neat1	Atp5j2	-0.335336	C	G	PT Module A	PT Module B
Ttc36	Slc34a1	-0.335312	H	A	PT Module B	PT Module A
Slc34a1	Ttc36	-0.335312	A	H	PT Module A	PT Module B
Rpl41	Dusp1	-0.335124	G	D	PT Module B	PT Module A
Dusp1	Rpl41	-0.335124	D	G	PT Module A	PT Module B
Rps11	Malat1	-0.335093	G	C	PT Module B	PT Module A
Malat1	Rps11	-0.335093	C	G	PT Module A	PT Module B
Rpl30	Malat1	-0.334949	G	C	PT Module B	PT Module A
Malat1	Rpl30	-0.334949	C	G	PT Module A	PT Module B
Ndufa4	Clk1	-0.33487	G	C	PT Module B	PT Module A
Clk1	Ndufa4	-0.33487	C	G	PT Module A	PT Module B
Rps12	Slc34a1	-0.334812	G	A	PT Module B	PT Module A
Slc34a1	Rps12	-0.334812	A	G	PT Module A	PT Module B
Fth1	Srsf11	-0.334674	H	C	PT Module B	PT Module A
Srsf11	Fth1	-0.334674	C	H	PT Module A	PT Module B
Fxyd2	Sdc4	-0.334444	H	A	PT Module B	PT Module A
Sdc4	Fxyd2	-0.334444	A	H	PT Module A	PT Module B
Cox4i1	Kcnq1ot1	-0.334322	G	C	PT Module B	PT Module A
Kcnq1ot1	Cox4i1	-0.334322	C	G	PT Module A	PT Module B
Rps10	Timp3	-0.334205	G	C	PT Module B	PT Module A
Timp3	Rps10	-0.334205	C	G	PT Module A	PT Module B
Rpl28	Xist	-0.333933	G	C	PT Module B	PT Module A
Xist	Rpl28	-0.333933	C	G	PT Module A	PT Module B
Chchd2	Kcnq1ot1	-0.333897	H	C	PT Module B	PT Module A
Kcnq1ot1	Chchd2	-0.333897	C	H	PT Module A	PT Module B
Rpl35a	Xist	-0.333785	G	C	PT Module B	PT Module A
Xist	Rpl35a	-0.333785	C	G	PT Module A	PT Module B
Rpl19	Neat1	-0.333594	G	C	PT Module B	PT Module A
Neat1	Rpl19	-0.333594	C	G	PT Module A	PT Module B
Akr1c21	Neat1	-0.333327	H	C	PT Module B	PT Module A
Neat1	Akr1c21	-0.333327	C	H	PT Module A	PT Module B
Rpl17	Malat1	-0.333064	G	C	PT Module B	PT Module A
Malat1	Rpl17	-0.333064	C	G	PT Module A	PT Module B
Cox7c	Jun	-0.333	G	D	PT Module B	PT Module A
Jun	Cox7c	-0.333	D	G	PT Module A	PT Module B
Fth1	Fus	-0.332831	H	C	PT Module B	PT Module A
Fus	Fth1	-0.332831	C	H	PT Module A	PT Module B
Prdx5	BC005561	-0.332711	G	C	PT Module B	PT Module A
BC005561	Prdx5	-0.332711	C	G	PT Module A	PT Module B
Cox7b	Malat1	-0.332451	G	C	PT Module B	PT Module A
Malat1	Cox7b	-0.332451	C	G	PT Module A	PT Module B
Rps25	Malat1	-0.33229	G	C	PT Module B	PT Module A
Malat1	Rps25	-0.33229	C	G	PT Module A	PT Module B
Rida	Slc5a12	-0.332232	G	E	PT Module B	PT Module A
Slc5a12	Rida	-0.332232	E	G	PT Module A	PT Module B
Atp5g1	Neat1	-0.332064	H	C	PT Module B	PT Module A
Neat1	Atp5g1	-0.332064	C	H	PT Module A	PT Module B
Fxyd2	Igf1r	-0.33171	H	A	PT Module B	PT Module A
Igf1r	Fxyd2	-0.33171	A	H	PT Module A	PT Module B
Rps8	Jun	-0.331698	G	D	PT Module B	PT Module A
Jun	Rps8	-0.331698	D	G	PT Module A	PT Module B
Uqcrq	Neat1	-0.331673	H	C	PT Module B	PT Module A
Neat1	Uqcrq	-0.331673	C	H	PT Module A	PT Module B
Rps18	Malat1	-0.331485	G	C	PT Module B	PT Module A
Malat1	Rps18	-0.331485	C	G	PT Module A	PT Module B
Rplp1	Timp3	-0.331464	G	C	PT Module B	PT Module A
Timp3	Rplp1	-0.331464	C	G	PT Module A	PT Module B
Fth1	Lipa	-0.331332	H	A	PT Module B	PT Module A
Lipa	Fth1	-0.331332	A	H	PT Module A	PT Module B
Dbi	Slc4a4	-0.33115	H	A	PT Module B	PT Module A
Slc4a4	Dbi	-0.33115	A	H	PT Module A	PT Module B
Fth1	Ank3	-0.330988	H	C	PT Module B	PT Module A
Ank3	Fth1	-0.330988	C	H	PT Module A	PT Module B
Rida	Slc4a4	-0.330985	G	A	PT Module B	PT Module A
Slc4a4	Rida	-0.330985	A	G	PT Module A	PT Module B
Atp5l	Jun	-0.33095	H	D	PT Module B	PT Module A
Jun	Atp5l	-0.33095	D	H	PT Module A	PT Module B
Rpl26	Timp3	-0.330948	G	C	PT Module B	PT Module A
Timp3	Rpl26	-0.330948	C	G	PT Module A	PT Module B
Gapdh	Timp3	-0.330713	H	C	PT Module B	PT Module A
Timp3	Gapdh	-0.330713	C	H	PT Module A	PT Module B
Fxyd2	Trpm7	-0.330666	H	C	PT Module B	PT Module A
Trpm7	Fxyd2	-0.330666	C	H	PT Module A	PT Module B
Atpif1	Jun	-0.330508	H	D	PT Module B	PT Module A
Jun	Atpif1	-0.330508	D	H	PT Module A	PT Module B
Etfb	Gm26917	-0.33035	H	C	PT Module B	PT Module A
Gm26917	Etfb	-0.33035	C	H	PT Module A	PT Module B
Tpt1	Gm26917	-0.330204	H	C	PT Module B	PT Module A
Gm26917	Tpt1	-0.330204	C	H	PT Module A	PT Module B
Fxyd2	Ddx3x	-0.330176	H	C	PT Module B	PT Module A
Ddx3x	Fxyd2	-0.330176	C	H	PT Module A	PT Module B
Rpl28	Jun	-0.329893	G	D	PT Module B	PT Module A
Jun	Rpl28	-0.329893	D	G	PT Module A	PT Module B
Rpl21	Neat1	-0.329621	G	C	PT Module B	PT Module A
Neat1	Rpl21	-0.329621	C	G	PT Module A	PT Module B
Rpl32	Slc34a1	-0.329556	G	A	PT Module B	PT Module A
Slc34a1	Rpl32	-0.329556	A	G	PT Module A	PT Module B
Chchd10	Neat1	-0.329406	H	C	PT Module B	PT Module A
Neat1	Chchd10	-0.329406	C	H	PT Module A	PT Module B
Atp5d	Xist	-0.329331	H	C	PT Module B	PT Module A
Xist	Atp5d	-0.329331	C	H	PT Module A	PT Module B
Rpl13	Slc34a1	-0.329203	G	A	PT Module B	PT Module A
Slc34a1	Rpl13	-0.329203	A	G	PT Module A	PT Module B
Atp5d	Timp3	-0.329111	H	C	PT Module B	PT Module A
Timp3	Atp5d	-0.329111	C	H	PT Module A	PT Module B
Fth1	Rbm25	-0.328833	H	C	PT Module B	PT Module A
Rbm25	Fth1	-0.328833	C	H	PT Module A	PT Module B
Rps8	Kcnq1ot1	-0.328666	G	C	PT Module B	PT Module A
Kcnq1ot1	Rps8	-0.328666	C	G	PT Module A	PT Module B
Rpl21	Timp3	-0.328153	G	C	PT Module B	PT Module A
Timp3	Rpl21	-0.328153	C	G	PT Module A	PT Module B
Rpl24	Neat1	-0.328055	G	C	PT Module B	PT Module A
Neat1	Rpl24	-0.328055	C	G	PT Module A	PT Module B
Fxyd2	Srsf11	-0.327834	H	C	PT Module B	PT Module A
Srsf11	Fxyd2	-0.327834	C	H	PT Module A	PT Module B
Fth1	Trpm7	-0.327656	H	C	PT Module B	PT Module A
Trpm7	Fth1	-0.327656	C	H	PT Module A	PT Module B
Cox8a	Kcnq1ot1	-0.327241	G	C	PT Module B	PT Module A
Kcnq1ot1	Cox8a	-0.327241	C	G	PT Module A	PT Module B
Ndufb10	Malat1	-0.327194	H	C	PT Module B	PT Module A
Malat1	Ndufb10	-0.327194	C	H	PT Module A	PT Module B
Rpl15	Malat1	-0.327151	G	C	PT Module B	PT Module A
Malat1	Rpl15	-0.327151	C	G	PT Module A	PT Module B
Dbi	Fosb	-0.327083	H	D	PT Module B	PT Module A
Fosb	Dbi	-0.327083	D	H	PT Module A	PT Module B
Dbi	Slc34a1	-0.327024	H	A	PT Module B	PT Module A
Slc34a1	Dbi	-0.327024	A	H	PT Module A	PT Module B
Rps26	Neat1	-0.326837	G	C	PT Module B	PT Module A
Neat1	Rps26	-0.326837	C	G	PT Module A	PT Module B
Rps20	Neat1	-0.326755	G	C	PT Module B	PT Module A
Neat1	Rps20	-0.326755	C	G	PT Module A	PT Module B
Cox8a	Timp3	-0.326712	G	C	PT Module B	PT Module A
Timp3	Cox8a	-0.326712	C	G	PT Module A	PT Module B
Fau	Kcnq1ot1	-0.32665	G	C	PT Module B	PT Module A
Kcnq1ot1	Fau	-0.32665	C	G	PT Module A	PT Module B
Prdx5	Fut9	-0.326638	G	E	PT Module B	PT Module A
Fut9	Prdx5	-0.326638	E	G	PT Module A	PT Module B
Chchd2	Gm26917	-0.326612	H	C	PT Module B	PT Module A
Gm26917	Chchd2	-0.326612	C	H	PT Module A	PT Module B
Prdx5	Cpeb4	-0.326602	G	C	PT Module B	PT Module A
Cpeb4	Prdx5	-0.326602	C	G	PT Module A	PT Module B
Uqcr11	Malat1	-0.325943	G	C	PT Module B	PT Module A
Malat1	Uqcr11	-0.325943	C	G	PT Module A	PT Module B
Fxyd2	Zbtb20	-0.325914	H	C	PT Module B	PT Module A
Zbtb20	Fxyd2	-0.325914	C	H	PT Module A	PT Module B
Uqcrq	Xist	-0.325901	H	C	PT Module B	PT Module A
Xist	Uqcrq	-0.325901	C	H	PT Module A	PT Module B
Rps12	Jun	-0.325876	G	D	PT Module B	PT Module A
Jun	Rps12	-0.325876	D	G	PT Module A	PT Module B
Ttc36	Slc6a19	-0.325548	H	E	PT Module B	PT Module A
Slc6a19	Ttc36	-0.325548	E	H	PT Module A	PT Module B
Cox4i1	Gm26917	-0.32541	G	C	PT Module B	PT Module A
Gm26917	Cox4i1	-0.32541	C	G	PT Module A	PT Module B
Fxyd2	Zfp871	-0.325306	H	C	PT Module B	PT Module A
Zfp871	Fxyd2	-0.325306	C	H	PT Module A	PT Module B
Atp5l	Timp3	-0.325113	H	C	PT Module B	PT Module A
Timp3	Atp5l	-0.325113	C	H	PT Module A	PT Module B
Fth1	Igf1r	-0.325006	H	A	PT Module B	PT Module A
Igf1r	Fth1	-0.325006	A	H	PT Module A	PT Module B
Rps27a	Xist	-0.324928	G	C	PT Module B	PT Module A
Xist	Rps27a	-0.324928	C	G	PT Module A	PT Module B
Rps13	Malat1	-0.324916	G	C	PT Module B	PT Module A
Malat1	Rps13	-0.324916	C	G	PT Module A	PT Module B
Rps8	Gm26917	-0.324828	G	C	PT Module B	PT Module A
Gm26917	Rps8	-0.324828	C	G	PT Module A	PT Module B
Cox6c	Kcnq1ot1	-0.324428	G	C	PT Module B	PT Module A
Kcnq1ot1	Cox6c	-0.324428	C	G	PT Module A	PT Module B
Gapdh	Lrp2	-0.324421	H	B	PT Module B	PT Module A
Lrp2	Gapdh	-0.324421	B	H	PT Module A	PT Module B
Rps7	Malat1	-0.324407	G	C	PT Module B	PT Module A
Malat1	Rps7	-0.324407	C	G	PT Module A	PT Module B
Gpx4	Jun	-0.324383	H	D	PT Module B	PT Module A
Jun	Gpx4	-0.324383	D	H	PT Module A	PT Module B
Fxyd2	Lipa	-0.324359	H	A	PT Module B	PT Module A
Lipa	Fxyd2	-0.324359	A	H	PT Module A	PT Module B
Rps23	Malat1	-0.324291	G	C	PT Module B	PT Module A
Malat1	Rps23	-0.324291	C	G	PT Module A	PT Module B
Uqcr10	Jun	-0.324244	G	D	PT Module B	PT Module A
Jun	Uqcr10	-0.324244	D	G	PT Module A	PT Module B
Prdx5	Ddx5	-0.324106	G	C	PT Module B	PT Module A
Ddx5	Prdx5	-0.324106	C	G	PT Module A	PT Module B
Cox4i1	Clk1	-0.323956	G	C	PT Module B	PT Module A
Clk1	Cox4i1	-0.323956	C	G	PT Module A	PT Module B
Uqcr11	Neat1	-0.32395	G	C	PT Module B	PT Module A
Neat1	Uqcr11	-0.32395	C	G	PT Module A	PT Module B
Atp5j	Timp3	-0.323823	H	C	PT Module B	PT Module A
Timp3	Atp5j	-0.323823	C	H	PT Module A	PT Module B
Atp5e	Kcnq1ot1	-0.323809	H	C	PT Module B	PT Module A
Kcnq1ot1	Atp5e	-0.323809	C	H	PT Module A	PT Module B
Ndufa6	Neat1	-0.323776	H	C	PT Module B	PT Module A
Neat1	Ndufa6	-0.323776	C	H	PT Module A	PT Module B
Cox6c	Dusp1	-0.323545	G	D	PT Module B	PT Module A
Dusp1	Cox6c	-0.323545	D	G	PT Module A	PT Module B
Rpl27	Malat1	-0.323363	G	C	PT Module B	PT Module A
Malat1	Rpl27	-0.323363	C	G	PT Module A	PT Module B
Fxyd2	Rbm25	-0.323291	H	C	PT Module B	PT Module A
Rbm25	Fxyd2	-0.323291	C	H	PT Module A	PT Module B
Fxyd2	Fus	-0.323015	H	C	PT Module B	PT Module A
Fus	Fxyd2	-0.323015	C	H	PT Module A	PT Module B
Fxyd2	Akap9	-0.323012	H	A	PT Module B	PT Module A
Akap9	Fxyd2	-0.323012	A	H	PT Module A	PT Module B
Fbp1	Malat1	-0.322695	H	C	PT Module B	PT Module A
Malat1	Fbp1	-0.322695	C	H	PT Module A	PT Module B
Cox5a	Xist	-0.322446	H	C	PT Module B	PT Module A
Xist	Cox5a	-0.322446	C	H	PT Module A	PT Module B
Prdx5	Spp1	-0.322353	G	A	PT Module B	PT Module A
Spp1	Prdx5	-0.322353	A	G	PT Module A	PT Module B
Fxyd2	Itpr2	-0.322243	H	E	PT Module B	PT Module A
Itpr2	Fxyd2	-0.322243	E	H	PT Module A	PT Module B
Rpl41	Gm26917	-0.322221	G	C	PT Module B	PT Module A
Gm26917	Rpl41	-0.322221	C	G	PT Module A	PT Module B
Ndufa4	Dusp1	-0.321997	G	D	PT Module B	PT Module A
Dusp1	Ndufa4	-0.321997	D	G	PT Module A	PT Module B
Atp5e	Slc34a1	-0.321796	H	A	PT Module B	PT Module A
Slc34a1	Atp5e	-0.321796	A	H	PT Module A	PT Module B
Fth1	Slc6a19	-0.321625	H	E	PT Module B	PT Module A
Slc6a19	Fth1	-0.321625	E	H	PT Module A	PT Module B
Rpl10	Malat1	-0.321468	G	C	PT Module B	PT Module A
Malat1	Rpl10	-0.321468	C	G	PT Module A	PT Module B
Rpl13a	Malat1	-0.321392	G	C	PT Module B	PT Module A
Malat1	Rpl13a	-0.321392	C	G	PT Module A	PT Module B
Rpl19	Timp3	-0.3213	G	C	PT Module B	PT Module A
Timp3	Rpl19	-0.3213	C	G	PT Module A	PT Module B
Chchd2	Jun	-0.321236	H	D	PT Module B	PT Module A
Jun	Chchd2	-0.321236	D	H	PT Module A	PT Module B
Prdx5	Jund	-0.321009	G	D	PT Module B	PT Module A
Jund	Prdx5	-0.321009	D	G	PT Module A	PT Module B
Tpt1	Clk1	-0.320766	H	C	PT Module B	PT Module A
Clk1	Tpt1	-0.320766	C	H	PT Module A	PT Module B
Atp5a1	Malat1	-0.320717	H	C	PT Module B	PT Module A
Malat1	Atp5a1	-0.320717	C	H	PT Module A	PT Module B
Rpl13	Jun	-0.320675	G	D	PT Module B	PT Module A
Jun	Rpl13	-0.320675	D	G	PT Module A	PT Module B
Atp5o	Neat1	-0.320622	H	C	PT Module B	PT Module A
Neat1	Atp5o	-0.320622	C	H	PT Module A	PT Module B
Cox6b1	Neat1	-0.320612	G	C	PT Module B	PT Module A
Neat1	Cox6b1	-0.320612	C	G	PT Module A	PT Module B
Rpl32	Xist	-0.320454	G	C	PT Module B	PT Module A
Xist	Rpl32	-0.320454	C	G	PT Module A	PT Module B
Fau	Gm26917	-0.320398	G	C	PT Module B	PT Module A
Gm26917	Fau	-0.320398	C	G	PT Module A	PT Module B
Prdx5	Errfi1	-0.320146	G	C	PT Module B	PT Module A
Errfi1	Prdx5	-0.320146	C	G	PT Module A	PT Module B
Rida	Neat1	-0.32006	G	C	PT Module B	PT Module A
Neat1	Rida	-0.32006	C	G	PT Module A	PT Module B
Rps19	Neat1	-0.320038	G	C	PT Module B	PT Module A
Neat1	Rps19	-0.320038	C	G	PT Module A	PT Module B
Ybx1	Malat1	-0.320034	H	C	PT Module B	PT Module A
Malat1	Ybx1	-0.320034	C	H	PT Module A	PT Module B
Hint1	Neat1	-0.319985	H	C	PT Module B	PT Module A
Neat1	Hint1	-0.319985	C	H	PT Module A	PT Module B
Cox6c	Fosb	-0.319913	G	D	PT Module B	PT Module A
Fosb	Cox6c	-0.319913	D	G	PT Module A	PT Module B
Cox4i1	Timp3	-0.319857	G	C	PT Module B	PT Module A
Timp3	Cox4i1	-0.319857	C	G	PT Module A	PT Module B
Ttc36	Jun	-0.31977	H	D	PT Module B	PT Module A
Jun	Ttc36	-0.31977	D	H	PT Module A	PT Module B
Rpl28	Slc34a1	-0.319703	G	A	PT Module B	PT Module A
Slc34a1	Rpl28	-0.319703	A	G	PT Module A	PT Module B
Tpt1	Fosb	-0.319635	H	D	PT Module B	PT Module A
Fosb	Tpt1	-0.319635	D	H	PT Module A	PT Module B
Fxyd2	Slc47a1	-0.319541	H	A	PT Module B	PT Module A
Slc47a1	Fxyd2	-0.319541	A	H	PT Module A	PT Module B
Gpx4	Kcnq1ot1	-0.319337	H	C	PT Module B	PT Module A
Kcnq1ot1	Gpx4	-0.319337	C	H	PT Module A	PT Module B
Scp2	Timp3	-0.319228	H	C	PT Module B	PT Module A
Timp3	Scp2	-0.319228	C	H	PT Module A	PT Module B
Chchd2	Slc34a1	-0.31919	H	A	PT Module B	PT Module A
Slc34a1	Chchd2	-0.31919	A	H	PT Module A	PT Module B
Fth1	Snrnp70	-0.319135	H	C	PT Module B	PT Module A
Snrnp70	Fth1	-0.319135	C	H	PT Module A	PT Module B
Scp2	Xist	-0.319043	H	C	PT Module B	PT Module A
Xist	Scp2	-0.319043	C	H	PT Module A	PT Module B
Cox4i1	BC005561	-0.318812	G	C	PT Module B	PT Module A
BC005561	Cox4i1	-0.318812	C	G	PT Module A	PT Module B
Eef1a1	Neat1	-0.318677	G	C	PT Module B	PT Module A
Neat1	Eef1a1	-0.318677	C	G	PT Module A	PT Module B
Ybx1	Neat1	-0.318604	H	C	PT Module B	PT Module A
Neat1	Ybx1	-0.318604	C	H	PT Module A	PT Module B
Ndufa4	Gm26917	-0.318586	G	C	PT Module B	PT Module A
Gm26917	Ndufa4	-0.318586	C	G	PT Module A	PT Module B
Fth1	Slc25a36	-0.318273	H	C	PT Module B	PT Module A
Slc25a36	Fth1	-0.318273	C	H	PT Module A	PT Module B
Ttc36	Kcnq1ot1	-0.31803	H	C	PT Module B	PT Module A
Kcnq1ot1	Ttc36	-0.31803	C	H	PT Module A	PT Module B
Cyb5a	Slc4a4	-0.31788	H	A	PT Module B	PT Module A
Slc4a4	Cyb5a	-0.31788	A	H	PT Module A	PT Module B
Rpsa	Malat1	-0.317767	G	C	PT Module B	PT Module A
Malat1	Rpsa	-0.317767	C	G	PT Module A	PT Module B
Rpl23	Xist	-0.317753	G	C	PT Module B	PT Module A
Xist	Rpl23	-0.317753	C	G	PT Module A	PT Module B
Ndufa4	Ccn1	-0.317548	G	D	PT Module B	PT Module A
Ccn1	Ndufa4	-0.317548	D	G	PT Module A	PT Module B
Rps24	Timp3	-0.317438	G	C	PT Module B	PT Module A
Timp3	Rps24	-0.317438	C	G	PT Module A	PT Module B
Rps15a	Malat1	-0.317173	G	C	PT Module B	PT Module A
Malat1	Rps15a	-0.317173	C	G	PT Module A	PT Module B
Scp2	Slc34a1	-0.316864	H	A	PT Module B	PT Module A
Slc34a1	Scp2	-0.316864	A	H	PT Module A	PT Module B
Cox6c	Timp3	-0.316757	G	C	PT Module B	PT Module A
Timp3	Cox6c	-0.316757	C	G	PT Module A	PT Module B
Fxyd2	Slc5a12	-0.316679	H	E	PT Module B	PT Module A
Slc5a12	Fxyd2	-0.316679	E	H	PT Module A	PT Module B
Prdx5	Srrm2	-0.316671	G	C	PT Module B	PT Module A
Srrm2	Prdx5	-0.316671	C	G	PT Module A	PT Module B
Atp5c1	Malat1	-0.316112	H	C	PT Module B	PT Module A
Malat1	Atp5c1	-0.316112	C	H	PT Module A	PT Module B
Etfb	Fut9	-0.316109	H	E	PT Module B	PT Module A
Fut9	Etfb	-0.316109	E	H	PT Module A	PT Module B
Atp5mpl	Malat1	-0.315955	H	C	PT Module B	PT Module A
Malat1	Atp5mpl	-0.315955	C	H	PT Module A	PT Module B
Uqcr10	Timp3	-0.315918	G	C	PT Module B	PT Module A
Timp3	Uqcr10	-0.315918	C	G	PT Module A	PT Module B
Atp5j	Xist	-0.315874	H	C	PT Module B	PT Module A
Xist	Atp5j	-0.315874	C	H	PT Module A	PT Module B
Rpl21	Slc34a1	-0.315701	G	A	PT Module B	PT Module A
Slc34a1	Rpl21	-0.315701	A	G	PT Module A	PT Module B
Ndufa2	Neat1	-0.315558	G	C	PT Module B	PT Module A
Neat1	Ndufa2	-0.315558	C	G	PT Module A	PT Module B
Atp5e	Dusp1	-0.315535	H	D	PT Module B	PT Module A
Dusp1	Atp5e	-0.315535	D	H	PT Module A	PT Module B
Cox6c	Clk1	-0.315498	G	C	PT Module B	PT Module A
Clk1	Cox6c	-0.315498	C	G	PT Module A	PT Module B
Fth1	Itpr1	-0.315085	H	A	PT Module B	PT Module A
Itpr1	Fth1	-0.315085	A	H	PT Module A	PT Module B
Ndufa4	Prpf38b	-0.315048	G	C	PT Module B	PT Module A
Prpf38b	Ndufa4	-0.315048	C	G	PT Module A	PT Module B
Rps3a1	Neat1	-0.315031	G	C	PT Module B	PT Module A
Neat1	Rps3a1	-0.315031	C	G	PT Module A	PT Module B
Fxyd2	Snrnp70	-0.314996	H	C	PT Module B	PT Module A
Snrnp70	Fxyd2	-0.314996	C	H	PT Module A	PT Module B
Ndufa4	Klf6	-0.314824	G	D	PT Module B	PT Module A
Klf6	Ndufa4	-0.314824	D	G	PT Module A	PT Module B
Cox6c	Jund	-0.314816	G	D	PT Module B	PT Module A
Jund	Cox6c	-0.314816	D	G	PT Module A	PT Module B
Rps20	Timp3	-0.314712	G	C	PT Module B	PT Module A
Timp3	Rps20	-0.314712	C	G	PT Module A	PT Module B
Fxyd2	Itpr1	-0.314683	H	A	PT Module B	PT Module A
Itpr1	Fxyd2	-0.314683	A	H	PT Module A	PT Module B
Fxyd2	Atp1b1	-0.314553	H	A	PT Module B	PT Module A
Atp1b1	Fxyd2	-0.314553	A	H	PT Module A	PT Module B
Etfb	Slc5a12	-0.314422	H	E	PT Module B	PT Module A
Slc5a12	Etfb	-0.314422	E	H	PT Module A	PT Module B
Rpl35a	Jun	-0.314307	G	D	PT Module B	PT Module A
Jun	Rpl35a	-0.314307	D	G	PT Module A	PT Module B
Dbi	Srrm2	-0.314247	H	C	PT Module B	PT Module A
Srrm2	Dbi	-0.314247	C	H	PT Module A	PT Module B
Rpl23	Jun	-0.314245	G	D	PT Module B	PT Module A
Jun	Rpl23	-0.314245	D	G	PT Module A	PT Module B
Cycs	Xist	-0.314242	H	C	PT Module B	PT Module A
Xist	Cycs	-0.314242	C	H	PT Module A	PT Module B
Ppia	Malat1	-0.314119	H	C	PT Module B	PT Module A
Malat1	Ppia	-0.314119	C	H	PT Module A	PT Module B
Cyb5a	Fut9	-0.314089	H	E	PT Module B	PT Module A
Fut9	Cyb5a	-0.314089	E	H	PT Module A	PT Module B
Rps2	Slc34a1	-0.313403	G	A	PT Module B	PT Module A
Slc34a1	Rps2	-0.313403	A	G	PT Module A	PT Module B
Atp5h	Kcnq1ot1	-0.313401	H	C	PT Module B	PT Module A
Kcnq1ot1	Atp5h	-0.313401	C	H	PT Module A	PT Module B
Ndufa13	Neat1	-0.313326	H	C	PT Module B	PT Module A
Neat1	Ndufa13	-0.313326	C	H	PT Module A	PT Module B
Akr1a1	Lrp2	-0.313011	H	B	PT Module B	PT Module A
Lrp2	Akr1a1	-0.313011	B	H	PT Module A	PT Module B
Tpt1	BC005561	-0.313011	H	C	PT Module B	PT Module A
BC005561	Tpt1	-0.313011	C	H	PT Module A	PT Module B
Cox6b1	Xist	-0.312942	G	C	PT Module B	PT Module A
Xist	Cox6b1	-0.312942	C	G	PT Module A	PT Module B
Rpl13	Kcnq1ot1	-0.312428	G	C	PT Module B	PT Module A
Kcnq1ot1	Rpl13	-0.312428	C	G	PT Module A	PT Module B
Cox7c	Dusp1	-0.312306	G	D	PT Module B	PT Module A
Dusp1	Cox7c	-0.312306	D	G	PT Module A	PT Module B
Atp5g1	Xist	-0.312239	H	C	PT Module B	PT Module A
Xist	Atp5g1	-0.312239	C	H	PT Module A	PT Module B
Dbi	Rsrp1	-0.312164	H	C	PT Module B	PT Module A
Rsrp1	Dbi	-0.312164	C	H	PT Module A	PT Module B
Rps27a	Slc34a1	-0.312103	G	A	PT Module B	PT Module A
Slc34a1	Rps27a	-0.312103	A	G	PT Module A	PT Module B
Rps29	Neat1	-0.311884	G	C	PT Module B	PT Module A
Neat1	Rps29	-0.311884	C	G	PT Module A	PT Module B
Rps2	Xist	-0.311683	G	C	PT Module B	PT Module A
Xist	Rps2	-0.311683	C	G	PT Module A	PT Module B
Fxyd2	Ank3	-0.311463	H	C	PT Module B	PT Module A
Ank3	Fxyd2	-0.311463	C	H	PT Module A	PT Module B
Fth1	Kcnj15	-0.311044	H	A	PT Module B	PT Module A
Kcnj15	Fth1	-0.311044	A	H	PT Module A	PT Module B
Uqcrh	Xist	-0.311031	G	C	PT Module B	PT Module A
Xist	Uqcrh	-0.311031	C	G	PT Module A	PT Module B
Rpl37a	Neat1	-0.310922	G	C	PT Module B	PT Module A
Neat1	Rpl37a	-0.310922	C	G	PT Module A	PT Module B
Ttc36	Gm26917	-0.310883	H	C	PT Module B	PT Module A
Gm26917	Ttc36	-0.310883	C	H	PT Module A	PT Module B
Rps12	Kcnq1ot1	-0.310875	G	C	PT Module B	PT Module A
Kcnq1ot1	Rps12	-0.310875	C	G	PT Module A	PT Module B
Prdx5	Slc34a1	-0.310781	G	A	PT Module B	PT Module A
Slc34a1	Prdx5	-0.310781	A	G	PT Module A	PT Module B
Rpl23	Kcnq1ot1	-0.310747	G	C	PT Module B	PT Module A
Kcnq1ot1	Rpl23	-0.310747	C	G	PT Module A	PT Module B
Atpif1	Kcnq1ot1	-0.310624	H	C	PT Module B	PT Module A
Kcnq1ot1	Atpif1	-0.310624	C	H	PT Module A	PT Module B
Cox8a	Gm26917	-0.310461	G	C	PT Module B	PT Module A
Gm26917	Cox8a	-0.310461	C	G	PT Module A	PT Module B
Rpl24	Timp3	-0.310379	G	C	PT Module B	PT Module A
Timp3	Rpl24	-0.310379	C	G	PT Module A	PT Module B
Ndufa4	BC005561	-0.310327	G	C	PT Module B	PT Module A
BC005561	Ndufa4	-0.310327	C	G	PT Module A	PT Module B
Etfb	Dusp1	-0.31023	H	D	PT Module B	PT Module A
Dusp1	Etfb	-0.31023	D	H	PT Module A	PT Module B
Cox4i1	Prpf38b	-0.310099	G	C	PT Module B	PT Module A
Prpf38b	Cox4i1	-0.310099	C	G	PT Module A	PT Module B
Dbi	Klf6	-0.310011	H	D	PT Module B	PT Module A
Klf6	Dbi	-0.310011	D	H	PT Module A	PT Module B
Rpl27a	Slc34a1	-0.309712	G	A	PT Module B	PT Module A
Slc34a1	Rpl27a	-0.309712	A	G	PT Module A	PT Module B
Rpl35a	Kcnq1ot1	-0.309572	G	C	PT Module B	PT Module A
Kcnq1ot1	Rpl35a	-0.309572	C	G	PT Module A	PT Module B
Fth1	Lrp2	-0.309378	H	B	PT Module B	PT Module A
Lrp2	Fth1	-0.309378	B	H	PT Module A	PT Module B
Cox8a	Clk1	-0.309071	G	C	PT Module B	PT Module A
Clk1	Cox8a	-0.309071	C	G	PT Module A	PT Module B
Cox6c	BC005561	-0.308701	G	C	PT Module B	PT Module A
BC005561	Cox6c	-0.308701	C	G	PT Module A	PT Module B
Atp5j2	Xist	-0.308381	G	C	PT Module B	PT Module A
Xist	Atp5j2	-0.308381	C	G	PT Module A	PT Module B
Cox4i1	Jund	-0.308318	G	D	PT Module B	PT Module A
Jund	Cox4i1	-0.308318	D	G	PT Module A	PT Module B
Dbi	Cpeb4	-0.308312	H	C	PT Module B	PT Module A
Cpeb4	Dbi	-0.308312	C	H	PT Module A	PT Module B
Rplp1	Jun	-0.308308	G	D	PT Module B	PT Module A
Jun	Rplp1	-0.308308	D	G	PT Module A	PT Module B
Cyb5a	Slc5a12	-0.30828	H	E	PT Module B	PT Module A
Slc5a12	Cyb5a	-0.30828	E	H	PT Module A	PT Module B
Rpl28	Kcnq1ot1	-0.308133	G	C	PT Module B	PT Module A
Kcnq1ot1	Rpl28	-0.308133	C	G	PT Module A	PT Module B
Nme2	Kcnq1ot1	-0.307935	H	C	PT Module B	PT Module A
Kcnq1ot1	Nme2	-0.307935	C	H	PT Module A	PT Module B
Nme2	Fosb	-0.307932	H	D	PT Module B	PT Module A
Fosb	Nme2	-0.307932	D	H	PT Module A	PT Module B
Rpl41	BC005561	-0.307545	G	C	PT Module B	PT Module A
BC005561	Rpl41	-0.307545	C	G	PT Module A	PT Module B
Rpl41	Fosb	-0.307388	G	D	PT Module B	PT Module A
Fosb	Rpl41	-0.307388	D	G	PT Module A	PT Module B
Rps16	Neat1	-0.307316	G	C	PT Module B	PT Module A
Neat1	Rps16	-0.307316	C	G	PT Module A	PT Module B
Dbi	Ptprd	-0.307288	H	A	PT Module B	PT Module A
Ptprd	Dbi	-0.307288	A	H	PT Module A	PT Module B
Park7	Neat1	-0.307267	H	C	PT Module B	PT Module A
Neat1	Park7	-0.307267	C	H	PT Module A	PT Module B
Rplp1	Xist	-0.307248	G	C	PT Module B	PT Module A
Xist	Rplp1	-0.307248	C	G	PT Module A	PT Module B
Rps15	Malat1	-0.307208	G	C	PT Module B	PT Module A
Malat1	Rps15	-0.307208	C	G	PT Module A	PT Module B
Cox7a2	Jun	-0.306995	G	D	PT Module B	PT Module A
Jun	Cox7a2	-0.306995	D	G	PT Module A	PT Module B
Rps24	Xist	-0.30689	G	C	PT Module B	PT Module A
Xist	Rps24	-0.30689	C	G	PT Module A	PT Module B
Fau	Dusp1	-0.306869	G	D	PT Module B	PT Module A
Dusp1	Fau	-0.306869	D	G	PT Module A	PT Module B
Rpl23	Gm26917	-0.306794	G	C	PT Module B	PT Module A
Gm26917	Rpl23	-0.306794	C	G	PT Module A	PT Module B
Cyb5a	Spp2	-0.306642	H	E	PT Module B	PT Module A
Spp2	Cyb5a	-0.306642	E	H	PT Module A	PT Module B
Prdx5	Golga4	-0.306524	G	C	PT Module B	PT Module A
Golga4	Prdx5	-0.306524	C	G	PT Module A	PT Module B
Rpl30	Neat1	-0.306351	G	C	PT Module B	PT Module A
Neat1	Rpl30	-0.306351	C	G	PT Module A	PT Module B
Prdx5	Abcc2	-0.30624	G	A	PT Module B	PT Module A
Abcc2	Prdx5	-0.30624	A	G	PT Module A	PT Module B
Ttc36	Spp1	-0.306043	H	A	PT Module B	PT Module A
Spp1	Ttc36	-0.306043	A	H	PT Module A	PT Module B
Calml4	Malat1	-0.305892	H	C	PT Module B	PT Module A
Malat1	Calml4	-0.305892	C	H	PT Module A	PT Module B
Rpl6	Slc34a1	-0.305777	G	A	PT Module B	PT Module A
Slc34a1	Rpl6	-0.305777	A	G	PT Module A	PT Module B
Esd	Malat1	-0.305634	H	C	PT Module B	PT Module A
Malat1	Esd	-0.305634	C	H	PT Module A	PT Module B
Rplp0	Neat1	-0.30562	G	C	PT Module B	PT Module A
Neat1	Rplp0	-0.30562	C	G	PT Module A	PT Module B
Atp5e	Fosb	-0.305499	H	D	PT Module B	PT Module A
Fosb	Atp5e	-0.305499	D	H	PT Module A	PT Module B
Cox4i1	Fosb	-0.305493	G	D	PT Module B	PT Module A
Fosb	Cox4i1	-0.305493	D	G	PT Module A	PT Module B
Tpt1	Dusp1	-0.30541	H	D	PT Module B	PT Module A
Dusp1	Tpt1	-0.30541	D	H	PT Module A	PT Module B
Gpx4	Gm26917	-0.305354	H	C	PT Module B	PT Module A
Gm26917	Gpx4	-0.305354	C	H	PT Module A	PT Module B
Dbi	Golga4	-0.305255	H	C	PT Module B	PT Module A
Golga4	Dbi	-0.305255	C	H	PT Module A	PT Module B
Ndufa4	Jund	-0.305132	G	D	PT Module B	PT Module A
Jund	Ndufa4	-0.305132	D	G	PT Module A	PT Module B
Miox	Neat1	-0.305066	H	C	PT Module B	PT Module A
Neat1	Miox	-0.305066	C	H	PT Module A	PT Module B
Rpl26	Slc34a1	-0.305056	G	A	PT Module B	PT Module A
Slc34a1	Rpl26	-0.305056	A	G	PT Module A	PT Module B
Rplp1	Kcnq1ot1	-0.304954	G	C	PT Module B	PT Module A
Kcnq1ot1	Rplp1	-0.304954	C	G	PT Module A	PT Module B
Fth1	Slc7a8	-0.30487	H	E	PT Module B	PT Module A
Slc7a8	Fth1	-0.30487	E	H	PT Module A	PT Module B
Ndufa4	Cpeb4	-0.304869	G	C	PT Module B	PT Module A
Cpeb4	Ndufa4	-0.304869	C	G	PT Module A	PT Module B
Gapdh	Xist	-0.304836	H	C	PT Module B	PT Module A
Xist	Gapdh	-0.304836	C	H	PT Module A	PT Module B
Rps10	Xist	-0.304709	G	C	PT Module B	PT Module A
Xist	Rps10	-0.304709	C	G	PT Module A	PT Module B
Atp5mpl	Neat1	-0.304608	H	C	PT Module B	PT Module A
Neat1	Atp5mpl	-0.304608	C	H	PT Module A	PT Module B
Rps8	BC005561	-0.304565	G	C	PT Module B	PT Module A
BC005561	Rps8	-0.304565	C	G	PT Module A	PT Module B
Fth1	Tns1	-0.304398	H	C	PT Module B	PT Module A
Tns1	Fth1	-0.304398	C	H	PT Module A	PT Module B
Ndufa6	Xist	-0.304387	H	C	PT Module B	PT Module A
Xist	Ndufa6	-0.304387	C	H	PT Module A	PT Module B
Atp5e	Gm26917	-0.304337	H	C	PT Module B	PT Module A
Gm26917	Atp5e	-0.304337	C	H	PT Module A	PT Module B
Tpt1	Prpf38b	-0.304331	H	C	PT Module B	PT Module A
Prpf38b	Tpt1	-0.304331	C	H	PT Module A	PT Module B
Fxyd2	Kcnj15	-0.304279	H	A	PT Module B	PT Module A
Kcnj15	Fxyd2	-0.304279	A	H	PT Module A	PT Module B
Fxyd2	Slc25a36	-0.304152	H	C	PT Module B	PT Module A
Slc25a36	Fxyd2	-0.304152	C	H	PT Module A	PT Module B
Rpl6	Malat1	-0.30412	G	C	PT Module B	PT Module A
Malat1	Rpl6	-0.30412	C	G	PT Module A	PT Module B
Gapdh	Slc34a1	-0.303974	H	A	PT Module B	PT Module A
Slc34a1	Gapdh	-0.303974	A	H	PT Module A	PT Module B
Rps19	Timp3	-0.303871	G	C	PT Module B	PT Module A
Timp3	Rps19	-0.303871	C	G	PT Module A	PT Module B
Atp5e	BC005561	-0.303861	H	C	PT Module B	PT Module A
BC005561	Atp5e	-0.303861	C	H	PT Module A	PT Module B
Rpl13	Gm26917	-0.303759	G	C	PT Module B	PT Module A
Gm26917	Rpl13	-0.303759	C	G	PT Module A	PT Module B
Chchd2	Lrp2	-0.303713	H	B	PT Module B	PT Module A
Lrp2	Chchd2	-0.303713	B	H	PT Module A	PT Module B
Dbi	Jund	-0.303712	H	D	PT Module B	PT Module A
Jund	Dbi	-0.303712	D	H	PT Module A	PT Module B
Ttc36	Slc7a8	-0.303705	H	E	PT Module B	PT Module A
Slc7a8	Ttc36	-0.303705	E	H	PT Module A	PT Module B
Cox6c	Gm26917	-0.303622	G	C	PT Module B	PT Module A
Gm26917	Cox6c	-0.303622	C	G	PT Module A	PT Module B
Ndufa13	Xist	-0.303618	H	C	PT Module B	PT Module A
Xist	Ndufa13	-0.303618	C	H	PT Module A	PT Module B
Cox5b	Xist	-0.303612	G	C	PT Module B	PT Module A
Xist	Cox5b	-0.303612	C	G	PT Module A	PT Module B
Prdx5	Rsrp1	-0.30359	G	C	PT Module B	PT Module A
Rsrp1	Prdx5	-0.30359	C	G	PT Module A	PT Module B
Eef1a1	Timp3	-0.303588	G	C	PT Module B	PT Module A
Timp3	Eef1a1	-0.303588	C	G	PT Module A	PT Module B
Fau	Fut9	-0.303458	G	E	PT Module B	PT Module A
Fut9	Fau	-0.303458	E	G	PT Module A	PT Module B
Fth1	Sdc4	-0.30345	H	A	PT Module B	PT Module A
Sdc4	Fth1	-0.30345	A	H	PT Module A	PT Module B
Rpl18	Malat1	-0.303271	G	C	PT Module B	PT Module A
Malat1	Rpl18	-0.303271	C	G	PT Module A	PT Module B
Rpl8	Malat1	-0.303172	G	C	PT Module B	PT Module A
Malat1	Rpl8	-0.303172	C	G	PT Module A	PT Module B
Cox7b	Neat1	-0.303096	G	C	PT Module B	PT Module A
Neat1	Cox7b	-0.303096	C	G	PT Module A	PT Module B
Rplp2	Malat1	-0.303063	G	C	PT Module B	PT Module A
Malat1	Rplp2	-0.303063	C	G	PT Module A	PT Module B
Mdh1	Neat1	-0.303044	H	C	PT Module B	PT Module A
Neat1	Mdh1	-0.303044	C	H	PT Module A	PT Module B
Nme2	Lrp2	-0.302951	H	B	PT Module B	PT Module A
Lrp2	Nme2	-0.302951	B	H	PT Module A	PT Module B
Fbp1	Neat1	-0.302836	H	C	PT Module B	PT Module A
Neat1	Fbp1	-0.302836	C	H	PT Module A	PT Module B
Atp5h	Slc34a1	-0.30278	H	A	PT Module B	PT Module A
Slc34a1	Atp5h	-0.30278	A	H	PT Module A	PT Module B
Rpl27a	Xist	-0.302705	G	C	PT Module B	PT Module A
Xist	Rpl27a	-0.302705	C	G	PT Module A	PT Module B
Prdx1	Timp3	-0.302661	H	C	PT Module B	PT Module A
Timp3	Prdx1	-0.302661	C	H	PT Module A	PT Module B
Fth1	Slc5a2	-0.302611	H	E	PT Module B	PT Module A
Slc5a2	Fth1	-0.302611	E	H	PT Module A	PT Module B
Uqcrq	Jun	-0.302577	H	D	PT Module B	PT Module A
Jun	Uqcrq	-0.302577	D	H	PT Module A	PT Module B
Uqcr10	Kcnq1ot1	-0.30246	G	C	PT Module B	PT Module A
Kcnq1ot1	Uqcr10	-0.30246	C	G	PT Module A	PT Module B
Fau	Slc4a4	-0.302419	G	A	PT Module B	PT Module A
Slc4a4	Fau	-0.302419	A	G	PT Module A	PT Module B
Prdx5	Lipa	-0.302304	G	A	PT Module B	PT Module A
Lipa	Prdx5	-0.302304	A	G	PT Module A	PT Module B
Serf2	Malat1	-0.302248	H	C	PT Module B	PT Module A
Malat1	Serf2	-0.302248	C	H	PT Module A	PT Module B
Rpl6	Neat1	-0.302147	G	C	PT Module B	PT Module A
Neat1	Rpl6	-0.302147	C	G	PT Module A	PT Module B
Prdx5	Itpr2	-0.302139	G	E	PT Module B	PT Module A
Itpr2	Prdx5	-0.302139	E	G	PT Module A	PT Module B
Rpl7	Malat1	-0.302126	G	C	PT Module B	PT Module A
Malat1	Rpl7	-0.302126	C	G	PT Module A	PT Module B
Prdx5	Luc7l2	-0.302088	G	C	PT Module B	PT Module A
Luc7l2	Prdx5	-0.302088	C	G	PT Module A	PT Module B
Mdh1	Timp3	-0.302073	H	C	PT Module B	PT Module A
Timp3	Mdh1	-0.302073	C	H	PT Module A	PT Module B
Akr1c21	Timp3	-0.302033	H	C	PT Module B	PT Module A
Timp3	Akr1c21	-0.302033	C	H	PT Module A	PT Module B
Rps3a1	Slc34a1	-0.30192	G	A	PT Module B	PT Module A
Slc34a1	Rps3a1	-0.30192	A	G	PT Module A	PT Module B
Rps8	Dusp1	-0.301863	G	D	PT Module B	PT Module A
Dusp1	Rps8	-0.301863	D	G	PT Module A	PT Module B
Rps25	Neat1	-0.301548	G	C	PT Module B	PT Module A
Neat1	Rps25	-0.301548	C	G	PT Module A	PT Module B
Cyb5a	Spp1	-0.301504	H	A	PT Module B	PT Module A
Spp1	Cyb5a	-0.301504	A	H	PT Module A	PT Module B
Fau	Fosb	-0.301368	G	D	PT Module B	PT Module A
Fosb	Fau	-0.301368	D	G	PT Module A	PT Module B
Rps12	Gm26917	-0.301359	G	C	PT Module B	PT Module A
Gm26917	Rps12	-0.301359	C	G	PT Module A	PT Module B
Prdx5	Brd2	-0.301317	G	D	PT Module B	PT Module A
Brd2	Prdx5	-0.301317	D	G	PT Module A	PT Module B
Tpt1	Ccn1	-0.301303	H	D	PT Module B	PT Module A
Ccn1	Tpt1	-0.301303	D	H	PT Module A	PT Module B
Rps27a	Jun	-0.301278	G	D	PT Module B	PT Module A
Jun	Rps27a	-0.301278	D	G	PT Module A	PT Module B
Chchd2	BC005561	-0.301211	H	C	PT Module B	PT Module A
BC005561	Chchd2	-0.301211	C	H	PT Module A	PT Module B
Atpif1	Gm26917	-0.301185	H	C	PT Module B	PT Module A
Gm26917	Atpif1	-0.301185	C	H	PT Module A	PT Module B
Prdx5	Ppp1r10	-0.301177	G	C	PT Module B	PT Module A
Ppp1r10	Prdx5	-0.301177	C	G	PT Module A	PT Module B
Rpl32	Jun	-0.301014	G	D	PT Module B	PT Module A
Jun	Rpl32	-0.301014	D	G	PT Module A	PT Module B
Cox5a	Timp3	-0.301005	H	C	PT Module B	PT Module A
Timp3	Cox5a	-0.301005	C	H	PT Module A	PT Module B
Rps5	Malat1	-0.300979	G	C	PT Module B	PT Module A
Malat1	Rps5	-0.300979	C	G	PT Module A	PT Module B
Rps23	Neat1	-0.300854	G	C	PT Module B	PT Module A
Neat1	Rps23	-0.300854	C	G	PT Module A	PT Module B
Nme2	Ccn1	-0.300842	H	D	PT Module B	PT Module A
Ccn1	Nme2	-0.300842	D	H	PT Module A	PT Module B
Prdx5	Slc6a6	-0.300552	G	A	PT Module B	PT Module A
Slc6a6	Prdx5	-0.300552	A	G	PT Module A	PT Module B
Rpl11	Slc34a1	-0.300309	G	A	PT Module B	PT Module A
Slc34a1	Rpl11	-0.300309	A	G	PT Module A	PT Module B
Uqcrb	Neat1	-0.300296	H	C	PT Module B	PT Module A
Neat1	Uqcrb	-0.300296	C	H	PT Module A	PT Module B
Dbi	Luc7l2	-0.300227	H	C	PT Module B	PT Module A
Luc7l2	Dbi	-0.300227	C	H	PT Module A	PT Module B
Prdx5	Ptprd	-0.299947	G	A	PT Module B	PT Module A
Ptprd	Prdx5	-0.299947	A	G	PT Module A	PT Module B
Atp5g1	Jun	-0.299803	H	D	PT Module B	PT Module A
Jun	Atp5g1	-0.299803	D	H	PT Module A	PT Module B
Fth1	Akap9	-0.299792	H	A	PT Module B	PT Module A
Akap9	Fth1	-0.299792	A	H	PT Module A	PT Module B
Rps3a1	Timp3	-0.299606	G	C	PT Module B	PT Module A
Timp3	Rps3a1	-0.299606	C	G	PT Module A	PT Module B
Fth1	Slc47a1	-0.299592	H	A	PT Module B	PT Module A
Slc47a1	Fth1	-0.299592	A	H	PT Module A	PT Module B
Etfb	BC005561	-0.299475	H	C	PT Module B	PT Module A
BC005561	Etfb	-0.299475	C	H	PT Module A	PT Module B
Cisd1	Malat1	-0.299444	H	C	PT Module B	PT Module A
Malat1	Cisd1	-0.299444	C	H	PT Module A	PT Module B
Atp5e	Clk1	-0.299432	H	C	PT Module B	PT Module A
Clk1	Atp5e	-0.299432	C	H	PT Module A	PT Module B
Cyb5a	Slc5a2	-0.299425	H	E	PT Module B	PT Module A
Slc5a2	Cyb5a	-0.299425	E	H	PT Module A	PT Module B
Dbi	Syne2	-0.299362	H	C	PT Module B	PT Module A
Syne2	Dbi	-0.299362	C	H	PT Module A	PT Module B
Rps9	Neat1	-0.29928	G	C	PT Module B	PT Module A
Neat1	Rps9	-0.29928	C	G	PT Module A	PT Module B
Rpl28	Gm26917	-0.299228	G	C	PT Module B	PT Module A
Gm26917	Rpl28	-0.299228	C	G	PT Module A	PT Module B
Tpt1	Lrp2	-0.299167	H	B	PT Module B	PT Module A
Lrp2	Tpt1	-0.299167	B	H	PT Module A	PT Module B
Dbi	Slc6a19	-0.299048	H	E	PT Module B	PT Module A
Slc6a19	Dbi	-0.299048	E	H	PT Module A	PT Module B
Fau	BC005561	-0.29879	G	C	PT Module B	PT Module A
BC005561	Fau	-0.29879	C	G	PT Module A	PT Module B
Atp5h	BC005561	-0.298643	H	C	PT Module B	PT Module A
BC005561	Atp5h	-0.298643	C	H	PT Module A	PT Module B
Rpl35a	Gm26917	-0.298621	G	C	PT Module B	PT Module A
Gm26917	Rpl35a	-0.298621	C	G	PT Module A	PT Module B
Atpif1	Dusp1	-0.298553	H	D	PT Module B	PT Module A
Dusp1	Atpif1	-0.298553	D	H	PT Module A	PT Module B
Cox4i1	Ccn1	-0.298526	G	D	PT Module B	PT Module A
Ccn1	Cox4i1	-0.298526	D	G	PT Module A	PT Module B
Atp5b	Malat1	-0.298364	H	C	PT Module B	PT Module A
Malat1	Atp5b	-0.298364	C	H	PT Module A	PT Module B
Rpl41	Clk1	-0.298321	G	C	PT Module B	PT Module A
Clk1	Rpl41	-0.298321	C	G	PT Module A	PT Module B
Etfb	Prpf38b	-0.298287	H	C	PT Module B	PT Module A
Prpf38b	Etfb	-0.298287	C	H	PT Module A	PT Module B
Rps26	Timp3	-0.298215	G	C	PT Module B	PT Module A
Timp3	Rps26	-0.298215	C	G	PT Module A	PT Module B
Rps27a	Kcnq1ot1	-0.298163	G	C	PT Module B	PT Module A
Kcnq1ot1	Rps27a	-0.298163	C	G	PT Module A	PT Module B
Dbi	Cgnl1	-0.298146	H	C	PT Module B	PT Module A
Cgnl1	Dbi	-0.298146	C	H	PT Module A	PT Module B
Hint1	Xist	-0.298105	H	C	PT Module B	PT Module A
Xist	Hint1	-0.298105	C	H	PT Module A	PT Module B
Rplp1	Gm26917	-0.298034	G	C	PT Module B	PT Module A
Gm26917	Rplp1	-0.298034	C	G	PT Module A	PT Module B
Atp5h	Gm26917	-0.298018	H	C	PT Module B	PT Module A
Gm26917	Atp5h	-0.298018	C	H	PT Module A	PT Module B
Rps11	Neat1	-0.29781	G	C	PT Module B	PT Module A
Neat1	Rps11	-0.29781	C	G	PT Module A	PT Module B
Etfb	Clk1	-0.2977	H	C	PT Module B	PT Module A
Clk1	Etfb	-0.2977	C	H	PT Module A	PT Module B
Dbi	Ccn1	-0.29759	H	D	PT Module B	PT Module A
Ccn1	Dbi	-0.29759	D	H	PT Module A	PT Module B
Rps14	Neat1	-0.29751	G	C	PT Module B	PT Module A
Neat1	Rps14	-0.29751	C	G	PT Module A	PT Module B
Rpl37	Neat1	-0.297447	G	C	PT Module B	PT Module A
Neat1	Rpl37	-0.297447	C	G	PT Module A	PT Module B
Dbi	Errfi1	-0.297397	H	C	PT Module B	PT Module A
Errfi1	Dbi	-0.297397	C	H	PT Module A	PT Module B
Txn1	Neat1	-0.297351	H	C	PT Module B	PT Module A
Neat1	Txn1	-0.297351	C	H	PT Module A	PT Module B
Cox8a	Cpeb4	-0.297351	G	C	PT Module B	PT Module A
Cpeb4	Cox8a	-0.297351	C	G	PT Module A	PT Module B
Ndufa4	Ddx5	-0.297331	G	C	PT Module B	PT Module A
Ddx5	Ndufa4	-0.297331	C	G	PT Module A	PT Module B
Atp5h	Fosb	-0.297307	H	D	PT Module B	PT Module A
Fosb	Atp5h	-0.297307	D	H	PT Module A	PT Module B
Myl6	Malat1	-0.297133	H	C	PT Module B	PT Module A
Malat1	Myl6	-0.297133	C	H	PT Module A	PT Module B
Ndufa4	Errfi1	-0.297025	G	C	PT Module B	PT Module A
Errfi1	Ndufa4	-0.297025	C	G	PT Module A	PT Module B
Prdx5	Fos	-0.296967	G	D	PT Module B	PT Module A
Fos	Prdx5	-0.296967	D	G	PT Module A	PT Module B
Rpl11	Xist	-0.296675	G	C	PT Module B	PT Module A
Xist	Rpl11	-0.296675	C	G	PT Module A	PT Module B
Prdx5	Snx29	-0.296654	G	C	PT Module B	PT Module A
Snx29	Prdx5	-0.296654	C	G	PT Module A	PT Module B
Prdx1	Xist	-0.296621	H	C	PT Module B	PT Module A
Xist	Prdx1	-0.296621	C	H	PT Module A	PT Module B
Rps24	Slc34a1	-0.296477	G	A	PT Module B	PT Module A
Slc34a1	Rps24	-0.296477	A	G	PT Module A	PT Module B
Cox4i1	Dusp1	-0.296276	G	D	PT Module B	PT Module A
Dusp1	Cox4i1	-0.296276	D	G	PT Module A	PT Module B
Rplp2	Neat1	-0.296244	G	C	PT Module B	PT Module A
Neat1	Rplp2	-0.296244	C	G	PT Module A	PT Module B
Rpl22	Malat1	-0.296134	G	C	PT Module B	PT Module A
Malat1	Rpl22	-0.296134	C	G	PT Module A	PT Module B
Nme2	Clk1	-0.296132	H	C	PT Module B	PT Module A
Clk1	Nme2	-0.296132	C	H	PT Module A	PT Module B
Fau	Clk1	-0.296086	G	C	PT Module B	PT Module A
Clk1	Fau	-0.296086	C	G	PT Module A	PT Module B
Dbi	Chka	-0.295836	H	C	PT Module B	PT Module A
Chka	Dbi	-0.295836	C	H	PT Module A	PT Module B
Rpl32	Kcnq1ot1	-0.2957	G	C	PT Module B	PT Module A
Kcnq1ot1	Rpl32	-0.2957	C	G	PT Module A	PT Module B
Atp5d	Jun	-0.295646	H	D	PT Module B	PT Module A
Jun	Atp5d	-0.295646	D	H	PT Module A	PT Module B
Prdx5	Slc5a12	-0.295635	G	E	PT Module B	PT Module A
Slc5a12	Prdx5	-0.295635	E	G	PT Module A	PT Module B
Ttc36	Lipa	-0.295575	H	A	PT Module B	PT Module A
Lipa	Ttc36	-0.295575	A	H	PT Module A	PT Module B
Fth1	Srsf2	-0.295484	H	C	PT Module B	PT Module A
Srsf2	Fth1	-0.295484	C	H	PT Module A	PT Module B
Rps20	Xist	-0.295424	G	C	PT Module B	PT Module A
Xist	Rps20	-0.295424	C	G	PT Module A	PT Module B
Etfb	Fosb	-0.295314	H	D	PT Module B	PT Module A
Fosb	Etfb	-0.295314	D	H	PT Module A	PT Module B
Atp5l	Kcnq1ot1	-0.295212	H	C	PT Module B	PT Module A
Kcnq1ot1	Atp5l	-0.295212	C	H	PT Module A	PT Module B
Cox5b	Jun	-0.295203	G	D	PT Module B	PT Module A
Jun	Cox5b	-0.295203	D	G	PT Module A	PT Module B
Rpl41	Fut9	-0.295153	G	E	PT Module B	PT Module A
Fut9	Rpl41	-0.295153	E	G	PT Module A	PT Module B
Rpl9	Malat1	-0.295142	G	C	PT Module B	PT Module A
Malat1	Rpl9	-0.295142	C	G	PT Module A	PT Module B
Atp5j	Jun	-0.295093	H	D	PT Module B	PT Module A
Jun	Atp5j	-0.295093	D	H	PT Module A	PT Module B
Cox7c	Kcnq1ot1	-0.29492	G	C	PT Module B	PT Module A
Kcnq1ot1	Cox7c	-0.29492	C	G	PT Module A	PT Module B
Atp5h	Clk1	-0.294877	H	C	PT Module B	PT Module A
Clk1	Atp5h	-0.294877	C	H	PT Module A	PT Module B
Rpl24	Slc34a1	-0.294865	G	A	PT Module B	PT Module A
Slc34a1	Rpl24	-0.294865	A	G	PT Module A	PT Module B
Rpl34	Malat1	-0.294808	G	C	PT Module B	PT Module A
Malat1	Rpl34	-0.294808	C	G	PT Module A	PT Module B
Dbi	Tra2b	-0.294722	H	C	PT Module B	PT Module A
Tra2b	Dbi	-0.294722	C	H	PT Module A	PT Module B
Rps10	Slc34a1	-0.294475	G	A	PT Module B	PT Module A
Slc34a1	Rps10	-0.294475	A	G	PT Module A	PT Module B
Prdx5	Zfp871	-0.294322	G	C	PT Module B	PT Module A
Zfp871	Prdx5	-0.294322	C	G	PT Module A	PT Module B
Fxyd2	Srsf2	-0.294283	H	C	PT Module B	PT Module A
Srsf2	Fxyd2	-0.294283	C	H	PT Module A	PT Module B
Chchd2	Prpf38b	-0.294215	H	C	PT Module B	PT Module A
Prpf38b	Chchd2	-0.294215	C	H	PT Module A	PT Module B
Cox8a	Fut9	-0.294112	G	E	PT Module B	PT Module A
Fut9	Cox8a	-0.294112	E	G	PT Module A	PT Module B
Atp5a1	Neat1	-0.29398	H	C	PT Module B	PT Module A
Neat1	Atp5a1	-0.29398	C	H	PT Module A	PT Module B
Rpl27	Neat1	-0.29394	G	C	PT Module B	PT Module A
Neat1	Rpl27	-0.29394	C	G	PT Module A	PT Module B
Cox6c	Ccn1	-0.293902	G	D	PT Module B	PT Module A
Ccn1	Cox6c	-0.293902	D	G	PT Module A	PT Module B
Cox6c	Prpf38b	-0.293768	G	C	PT Module B	PT Module A
Prpf38b	Cox6c	-0.293768	C	G	PT Module A	PT Module B
Ybx1	Jun	-0.293641	H	D	PT Module B	PT Module A
Jun	Ybx1	-0.293641	D	H	PT Module A	PT Module B
Rpl17	Timp3	-0.293641	G	C	PT Module B	PT Module A
Timp3	Rpl17	-0.293641	C	G	PT Module A	PT Module B
Prdx5	Chka	-0.293565	G	C	PT Module B	PT Module A
Chka	Prdx5	-0.293565	C	G	PT Module A	PT Module B
Tpt1	Atp1b1	-0.293536	H	A	PT Module B	PT Module A
Atp1b1	Tpt1	-0.293536	A	H	PT Module A	PT Module B
Prdx1	Lrp2	-0.293484	H	B	PT Module B	PT Module A
Lrp2	Prdx1	-0.293484	B	H	PT Module A	PT Module B
Cox8a	Prpf38b	-0.293349	G	C	PT Module B	PT Module A
Prpf38b	Cox8a	-0.293349	C	G	PT Module A	PT Module B
Rpl19	Xist	-0.293346	G	C	PT Module B	PT Module A
Xist	Rpl19	-0.293346	C	G	PT Module A	PT Module B
Rpl32	Gm26917	-0.293339	G	C	PT Module B	PT Module A
Gm26917	Rpl32	-0.293339	C	G	PT Module A	PT Module B
Rps20	Slc34a1	-0.293261	G	A	PT Module B	PT Module A
Slc34a1	Rps20	-0.293261	A	G	PT Module A	PT Module B
Rps27a	Gm26917	-0.293187	G	C	PT Module B	PT Module A
Gm26917	Rps27a	-0.293187	C	G	PT Module A	PT Module B
Cox7c	Jund	-0.293182	G	D	PT Module B	PT Module A
Jund	Cox7c	-0.293182	D	G	PT Module A	PT Module B
Prdx5	Cgnl1	-0.293134	G	C	PT Module B	PT Module A
Cgnl1	Prdx5	-0.293134	C	G	PT Module A	PT Module B
Uqcrh	Jun	-0.293119	G	D	PT Module B	PT Module A
Jun	Uqcrh	-0.293119	D	G	PT Module A	PT Module B
Akr1a1	Neat1	-0.293086	H	C	PT Module B	PT Module A
Neat1	Akr1a1	-0.293086	C	H	PT Module A	PT Module B
Dbi	Ddx5	-0.293066	H	C	PT Module B	PT Module A
Ddx5	Dbi	-0.293066	C	H	PT Module A	PT Module B
Atp5e	Prpf38b	-0.293039	H	C	PT Module B	PT Module A
Prpf38b	Atp5e	-0.293039	C	H	PT Module A	PT Module B
Ndufa4	Fut9	-0.29298	G	E	PT Module B	PT Module A
Fut9	Ndufa4	-0.29298	E	G	PT Module A	PT Module B
Rps8	Clk1	-0.292975	G	C	PT Module B	PT Module A
Clk1	Rps8	-0.292975	C	G	PT Module A	PT Module B
Akr1a1	Xist	-0.292968	H	C	PT Module B	PT Module A
Xist	Akr1a1	-0.292968	C	H	PT Module A	PT Module B
Atpif1	Slc34a1	-0.292963	H	A	PT Module B	PT Module A
Slc34a1	Atpif1	-0.292963	A	H	PT Module A	PT Module B
Rpl41	Prpf38b	-0.292957	G	C	PT Module B	PT Module A
Prpf38b	Rpl41	-0.292957	C	G	PT Module A	PT Module B
Atpif1	Fut9	-0.292934	H	E	PT Module B	PT Module A
Fut9	Atpif1	-0.292934	E	H	PT Module A	PT Module B
Cox5a	Jun	-0.292896	H	D	PT Module B	PT Module A
Jun	Cox5a	-0.292896	D	H	PT Module A	PT Module B
Fxyd2	G6pc	-0.292872	H	A	PT Module B	PT Module A
G6pc	Fxyd2	-0.292872	A	H	PT Module A	PT Module B
Dbi	Slc5a2	-0.292726	H	E	PT Module B	PT Module A
Slc5a2	Dbi	-0.292726	E	H	PT Module A	PT Module B
Chchd10	Timp3	-0.292551	H	C	PT Module B	PT Module A
Timp3	Chchd10	-0.292551	C	H	PT Module A	PT Module B
Atpif1	Clk1	-0.292494	H	C	PT Module B	PT Module A
Clk1	Atpif1	-0.292494	C	H	PT Module A	PT Module B
Fxyd2	Kidins220	-0.292462	H	A	PT Module B	PT Module A
Kidins220	Fxyd2	-0.292462	A	H	PT Module A	PT Module B
Rps8	Fut9	-0.292448	G	E	PT Module B	PT Module A
Fut9	Rps8	-0.292448	E	G	PT Module A	PT Module B
Atp5j2	Jun	-0.292277	G	D	PT Module B	PT Module A
Jun	Atp5j2	-0.292277	D	G	PT Module A	PT Module B
Rida	Gm26917	-0.29218	G	C	PT Module B	PT Module A
Gm26917	Rida	-0.29218	C	G	PT Module A	PT Module B
Rps2	Gm26917	-0.292179	G	C	PT Module B	PT Module A
Gm26917	Rps2	-0.292179	C	G	PT Module A	PT Module B
Rpl18a	Neat1	-0.291822	G	C	PT Module B	PT Module A
Neat1	Rpl18a	-0.291822	C	G	PT Module A	PT Module B
Fth1	Zfp36l1	-0.291822	H	C	PT Module B	PT Module A
Zfp36l1	Fth1	-0.291822	C	H	PT Module A	PT Module B
Rpl26	Xist	-0.291411	G	C	PT Module B	PT Module A
Xist	Rpl26	-0.291411	C	G	PT Module A	PT Module B
Park7	Timp3	-0.291298	H	C	PT Module B	PT Module A
Timp3	Park7	-0.291298	C	H	PT Module A	PT Module B
Ndufb4	Malat1	-0.291229	H	C	PT Module B	PT Module A
Malat1	Ndufb4	-0.291229	C	H	PT Module A	PT Module B
Txn1	Timp3	-0.291191	H	C	PT Module B	PT Module A
Timp3	Txn1	-0.291191	C	H	PT Module A	PT Module B
Dbi	Zbtb20	-0.291092	H	C	PT Module B	PT Module A
Zbtb20	Dbi	-0.291092	C	H	PT Module A	PT Module B
Rps2	Jun	-0.291048	G	D	PT Module B	PT Module A
Jun	Rps2	-0.291048	D	G	PT Module A	PT Module B
Atpif1	Fosb	-0.291024	H	D	PT Module B	PT Module A
Fosb	Atpif1	-0.291024	D	H	PT Module A	PT Module B
Rps8	Fosb	-0.290991	G	D	PT Module B	PT Module A
Fosb	Rps8	-0.290991	D	G	PT Module A	PT Module B
Rpl35a	Slc4a4	-0.290981	G	A	PT Module B	PT Module A
Slc4a4	Rpl35a	-0.290981	A	G	PT Module A	PT Module B
Rps18	Neat1	-0.290949	G	C	PT Module B	PT Module A
Neat1	Rps18	-0.290949	C	G	PT Module A	PT Module B
Fth1	Nox4	-0.290802	H	E	PT Module B	PT Module A
Nox4	Fth1	-0.290802	E	H	PT Module A	PT Module B
Atp5g1	Timp3	-0.290796	H	C	PT Module B	PT Module A
Timp3	Atp5g1	-0.290796	C	H	PT Module A	PT Module B
Rps19	Slc34a1	-0.290793	G	A	PT Module B	PT Module A
Slc34a1	Rps19	-0.290793	A	G	PT Module A	PT Module B
Atp5h	Dusp1	-0.290788	H	D	PT Module B	PT Module A
Dusp1	Atp5h	-0.290788	D	H	PT Module A	PT Module B
Ndufa13	Jun	-0.290673	H	D	PT Module B	PT Module A
Jun	Ndufa13	-0.290673	D	H	PT Module A	PT Module B
Ybx1	Timp3	-0.290617	H	C	PT Module B	PT Module A
Timp3	Ybx1	-0.290617	C	H	PT Module A	PT Module B
Atp5o	Timp3	-0.290602	H	C	PT Module B	PT Module A
Timp3	Atp5o	-0.290602	C	H	PT Module A	PT Module B
Rpl24	Xist	-0.290584	G	C	PT Module B	PT Module A
Xist	Rpl24	-0.290584	C	G	PT Module A	PT Module B
Prdx1	Neat1	-0.290545	H	C	PT Module B	PT Module A
Neat1	Prdx1	-0.290545	C	H	PT Module A	PT Module B
Rps9	Timp3	-0.290534	G	C	PT Module B	PT Module A
Timp3	Rps9	-0.290534	C	G	PT Module A	PT Module B
Rps26	Xist	-0.29046	G	C	PT Module B	PT Module A
Xist	Rps26	-0.29046	C	G	PT Module A	PT Module B
Dbi	Myo6	-0.290457	H	C	PT Module B	PT Module A
Myo6	Dbi	-0.290457	C	H	PT Module A	PT Module B
Rps8	Slc4a4	-0.290427	G	A	PT Module B	PT Module A
Slc4a4	Rps8	-0.290427	A	G	PT Module A	PT Module B
Fth1	G6pc	-0.290348	H	A	PT Module B	PT Module A
G6pc	Fth1	-0.290348	A	H	PT Module A	PT Module B
Dbi	Abcc2	-0.290297	H	A	PT Module B	PT Module A
Abcc2	Dbi	-0.290297	A	H	PT Module A	PT Module B
Rpl28	Fosb	-0.290231	G	D	PT Module B	PT Module A
Fosb	Rpl28	-0.290231	D	G	PT Module A	PT Module B
Ndufb11	Malat1	-0.290196	H	C	PT Module B	PT Module A
Malat1	Ndufb11	-0.290196	C	H	PT Module A	PT Module B
Rps4x	Neat1	-0.290184	G	C	PT Module B	PT Module A
Neat1	Rps4x	-0.290184	C	G	PT Module A	PT Module B
Rps12	Dusp1	-0.290143	G	D	PT Module B	PT Module A
Dusp1	Rps12	-0.290143	D	G	PT Module A	PT Module B
Ndufa4	Brd2	-0.290096	G	D	PT Module B	PT Module A
Brd2	Ndufa4	-0.290096	D	G	PT Module A	PT Module B
Rps15a	Neat1	-0.290048	G	C	PT Module B	PT Module A
Neat1	Rps15a	-0.290048	C	G	PT Module A	PT Module B
Rpl35a	Dusp1	-0.289962	G	D	PT Module B	PT Module A
Dusp1	Rpl35a	-0.289962	D	G	PT Module A	PT Module B
Cox4i1	Cpeb4	-0.28994	G	C	PT Module B	PT Module A
Cpeb4	Cox4i1	-0.28994	C	G	PT Module A	PT Module B
Rps2	Kcnq1ot1	-0.289805	G	C	PT Module B	PT Module A
Kcnq1ot1	Rps2	-0.289805	C	G	PT Module A	PT Module B
Rpl17	Neat1	-0.289727	G	C	PT Module B	PT Module A
Neat1	Rpl17	-0.289727	C	G	PT Module A	PT Module B
Atp5l	Fosb	-0.289521	H	D	PT Module B	PT Module A
Fosb	Atp5l	-0.289521	D	H	PT Module A	PT Module B
Cox8a	Fosb	-0.289514	G	D	PT Module B	PT Module A
Fosb	Cox8a	-0.289514	D	G	PT Module A	PT Module B
Cox7c	Fosb	-0.289466	G	D	PT Module B	PT Module A
Fosb	Cox7c	-0.289466	D	G	PT Module A	PT Module B
Rpl30	Timp3	-0.289428	G	C	PT Module B	PT Module A
Timp3	Rpl30	-0.289428	C	G	PT Module A	PT Module B
Atp5o	Xist	-0.289098	H	C	PT Module B	PT Module A
Xist	Atp5o	-0.289098	C	H	PT Module A	PT Module B
Rpl19	Slc34a1	-0.289095	G	A	PT Module B	PT Module A
Slc34a1	Rpl19	-0.289095	A	G	PT Module A	PT Module B
Cox4i1	Klf6	-0.289095	G	D	PT Module B	PT Module A
Klf6	Cox4i1	-0.289095	D	G	PT Module A	PT Module B
Atp5mpl	Xist	-0.288979	H	C	PT Module B	PT Module A
Xist	Atp5mpl	-0.288979	C	H	PT Module A	PT Module B
Gpx4	Fut9	-0.28893	H	E	PT Module B	PT Module A
Fut9	Gpx4	-0.28893	E	H	PT Module A	PT Module B
Ndufab1	Malat1	-0.288913	H	C	PT Module B	PT Module A
Malat1	Ndufab1	-0.288913	C	H	PT Module A	PT Module B
Fth1	Kidins220	-0.288837	H	A	PT Module B	PT Module A
Kidins220	Fth1	-0.288837	A	H	PT Module A	PT Module B
Cox8a	BC005561	-0.288817	G	C	PT Module B	PT Module A
BC005561	Cox8a	-0.288817	C	G	PT Module A	PT Module B
Fxyd2	Slc6a19	-0.288755	H	E	PT Module B	PT Module A
Slc6a19	Fxyd2	-0.288755	E	H	PT Module A	PT Module B
Cox4i1	Zbtb20	-0.288744	G	C	PT Module B	PT Module A
Zbtb20	Cox4i1	-0.288744	C	G	PT Module A	PT Module B
Dbi	Ppp1r10	-0.288715	H	C	PT Module B	PT Module A
Ppp1r10	Dbi	-0.288715	C	H	PT Module A	PT Module B
Cox8a	Errfi1	-0.288632	G	C	PT Module B	PT Module A
Errfi1	Cox8a	-0.288632	C	G	PT Module A	PT Module B
Rps24	Jun	-0.288524	G	D	PT Module B	PT Module A
Jun	Rps24	-0.288524	D	G	PT Module A	PT Module B
Txn1	Xist	-0.28847	H	C	PT Module B	PT Module A
Xist	Txn1	-0.28847	C	H	PT Module A	PT Module B
Rps11	Timp3	-0.288456	G	C	PT Module B	PT Module A
Timp3	Rps11	-0.288456	C	G	PT Module A	PT Module B
Rida	Fut9	-0.288407	G	E	PT Module B	PT Module A
Fut9	Rida	-0.288407	E	G	PT Module A	PT Module B
Fau	Prpf38b	-0.28832	G	C	PT Module B	PT Module A
Prpf38b	Fau	-0.28832	C	G	PT Module A	PT Module B
Rpl28	Clk1	-0.288173	G	C	PT Module B	PT Module A
Clk1	Rpl28	-0.288173	C	G	PT Module A	PT Module B
Chchd2	Clk1	-0.288162	H	C	PT Module B	PT Module A
Clk1	Chchd2	-0.288162	C	H	PT Module A	PT Module B
Prdx5	Tra2b	-0.288093	G	C	PT Module B	PT Module A
Tra2b	Prdx5	-0.288093	C	G	PT Module A	PT Module B
Prdx5	Myo6	-0.288042	G	C	PT Module B	PT Module A
Myo6	Prdx5	-0.288042	C	G	PT Module A	PT Module B
Atpif1	Slc4a4	-0.288033	H	A	PT Module B	PT Module A
Slc4a4	Atpif1	-0.288033	A	H	PT Module A	PT Module B
Gpx4	Clk1	-0.28792	H	C	PT Module B	PT Module A
Clk1	Gpx4	-0.28792	C	H	PT Module A	PT Module B
Rpl28	Dusp1	-0.287874	G	D	PT Module B	PT Module A
Dusp1	Rpl28	-0.287874	D	G	PT Module A	PT Module B
Rpl27a	Jun	-0.287805	G	D	PT Module B	PT Module A
Jun	Rpl27a	-0.287805	D	G	PT Module A	PT Module B
Cox4i1	Brd2	-0.287757	G	D	PT Module B	PT Module A
Brd2	Cox4i1	-0.287757	D	G	PT Module A	PT Module B
Cycs	Malat1	-0.287629	H	C	PT Module B	PT Module A
Malat1	Cycs	-0.287629	C	H	PT Module A	PT Module B
Cox4i1	Ddx5	-0.287616	G	C	PT Module B	PT Module A
Ddx5	Cox4i1	-0.287616	C	G	PT Module A	PT Module B
Ndufa6	Timp3	-0.287566	H	C	PT Module B	PT Module A
Timp3	Ndufa6	-0.287566	C	H	PT Module A	PT Module B
Dbi	Atrx	-0.28745	H	C	PT Module B	PT Module A
Atrx	Dbi	-0.28745	C	H	PT Module A	PT Module B
Etfb	Slc5a2	-0.287378	H	E	PT Module B	PT Module A
Slc5a2	Etfb	-0.287378	E	H	PT Module A	PT Module B
Dbi	Brd2	-0.287249	H	D	PT Module B	PT Module A
Brd2	Dbi	-0.287249	D	H	PT Module A	PT Module B
Rpl17	Slc34a1	-0.287229	G	A	PT Module B	PT Module A
Slc34a1	Rpl17	-0.287229	A	G	PT Module A	PT Module B
Rpl13	BC005561	-0.28722	G	C	PT Module B	PT Module A
BC005561	Rpl13	-0.28722	C	G	PT Module A	PT Module B
Scp2	Jun	-0.287211	H	D	PT Module B	PT Module A
Jun	Scp2	-0.287211	D	H	PT Module A	PT Module B
Eef1a1	Gm26917	-0.287142	G	C	PT Module B	PT Module A
Gm26917	Eef1a1	-0.287142	C	G	PT Module A	PT Module B
Prdx5	Atrx	-0.286694	G	C	PT Module B	PT Module A
Atrx	Prdx5	-0.286694	C	G	PT Module A	PT Module B
Fth1	Sfpq	-0.286509	H	C	PT Module B	PT Module A
Sfpq	Fth1	-0.286509	C	H	PT Module A	PT Module B
Rplp1	BC005561	-0.286388	G	C	PT Module B	PT Module A
BC005561	Rplp1	-0.286388	C	G	PT Module A	PT Module B
Cox8a	Dusp1	-0.286199	G	D	PT Module B	PT Module A
Dusp1	Cox8a	-0.286199	D	G	PT Module A	PT Module B
Rpl28	BC005561	-0.286123	G	C	PT Module B	PT Module A
BC005561	Rpl28	-0.286123	C	G	PT Module A	PT Module B
Rps12	Fosb	-0.286055	G	D	PT Module B	PT Module A
Fosb	Rps12	-0.286055	D	G	PT Module A	PT Module B
Rps8	Prpf38b	-0.286024	G	C	PT Module B	PT Module A
Prpf38b	Rps8	-0.286024	C	G	PT Module A	PT Module B
Rps26	Slc34a1	-0.285994	G	A	PT Module B	PT Module A
Slc34a1	Rps26	-0.285994	A	G	PT Module A	PT Module B
Uqcrh	Timp3	-0.285881	G	C	PT Module B	PT Module A
Timp3	Uqcrh	-0.285881	C	G	PT Module A	PT Module B
Prdx1	Slc34a1	-0.285871	H	A	PT Module B	PT Module A
Slc34a1	Prdx1	-0.285871	A	H	PT Module A	PT Module B
Fxyd2	Cited2	-0.285868	H	D	PT Module B	PT Module A
Cited2	Fxyd2	-0.285868	D	H	PT Module A	PT Module B
Cox7c	Timp3	-0.285732	G	C	PT Module B	PT Module A
Timp3	Cox7c	-0.285732	C	G	PT Module A	PT Module B
Etfb	Slc6a19	-0.2857	H	E	PT Module B	PT Module A
Slc6a19	Etfb	-0.2857	E	H	PT Module A	PT Module B
Fxyd2	Neu1	-0.285671	H	A	PT Module B	PT Module A
Neu1	Fxyd2	-0.285671	A	H	PT Module A	PT Module B
Rpl6	Timp3	-0.285652	G	C	PT Module B	PT Module A
Timp3	Rpl6	-0.285652	C	G	PT Module A	PT Module B
Rpl41	Slc4a4	-0.285588	G	A	PT Module B	PT Module A
Slc4a4	Rpl41	-0.285588	A	G	PT Module A	PT Module B
Ndufa4	Srrm2	-0.285581	G	C	PT Module B	PT Module A
Srrm2	Ndufa4	-0.285581	C	G	PT Module A	PT Module B
Atp5j2	Timp3	-0.285535	G	C	PT Module B	PT Module A
Timp3	Atp5j2	-0.285535	C	G	PT Module A	PT Module B
Rpsa	Neat1	-0.28548	G	C	PT Module B	PT Module A
Neat1	Rpsa	-0.28548	C	G	PT Module A	PT Module B
Cox5b	Timp3	-0.285472	G	C	PT Module B	PT Module A
Timp3	Cox5b	-0.285472	C	G	PT Module A	PT Module B
Rpl23	BC005561	-0.285461	G	C	PT Module B	PT Module A
BC005561	Rpl23	-0.285461	C	G	PT Module A	PT Module B
Rpl27a	Kcnq1ot1	-0.285442	G	C	PT Module B	PT Module A
Kcnq1ot1	Rpl27a	-0.285442	C	G	PT Module A	PT Module B
Dbi	Hnrnph1	-0.285391	H	C	PT Module B	PT Module A
Hnrnph1	Dbi	-0.285391	C	H	PT Module A	PT Module B
Rps16	Timp3	-0.285355	G	C	PT Module B	PT Module A
Timp3	Rps16	-0.285355	C	G	PT Module A	PT Module B
Atp5d	Kcnq1ot1	-0.285322	H	C	PT Module B	PT Module A
Kcnq1ot1	Atp5d	-0.285322	C	H	PT Module A	PT Module B
Prdx5	Ash1l	-0.285231	G	C	PT Module B	PT Module A
Ash1l	Prdx5	-0.285231	C	G	PT Module A	PT Module B
Rps2	Fut9	-0.285212	G	E	PT Module B	PT Module A
Fut9	Rps2	-0.285212	E	G	PT Module A	PT Module B
Chchd2	Slc4a4	-0.285191	H	A	PT Module B	PT Module A
Slc4a4	Chchd2	-0.285191	A	H	PT Module A	PT Module B
Park7	Xist	-0.285126	H	C	PT Module B	PT Module A
Xist	Park7	-0.285126	C	H	PT Module A	PT Module B
Atp5h	Ccn1	-0.284993	H	D	PT Module B	PT Module A
Ccn1	Atp5h	-0.284993	D	H	PT Module A	PT Module B
Chchd10	Xist	-0.284991	H	C	PT Module B	PT Module A
Xist	Chchd10	-0.284991	C	H	PT Module A	PT Module B
Uqcr11	Xist	-0.284971	G	C	PT Module B	PT Module A
Xist	Uqcr11	-0.284971	C	G	PT Module A	PT Module B
Prdx5	Syne2	-0.284926	G	C	PT Module B	PT Module A
Syne2	Prdx5	-0.284926	C	G	PT Module A	PT Module B
Atpif1	BC005561	-0.284903	H	C	PT Module B	PT Module A
BC005561	Atpif1	-0.284903	C	H	PT Module A	PT Module B
Prdx5	Hnrnph1	-0.284881	G	C	PT Module B	PT Module A
Hnrnph1	Prdx5	-0.284881	C	G	PT Module A	PT Module B
Ndufa4	Ppp1r10	-0.284855	G	C	PT Module B	PT Module A
Ppp1r10	Ndufa4	-0.284855	C	G	PT Module A	PT Module B
Cox8a	Ddx5	-0.284808	G	C	PT Module B	PT Module A
Ddx5	Cox8a	-0.284808	C	G	PT Module A	PT Module B
Rpl14	Malat1	-0.284785	G	C	PT Module B	PT Module A
Malat1	Rpl14	-0.284785	C	G	PT Module A	PT Module B
Rpl34	Neat1	-0.284755	G	C	PT Module B	PT Module A
Neat1	Rpl34	-0.284755	C	G	PT Module A	PT Module B
Ndufa4	Golga4	-0.284701	G	C	PT Module B	PT Module A
Golga4	Ndufa4	-0.284701	C	G	PT Module A	PT Module B
Rpl35a	Fut9	-0.284657	G	E	PT Module B	PT Module A
Fut9	Rpl35a	-0.284657	E	G	PT Module A	PT Module B
Rpl26	Jun	-0.284643	G	D	PT Module B	PT Module A
Jun	Rpl26	-0.284643	D	G	PT Module A	PT Module B
Rida	Slc6a19	-0.284632	G	E	PT Module B	PT Module A
Slc6a19	Rida	-0.284632	E	G	PT Module A	PT Module B
Uqcrb	Timp3	-0.284619	H	C	PT Module B	PT Module A
Timp3	Uqcrb	-0.284619	C	H	PT Module A	PT Module B
Rps12	BC005561	-0.2846	G	C	PT Module B	PT Module A
BC005561	Rps12	-0.2846	C	G	PT Module A	PT Module B
Atp5l	Dusp1	-0.284596	H	D	PT Module B	PT Module A
Dusp1	Atp5l	-0.284596	D	H	PT Module A	PT Module B
Rps12	Clk1	-0.284555	G	C	PT Module B	PT Module A
Clk1	Rps12	-0.284555	C	G	PT Module A	PT Module B
Ppia	Timp3	-0.284483	H	C	PT Module B	PT Module A
Timp3	Ppia	-0.284483	C	H	PT Module A	PT Module B
Rpl32	Fut9	-0.284472	G	E	PT Module B	PT Module A
Fut9	Rpl32	-0.284472	E	G	PT Module A	PT Module B
Hint1	Timp3	-0.284447	H	C	PT Module B	PT Module A
Timp3	Hint1	-0.284447	C	H	PT Module A	PT Module B
Gpx4	Dusp1	-0.284435	H	D	PT Module B	PT Module A
Dusp1	Gpx4	-0.284435	D	H	PT Module A	PT Module B
Atpif1	Prpf38b	-0.284433	H	C	PT Module B	PT Module A
Prpf38b	Atpif1	-0.284433	C	H	PT Module A	PT Module B
Uqcrb	Xist	-0.284417	H	C	PT Module B	PT Module A
Xist	Uqcrb	-0.284417	C	H	PT Module A	PT Module B
Ndufa2	Xist	-0.284398	G	C	PT Module B	PT Module A
Xist	Ndufa2	-0.284398	C	G	PT Module A	PT Module B
Atp5e	Jund	-0.284361	H	D	PT Module B	PT Module A
Jund	Atp5e	-0.284361	D	H	PT Module A	PT Module B
Atp5f1	Malat1	-0.284257	H	C	PT Module B	PT Module A
Malat1	Atp5f1	-0.284257	C	H	PT Module A	PT Module B
Mpc1	Neat1	-0.284088	H	C	PT Module B	PT Module A
Neat1	Mpc1	-0.284088	C	H	PT Module A	PT Module B
Ttc36	Prpf38b	-0.28392	H	C	PT Module B	PT Module A
Prpf38b	Ttc36	-0.28392	C	H	PT Module A	PT Module B
Rps17	Malat1	-0.283889	G	C	PT Module B	PT Module A
Malat1	Rps17	-0.283889	C	G	PT Module A	PT Module B
Dbi	Snx29	-0.28385	H	C	PT Module B	PT Module A
Snx29	Dbi	-0.28385	C	H	PT Module A	PT Module B
Fxyd2	Atp6v0b	-0.28374	H	A	PT Module B	PT Module A
Atp6v0b	Fxyd2	-0.28374	A	H	PT Module A	PT Module B
Cox6c	Klf6	-0.283613	G	D	PT Module B	PT Module A
Klf6	Cox6c	-0.283613	D	G	PT Module A	PT Module B
Rps10	Jun	-0.283598	G	D	PT Module B	PT Module A
Jun	Rps10	-0.283598	D	G	PT Module A	PT Module B
Ndufa6	Jun	-0.283513	H	D	PT Module B	PT Module A
Jun	Ndufa6	-0.283513	D	H	PT Module A	PT Module B
Rpl36	Neat1	-0.283479	G	C	PT Module B	PT Module A
Neat1	Rpl36	-0.283479	C	G	PT Module A	PT Module B
Akr1c21	Kcnq1ot1	-0.2834	H	C	PT Module B	PT Module A
Kcnq1ot1	Akr1c21	-0.2834	C	H	PT Module A	PT Module B
Rpl32	Slc4a4	-0.283386	G	A	PT Module B	PT Module A
Slc4a4	Rpl32	-0.283386	A	G	PT Module A	PT Module B
Rps27a	Fut9	-0.283355	G	E	PT Module B	PT Module A
Fut9	Rps27a	-0.283355	E	G	PT Module A	PT Module B
Rpl13a	Neat1	-0.283296	G	C	PT Module B	PT Module A
Neat1	Rpl13a	-0.283296	C	G	PT Module A	PT Module B
Atp5h	Prpf38b	-0.283261	H	C	PT Module B	PT Module A
Prpf38b	Atp5h	-0.283261	C	H	PT Module A	PT Module B
Rps21	Neat1	-0.283217	G	C	PT Module B	PT Module A
Neat1	Rps21	-0.283217	C	G	PT Module A	PT Module B
Fth1	Prpf4b	-0.283098	H	C	PT Module B	PT Module A
Prpf4b	Fth1	-0.283098	C	H	PT Module A	PT Module B
Rpl13	Fut9	-0.283047	G	E	PT Module B	PT Module A
Fut9	Rpl13	-0.283047	E	G	PT Module A	PT Module B
Rpl11	Jun	-0.283025	G	D	PT Module B	PT Module A
Jun	Rpl11	-0.283025	D	G	PT Module A	PT Module B
Cox8a	Srrm2	-0.28302	G	C	PT Module B	PT Module A
Srrm2	Cox8a	-0.28302	C	G	PT Module A	PT Module B
Cox7a2	Timp3	-0.282948	G	C	PT Module B	PT Module A
Timp3	Cox7a2	-0.282948	C	G	PT Module A	PT Module B
Scp2	Kcnq1ot1	-0.282931	H	C	PT Module B	PT Module A
Kcnq1ot1	Scp2	-0.282931	C	H	PT Module A	PT Module B
Rplp1	Slc34a1	-0.282795	G	A	PT Module B	PT Module A
Slc34a1	Rplp1	-0.282795	A	G	PT Module A	PT Module B
Rpl27a	Gm26917	-0.282748	G	C	PT Module B	PT Module A
Gm26917	Rpl27a	-0.282748	C	G	PT Module A	PT Module B
Cox7a2	Kcnq1ot1	-0.282724	G	C	PT Module B	PT Module A
Kcnq1ot1	Cox7a2	-0.282724	C	G	PT Module A	PT Module B
Rps10	Kcnq1ot1	-0.282622	G	C	PT Module B	PT Module A
Kcnq1ot1	Rps10	-0.282622	C	G	PT Module A	PT Module B
Rpl13	Slc4a4	-0.282548	G	A	PT Module B	PT Module A
Slc4a4	Rpl13	-0.282548	A	G	PT Module A	PT Module B
Rpl37a	Malat1	-0.28244	G	C	PT Module B	PT Module A
Malat1	Rpl37a	-0.28244	C	G	PT Module A	PT Module B
Rps2	Slc4a4	-0.282336	G	A	PT Module B	PT Module A
Slc4a4	Rps2	-0.282336	A	G	PT Module A	PT Module B
Cox6c	Zbtb20	-0.28227	G	C	PT Module B	PT Module A
Zbtb20	Cox6c	-0.28227	C	G	PT Module A	PT Module B
Rpl10a	Malat1	-0.282178	G	C	PT Module B	PT Module A
Malat1	Rpl10a	-0.282178	C	G	PT Module A	PT Module B
Prdx5	Ddx3x	-0.282157	G	C	PT Module B	PT Module A
Ddx3x	Prdx5	-0.282157	C	G	PT Module A	PT Module B
Rps15	Neat1	-0.28213	G	C	PT Module B	PT Module A
Neat1	Rps15	-0.28213	C	G	PT Module A	PT Module B
Uqcr10	Fosb	-0.282101	G	D	PT Module B	PT Module A
Fosb	Uqcr10	-0.282101	D	G	PT Module A	PT Module B
Tpt1	Abcc2	-0.282088	H	A	PT Module B	PT Module A
Abcc2	Tpt1	-0.282088	A	H	PT Module A	PT Module B
Dbi	Itpr2	-0.282077	H	E	PT Module B	PT Module A
Itpr2	Dbi	-0.282077	E	H	PT Module A	PT Module B
Ppia	Lrp2	-0.282063	H	B	PT Module B	PT Module A
Lrp2	Ppia	-0.282063	B	H	PT Module A	PT Module B
Rps13	Neat1	-0.282033	G	C	PT Module B	PT Module A
Neat1	Rps13	-0.282033	C	G	PT Module A	PT Module B
Uqcrq	Timp3	-0.282014	H	C	PT Module B	PT Module A
Timp3	Uqcrq	-0.282014	C	H	PT Module A	PT Module B
Rpl23	Dusp1	-0.28201	G	D	PT Module B	PT Module A
Dusp1	Rpl23	-0.28201	D	G	PT Module A	PT Module B
Rpl41	Jund	-0.281991	G	D	PT Module B	PT Module A
Jund	Rpl41	-0.281991	D	G	PT Module A	PT Module B
Rps24	Kcnq1ot1	-0.281802	G	C	PT Module B	PT Module A
Kcnq1ot1	Rps24	-0.281802	C	G	PT Module A	PT Module B
Uqcr10	Dusp1	-0.28176	G	D	PT Module B	PT Module A
Dusp1	Uqcr10	-0.28176	D	G	PT Module A	PT Module B
Ttc36	Clk1	-0.281695	H	C	PT Module B	PT Module A
Clk1	Ttc36	-0.281695	C	H	PT Module A	PT Module B
Rpl10	Slc34a1	-0.281681	G	A	PT Module B	PT Module A
Slc34a1	Rpl10	-0.281681	A	G	PT Module A	PT Module B
Atp5l	Clk1	-0.281635	H	C	PT Module B	PT Module A
Clk1	Atp5l	-0.281635	C	H	PT Module A	PT Module B
Cyb5a	Kcnq1ot1	-0.28154	H	C	PT Module B	PT Module A
Kcnq1ot1	Cyb5a	-0.28154	C	H	PT Module A	PT Module B
Gpx4	Prpf38b	-0.281492	H	C	PT Module B	PT Module A
Prpf38b	Gpx4	-0.281492	C	H	PT Module A	PT Module B
Cox6c	Brd2	-0.281315	G	D	PT Module B	PT Module A
Brd2	Cox6c	-0.281315	D	G	PT Module A	PT Module B
Dbi	Son	-0.281297	H	C	PT Module B	PT Module A
Son	Dbi	-0.281297	C	H	PT Module A	PT Module B
Fxyd2	Slc7a8	-0.281273	H	E	PT Module B	PT Module A
Slc7a8	Fxyd2	-0.281273	E	H	PT Module A	PT Module B
Uqcr10	Clk1	-0.281048	G	C	PT Module B	PT Module A
Clk1	Uqcr10	-0.281048	C	G	PT Module A	PT Module B
Fxyd2	Zfp36l1	-0.28099	H	C	PT Module B	PT Module A
Zfp36l1	Fxyd2	-0.28099	C	H	PT Module A	PT Module B
Serf2	Neat1	-0.280761	H	C	PT Module B	PT Module A
Neat1	Serf2	-0.280761	C	H	PT Module A	PT Module B
Tpt1	Jund	-0.280729	H	D	PT Module B	PT Module A
Jund	Tpt1	-0.280729	D	H	PT Module A	PT Module B
Rpl13	Fosb	-0.280668	G	D	PT Module B	PT Module A
Fosb	Rpl13	-0.280668	D	G	PT Module A	PT Module B
Uqcr11	Jun	-0.280545	G	D	PT Module B	PT Module A
Jun	Uqcr11	-0.280545	D	G	PT Module A	PT Module B
Uqcr10	Gm26917	-0.280526	G	C	PT Module B	PT Module A
Gm26917	Uqcr10	-0.280526	C	G	PT Module A	PT Module B
Rpl13	Clk1	-0.280493	G	C	PT Module B	PT Module A
Clk1	Rpl13	-0.280493	C	G	PT Module A	PT Module B
Rpl15	Timp3	-0.280429	G	C	PT Module B	PT Module A
Timp3	Rpl15	-0.280429	C	G	PT Module A	PT Module B
Rps15a	Timp3	-0.280422	G	C	PT Module B	PT Module A
Timp3	Rps15a	-0.280422	C	G	PT Module A	PT Module B
Tpt1	Klf6	-0.280362	H	D	PT Module B	PT Module A
Klf6	Tpt1	-0.280362	D	H	PT Module A	PT Module B
Cox4i1	Tra2b	-0.28035	G	C	PT Module B	PT Module A
Tra2b	Cox4i1	-0.28035	C	G	PT Module A	PT Module B
Cox5a	Kcnq1ot1	-0.280056	H	C	PT Module B	PT Module A
Kcnq1ot1	Cox5a	-0.280056	C	H	PT Module A	PT Module B
Rps14	Timp3	-0.279972	G	C	PT Module B	PT Module A
Timp3	Rps14	-0.279972	C	G	PT Module A	PT Module B
Pebp1	Malat1	-0.279882	H	C	PT Module B	PT Module A
Malat1	Pebp1	-0.279882	C	H	PT Module A	PT Module B
Rps9	Slc34a1	-0.279874	G	A	PT Module B	PT Module A
Slc34a1	Rps9	-0.279874	A	G	PT Module A	PT Module B
Cyb5a	Gpx3	-0.279851	H	E	PT Module B	PT Module A
Gpx3	Cyb5a	-0.279851	E	H	PT Module A	PT Module B
Ndufs6	Malat1	-0.279806	G	C	PT Module B	PT Module A
Malat1	Ndufs6	-0.279806	C	G	PT Module A	PT Module B
Cox4i1	Ppp1r10	-0.279802	G	C	PT Module B	PT Module A
Ppp1r10	Cox4i1	-0.279802	C	G	PT Module A	PT Module B
Atpif1	Slc5a12	-0.279792	H	E	PT Module B	PT Module A
Slc5a12	Atpif1	-0.279792	E	H	PT Module A	PT Module B
Rpl27	Timp3	-0.279749	G	C	PT Module B	PT Module A
Timp3	Rpl27	-0.279749	C	G	PT Module A	PT Module B
Rps7	Neat1	-0.279626	G	C	PT Module B	PT Module A
Neat1	Rps7	-0.279626	C	G	PT Module A	PT Module B
Prdx1	Slc4a4	-0.279593	H	A	PT Module B	PT Module A
Slc4a4	Prdx1	-0.279593	A	H	PT Module A	PT Module B
Dbi	Lipa	-0.279422	H	A	PT Module B	PT Module A
Lipa	Dbi	-0.279422	A	H	PT Module A	PT Module B
Nme2	Klf6	-0.279395	H	D	PT Module B	PT Module A
Klf6	Nme2	-0.279395	D	H	PT Module A	PT Module B
Prdx5	Son	-0.279381	G	C	PT Module B	PT Module A
Son	Prdx5	-0.279381	C	G	PT Module A	PT Module B
Rpl13	Dusp1	-0.27935	G	D	PT Module B	PT Module A
Dusp1	Rpl13	-0.27935	D	G	PT Module A	PT Module B
Rps10	Gm26917	-0.279275	G	C	PT Module B	PT Module A
Gm26917	Rps10	-0.279275	C	G	PT Module A	PT Module B
Rpl37	Malat1	-0.279257	G	C	PT Module B	PT Module A
Malat1	Rpl37	-0.279257	C	G	PT Module A	PT Module B
Rps29	Slc34a1	-0.279252	G	A	PT Module B	PT Module A
Slc34a1	Rps29	-0.279252	A	G	PT Module A	PT Module B
Cox4i1	Golga4	-0.279197	G	C	PT Module B	PT Module A
Golga4	Cox4i1	-0.279197	C	G	PT Module A	PT Module B
Akr1c21	Gm26917	-0.279135	H	C	PT Module B	PT Module A
Gm26917	Akr1c21	-0.279135	C	H	PT Module A	PT Module B
Gpx4	Fosb	-0.278848	H	D	PT Module B	PT Module A
Fosb	Gpx4	-0.278848	D	H	PT Module A	PT Module B
Rps27a	Slc4a4	-0.278844	G	A	PT Module B	PT Module A
Slc4a4	Rps27a	-0.278844	A	G	PT Module A	PT Module B
Rpl38	Neat1	-0.27875	G	C	PT Module B	PT Module A
Neat1	Rpl38	-0.27875	C	G	PT Module A	PT Module B
Micos13	Malat1	-0.278707	H	C	PT Module B	PT Module A
Malat1	Micos13	-0.278707	C	H	PT Module A	PT Module B
Rps4x	Timp3	-0.278697	G	C	PT Module B	PT Module A
Timp3	Rps4x	-0.278697	C	G	PT Module A	PT Module B
Tpt1	Ptprd	-0.278342	H	A	PT Module B	PT Module A
Ptprd	Tpt1	-0.278342	A	H	PT Module A	PT Module B
Atp5e	Ccn1	-0.278295	H	D	PT Module B	PT Module A
Ccn1	Atp5e	-0.278295	D	H	PT Module A	PT Module B
Rpl28	Prpf38b	-0.278295	G	C	PT Module B	PT Module A
Prpf38b	Rpl28	-0.278295	C	G	PT Module A	PT Module B
Rpl11	Kcnq1ot1	-0.27829	G	C	PT Module B	PT Module A
Kcnq1ot1	Rpl11	-0.27829	C	G	PT Module A	PT Module B
Ttc36	Dusp1	-0.278274	H	D	PT Module B	PT Module A
Dusp1	Ttc36	-0.278274	D	H	PT Module A	PT Module B
Cox4i1	Srrm2	-0.278251	G	C	PT Module B	PT Module A
Srrm2	Cox4i1	-0.278251	C	G	PT Module A	PT Module B
Fxyd2	Rrbp1	-0.278177	H	B	PT Module B	PT Module A
Rrbp1	Fxyd2	-0.278177	B	H	PT Module A	PT Module B
Fxyd2	Osgin1	-0.278131	H	D	PT Module B	PT Module A
Osgin1	Fxyd2	-0.278131	D	H	PT Module A	PT Module B
Rpl26	Kcnq1ot1	-0.277966	G	C	PT Module B	PT Module A
Kcnq1ot1	Rpl26	-0.277966	C	G	PT Module A	PT Module B
Cyb5a	Jun	-0.277911	H	D	PT Module B	PT Module A
Jun	Cyb5a	-0.277911	D	H	PT Module A	PT Module B
Hint1	Jun	-0.277874	H	D	PT Module B	PT Module A
Jun	Hint1	-0.277874	D	H	PT Module A	PT Module B
Rpl41	Zbtb20	-0.277725	G	C	PT Module B	PT Module A
Zbtb20	Rpl41	-0.277725	C	G	PT Module A	PT Module B
Cox7c	Gm26917	-0.277722	G	C	PT Module B	PT Module A
Gm26917	Cox7c	-0.277722	C	G	PT Module A	PT Module B
Rplp1	Clk1	-0.277592	G	C	PT Module B	PT Module A
Clk1	Rplp1	-0.277592	C	G	PT Module A	PT Module B
Gpx4	BC005561	-0.277583	H	C	PT Module B	PT Module A
BC005561	Gpx4	-0.277583	C	H	PT Module A	PT Module B
Mpc1	Xist	-0.277402	H	C	PT Module B	PT Module A
Xist	Mpc1	-0.277402	C	H	PT Module A	PT Module B
Rpl23	Fut9	-0.277357	G	E	PT Module B	PT Module A
Fut9	Rpl23	-0.277357	E	G	PT Module A	PT Module B
Cox4i1	Luc7l2	-0.277355	G	C	PT Module B	PT Module A
Luc7l2	Cox4i1	-0.277355	C	G	PT Module A	PT Module B
Ttc36	Itpr2	-0.277268	H	E	PT Module B	PT Module A
Itpr2	Ttc36	-0.277268	E	H	PT Module A	PT Module B
H2afj	Malat1	-0.27726	H	C	PT Module B	PT Module A
Malat1	H2afj	-0.27726	C	H	PT Module A	PT Module B
Ttc36	Fosb	-0.277154	H	D	PT Module B	PT Module A
Fosb	Ttc36	-0.277154	D	H	PT Module A	PT Module B
Ftl1	Lrp2	-0.277133	H	B	PT Module B	PT Module A
Lrp2	Ftl1	-0.277133	B	H	PT Module A	PT Module B
Fxyd2	Prpf4b	-0.277054	H	C	PT Module B	PT Module A
Prpf4b	Fxyd2	-0.277054	C	H	PT Module A	PT Module B
Serf2	Xist	-0.276956	H	C	PT Module B	PT Module A
Xist	Serf2	-0.276956	C	H	PT Module A	PT Module B
Fth1	Hsp90aa1	-0.276885	H	D	PT Module B	PT Module A
Hsp90aa1	Fth1	-0.276885	D	H	PT Module A	PT Module B
Atp5c1	Neat1	-0.27688	H	C	PT Module B	PT Module A
Neat1	Atp5c1	-0.27688	C	H	PT Module A	PT Module B
Nme2	Dusp1	-0.276869	H	D	PT Module B	PT Module A
Dusp1	Nme2	-0.276869	D	H	PT Module A	PT Module B
Cox8a	Klf6	-0.276802	G	D	PT Module B	PT Module A
Klf6	Cox8a	-0.276802	D	G	PT Module A	PT Module B
Rps12	Prpf38b	-0.276696	G	C	PT Module B	PT Module A
Prpf38b	Rps12	-0.276696	C	G	PT Module A	PT Module B
Fbp1	Timp3	-0.276542	H	C	PT Module B	PT Module A
Timp3	Fbp1	-0.276542	C	H	PT Module A	PT Module B
Ldhb	Malat1	-0.276427	H	C	PT Module B	PT Module A
Malat1	Ldhb	-0.276427	C	H	PT Module A	PT Module B
Cyb5a	Slc34a1	-0.276424	H	A	PT Module B	PT Module A
Slc34a1	Cyb5a	-0.276424	A	H	PT Module A	PT Module B
Ttc36	Cgnl1	-0.276328	H	C	PT Module B	PT Module A
Cgnl1	Ttc36	-0.276328	C	H	PT Module A	PT Module B
Nme2	Gm26917	-0.276287	H	C	PT Module B	PT Module A
Gm26917	Nme2	-0.276287	C	H	PT Module A	PT Module B
Ttc36	G6pc	-0.276176	H	A	PT Module B	PT Module A
G6pc	Ttc36	-0.276176	A	H	PT Module A	PT Module B
Rpl18a	Timp3	-0.276064	G	C	PT Module B	PT Module A
Timp3	Rpl18a	-0.276064	C	G	PT Module A	PT Module B
Rpl13	Prpf38b	-0.276052	G	C	PT Module B	PT Module A
Prpf38b	Rpl13	-0.276052	C	G	PT Module A	PT Module B
Rpl22	Neat1	-0.276027	G	C	PT Module B	PT Module A
[truncated: 252,017+ more rows]

## Sheet: 5_KOvControl_Early
Gene	L2FC_positive	Percent_detected_KO_pos	Adjusted_p_value_positive	L2FC_negative	Percent_detected_KO_neg	Adjusted_p_value_positive
Defb19	0.98327	0.478	0	0.0234683	0.022	2.93e-40
Gpi1	0.706	0.777	0	0.0427722	0.381	3.23e-30
Aldoa	0.618086	0.924	0	0.0468977	0.611	2.49e-16
Ldha	0.611758	0.92	0	-0.0044677	0.548	1
Bnip3	0.595046	0.741	0	0.0256225	0.307	1.19e-13
Pgam1	0.582181	0.839	0	0.0233934	0.468	5.69e-07
Kap	0.576091	0.764	0	-0.0873361	0.696	5.51e-24
Acmsd	0.566359	0.678	0	0.0220549	0.238	2.48e-12
Ly6a	0.545354	0.537	0	0.0372305	0.377	3.21e-08
Pgk1	0.543573	0.874	0	0.0156167	0.512	1
Eno1	0.532247	0.718	0	0.0777684	0.339	2.75e-82
Adh1	0.529342	0.553	0	0.0400512	0.254	2.25e-15
Gsta2	-0.508114	0.611	0	-0.0590369	0.579	4e-26
Gsta4	-0.490496	0.232	0	-0.0663477	0.257	2.26e-10
Odc1	0.485591	0.847	0	0.0137686	0.53	0.0706286
Gsta3	-0.484891	0.249	0	-0.0319814	0.291	1
Ugt2b37	0.483513	0.318	0	0.0377312	0.169	2.26e-05
Tpi1	0.476879	0.917	0	-0.0101526	0.596	1
Ggt1	0.475162	0.725	0	-0.0476342	0.425	7.18e-09
Fam162a	0.471655	0.575	0	0.0253214	0.225	6.82e-21
Bnip3l	0.461403	0.633	0	0.0249992	0.293	3.11e-17
Defb29	0.450984	0.656	0	-0.0292878	0.308	1
P4ha1	0.440981	0.361	0	0.0311406	0.102	1.78e-37
Pfkl	0.438356	0.326	0	0.0144272	0.045	9.27e-17
Ankrd37	0.427849	0.27	0	0.00650353	0.012	8.96e-08
Napsa	0.404	0.635	0	-0.100082	0.453	6.26e-39
Plod2	0.403479	0.324	0	0.0202704	0.082	2.12e-18
Mif	0.397098	0.951	0	0.0320374	0.693	1.42e-06
Xist	-0.367916	0.181	0	-0.0139241	0.335	1
Cyp4b1	0.363976	0.396	0	0.0936471	0.268	1.91e-73
Cyp2e1	0.358213	0.418	0	-0.000668185	0.205	1
Higd1a	0.352933	0.599	0	0.0464761	0.338	3.55e-37
Acy3	0.349709	0.745	0	-0.0534572	0.489	3.2e-06
Dhx29	0.349336	0.308	0	0.0114361	0.066	3.29e-10
Dnase1	-0.339104	0.317	0	-0.0388006	0.321	1
S100a11	0.321281	0.458	0	0.099735	0.338	8.88e-102
Hpd	-0.320292	0.109	0	-0.0826237	0.15	1.49e-20
Slc13a1	-0.318042	0.538	0	-0.0776649	0.441	4.78e-36
Apoe	-0.316081	0.311	0	0.087276	0.467	4.66e-52
Angptl3	0.313089	0.219	0	0.0302466	0.048	2.75e-59
Me1	0.305195	0.653	0	-0.0517204	0.36	3.25e-08
Mep1a	0.302937	0.624	0	-0.0899876	0.391	7.5e-42
D630023F18Rik	-0.298964	0.14	0	0.0281125	0.15	1.01e-23
Fuca1	0.295054	0.589	0	0.0424657	0.377	6.9e-27
Pfkp	0.293556	0.185	0	0.0361613	0.05	3.29e-61
Spp2	-0.286359	0.472	0	0.0853367	0.389	3.2e-65
Jun	-0.285837	0.345	0	-0.0790175	0.417	1.7e-09
Ldc1	0.28415	0.2	0	-0.0260314	0.044	4.48e-10
Ctnnbip1	0.282263	0.368	0	0.010593	0.131	8.11e-09
Slc22a8	-0.281029	0.422	0	-0.00986294	0.375	1
Prelid2	0.280799	0.181	0	0.00998867	0.017	2.54e-11
G6pc	-0.280432	0.413	0	0.0657593	0.387	1.45e-40
Ccnd1	0.276306	0.476	0	0.129215	0.298	2.14e-163
Bsg	0.273597	0.625	0	0.0300205	0.449	4.27e-12
Gls	0.272384	0.41	0	0.0643225	0.282	1.16e-64
Eno1b	0.271728	0.232	0	-0.0145373	0.04	1
Them7	0.269756	0.427	0	-0.0282959	0.189	1
Ces1f	0.265327	0.313	0	-0.0254901	0.187	1
Acox1	0.265161	0.662	0	-0.0129977	0.43	1
Slc6a19	-0.261884	0.247	0	-0.0190107	0.205	1
Osgin1	-0.261033	0.145	0	-0.0369835	0.157	1
Ugt2b38	0.259491	0.466	0	0.00627157	0.286	0.00932529
Fosb	-0.258823	0.169	0	-0.117509	0.195	1.38e-40
Cndp2	0.255978	0.534	0	-0.136799	0.371	1.99e-38
Ass1	-0.255206	0.879	0	-0.0334177	0.693	2.19e-12
Clec2h	-0.254734	0.271	0	0.0180409	0.222	3.99e-14
Apob	-0.253986	0.122	0	0.0820075	0.233	1.55e-70
Apoc3	0.252939	0.15	0	-0.00545645	0.029	1
Fos	-0.252619	0.137	0	-0.0238916	0.217	1
Nat8	0.251974	0.466	0	-0.0207309	0.275	1
4833439L19Rik	0.250743	0.828	0	0.0451673	0.551	1.28e-17

## Sheet: 6_KOvControl_Early_eachMouse
Gene	L2FC_Female_1	L2FC_Female_2	L2FC_Male_1	L2FC_Male_2
Defb19	1.28334	1.401	0.500969	0.581007
Gpi1	0.628211	0.870736	0.634368	0.860307
Aldoa	0.606788	0.74611	0.52216	0.672425
Ldha	0.671085	0.734415	0.381497	0.557542
Bnip3	0.592921	0.647881	0.58285	0.620514
Pgam1	0.607652	0.737699	0.390879	0.607991
Kap	0.0405072	0.730478	0.103313	0.112602
Acmsd	0.703941	0.513296	0.432568	0.481822
Ly6a	0.448304	0.706681	0.366765	0.482659
Pgk1	0.541212	0.676279	0.454204	0.613818
Eno1	0.667825	0.608671	0.388373	0.498932
Adh1	0.377122	0.39192	0.459536	0.466442
Gsta2	-0.199001	-0.309171	-0.493149	-0.32136
Gsta4	-0.338437	-0.420957	-0.0449597	-0.0425912
Odc1	0.532448	0.6894	0.155533	0.285583
Gsta3	-0.440113	-0.617364	-0.270384	-0.155842
Ugt2b37	0.0222532	0.0256634	0.354034	0.479641
Tpi1	0.487606	0.591737	0.302775	0.433622
Ggt1	0.409095	0.51531	0.388404	0.552887
Fam162a	0.46298	0.595419	0.371137	0.57449
Bnip3l	0.449487	0.61114	0.357065	0.521131
Defb29	0.47832	0.466606	0.253392	0.226639
P4ha1	0.55224	0.60951	0.271872	0.393634
Pfkl	0.449637	0.595133	0.327494	0.556586
Ankrd37	0.351382	0.609782	0.334103	0.62203
Napsa	0.422963	0.743334	0.156028	0.27305
Plod2	0.418337	0.438768	0.345747	0.384251
Mif	0.390419	0.458151	0.446805	0.481934
Xist	-0.28781	0.070012	9.59373e-05	0.000185191
Cyp4b1	0.0780466	-0.0334113	0.188857	0.281546
Cyp2e1	0.0629109	0.104678	0.220508	0.419122
Higd1a	0.37252	0.364489	0.222436	0.313044
Acy3	0.200027	0.281265	0.0775655	0.18305
Dhx29	0.311976	0.365086	0.313995	0.476285
Dnase1	-0.490358	-0.404819	-0.290058	-0.0689008
S100a11	0.244334	0.412854	0.198433	0.30328
Hpd	-0.29074	-0.318366	0.00175914	0.00790594
Slc13a1	-0.260755	-0.428728	-0.131624	-0.121822
Apoe	-0.14725	-0.196608	-0.00573211	-0.071043
Angptl3	0.507885	0.476907	0.134267	0.156638
Me1	0.236851	0.24851	0.180477	0.347182
Mep1a	0.234973	0.365352	0.231203	0.296148
D630023F18Rik	-0.246307	-0.250212	-0.321459	-0.189315
Fuca1	0.252737	0.317336	0.265311	0.378288
Pfkp	0.181937	0.475978	0.275054	0.290882
Spp2	-0.208527	-0.195414	-0.214114	-0.202229
Jun	-0.181068	-0.124952	-0.318753	-0.073733
Ldc1	0.138409	0.287134	0.227244	0.562513
Ctnnbip1	0.197216	0.322123	0.228537	0.44075
Slc22a8	-0.193125	-0.228052	-0.127686	-0.0703143
Prelid2	0.311177	0.411096	0.205141	0.229809
G6pc	-0.237925	-0.47374	-0.170025	-0.108498
Ccnd1	0.127978	0.318775	0.371669	0.204736
Bsg	0.324449	0.537255	0.0977402	0.274947
Gls	0.270957	0.52937	0.112002	0.282529
Eno1b	0.102889	0.33793	0.257686	0.564
Them7	0.196375	0.291767	0.0855531	0.356973
Ces1f	0.0708226	0.0873082	0.0152107	0.205474
Acox1	0.00279432	0.0370615	0.411851	0.44367
Slc6a19	-0.436432	-0.17475	-0.181554	-0.0386047
Osgin1	-0.361112	-0.209312	-0.0467869	0.0570804
Ugt2b38	-0.0494724	0.0505771	-0.0963949	0.109229
Fosb	-0.286286	-0.1127	-0.152571	0.0186668
Cndp2	0.132445	-0.019275	-0.0445737	0.142198
Ass1	-0.223905	-0.366785	-0.265451	-0.113285
Clec2h	-0.308712	-0.292907	-0.25407	-0.254946
Apob	-0.251151	-0.434248	-0.00422784	-0.134047
Apoc3	0.349388	0.445316	0.0910529	0.148232
Fos	-0.159799	-0.157187	-0.237064	-0.114078
Nat8	0.149048	0.125245	0.211793	0.305118
4833439L19Rik	0.358082	0.0917996	0.3216	0.253754

## Sheet: 7_KOvControl_Early_Cell_types
Gene	PT_all_L2FC	PT_S1_L2FC	PT_S2_L2FC	PT_S3_L2FC	PT_Class_A_L2FC	PT_Class_B_L2FC	CDIC_L2FC	PT_all_adjusted_p_value	PT_S1_adjusted_p_value	PT_S2_adjusted_p_value	PT_S3_adjusted_p_value	PT_Class_A_adjusted_p_value	PT_Class_B_adjusted_p_value	CDIC_adjusted_p_value
Gsta3	-0.48647	-0.458369	-0.625534	-0.0817689	-0.48008	-0.512056	-0.22697	0	0	0	NA	0	0	NA
Gls	0.27456	0.29168	0.243416	0.111628	0.325957	0.279944	0.0785723	0	0	NA	NA	0	0	NA
Hspd1	0.0319821	0.0376454	0.0010476	0.0669205	0.0384453	0.0101831	0.339131	NA	NA	NA	NA	NA	NA	7.63766e-05
Clk1	-0.11881	-0.0640291	-0.298885	-0.00988701	-0.0378292	0.0345695	-0.0188688	NA	NA	2.42836e-167	NA	NA	NA	NA
Eef1b2	0.122614	0.124863	0.0341291	0.296668	0.113182	0.0958223	0.172446	NA	NA	NA	1.38893e-69	NA	NA	NA
D630023F18Rik	-0.300532	-0.356528	-0.0631768	-0.0376623	-0.273713	-0.286474	0.0143614	0	0	NA	NA	5.1248e-286	0	NA
Idh1	-0.15384	-0.111654	-0.305028	0.110689	-0.12142	-0.17639	0.238958	NA	NA	9.6655e-301	NA	NA	NA	NA
Rpl37a	0.157693	0.15516	0.123246	0.266981	0.148761	0.122627	0.175769	NA	NA	NA	8.61411e-123	NA	NA	NA
Igfbp5	0.13293	0.121102	0.164704	0.293604	0.290427	0.130067	-0.208923	NA	NA	NA	5.20267e-40	0	NA	NA
Spp2	-0.287448	-0.297144	-0.229587	0.110883	-0.225753	-0.243216	0.146719	0	0	NA	NA	NA	NA	NA
Acmsd	0.567688	0.565573	0.590135	0.619413	0.571991	0.556718	0.551535	0	0	0	1.60975e-133	0	0	1.4306e-08
Atp6v1g3	-0.000321466	-0.00016514	-0.00109636	0.000919812	0.000210925	-0.000963436	-0.411294	NA	NA	NA	NA	NA	NA	1.55724e-08
Glul	-0.0981847	-0.041669	-0.306917	0.0125909	-0.113666	-0.04329	0.0800512	NA	NA	1.36203e-226	NA	NA	NA	NA
Soat1	0.0705482	0.0746908	0.0578959	0.0590879	0.13782	0.0551846	0.367386	NA	NA	NA	NA	NA	NA	8.891e-06
Gas5	0.235192	0.248257	0.120478	0.365949	0.190836	0.25933	0.353611	NA	NA	NA	1.41046e-77	NA	0	0.0259523
Fmo1	-0.197016	-0.155022	-0.354918	-0.0712672	-0.197445	-0.19445	0.28764	NA	NA	0	NA	NA	NA	1
Hsd11b1	0.13359	0.0683527	0.360156	0.122602	0.089233	0.143561	0.0502553	NA	NA	0	NA	NA	NA	NA
Fam107b	-0.0990141	-0.0547994	-0.252308	0.0317576	-0.132373	0.0164272	-0.0759892	NA	NA	5.78163e-92	NA	NA	NA	NA
Ptges	0.000335129	0.00018604	0.00105196	0	0.000303597	0.000337466	0.360767	NA	NA	NA	NA	NA	NA	1.74606e-07
Ass1	-0.256093	-0.227939	-0.3305	-0.144247	-0.255053	-0.283402	0.251155	0	NA	0	NA	0	0	1
Rpl12	0.135478	0.146824	0.0230897	0.282968	0.120507	0.103466	0.223576	NA	NA	NA	2.29307e-87	NA	NA	NA
Hspa5	0.23345	0.243068	0.242058	0.126966	0.254948	0.315456	0.0695196	NA	NA	NA	NA	0	0	NA
Rpl35	0.154479	0.153054	0.0817591	0.298305	0.149024	0.112055	0.226318	NA	NA	NA	7.11705e-54	NA	NA	NA
Lrp2	0.0717919	0.0836201	0.0595176	0.0520924	0.0811897	0.119224	0.478238	NA	NA	NA	NA	NA	NA	0.00120292
Pdk1	0.237471	0.245171	0.219184	0.205391	0.276688	0.226063	0.162452	NA	NA	NA	NA	0	NA	NA
Agps	0.223844	0.171891	0.442658	-0.0221662	0.182626	0.230029	0.0717916	NA	NA	0	NA	NA	NA	NA
Itgav	0.234843	0.244347	0.224727	0.232878	0.338318	0.231193	-0.0130667	NA	NA	NA	NA	0	NA	NA
Them7	0.270699	0.25038	0.348529	0.169204	0.183601	0.26901	0.225809	0	0	0	NA	NA	0	NA
Gatm	-0.0814031	-0.0777123	-0.0549951	0.309147	-0.0464977	-0.0887312	0.432248	NA	NA	NA	1.04943e-34	NA	NA	0.00121323
Defb29	0.45211	0.440014	0.490165	0.234826	0.419685	0.434033	0.507073	0	0	0	NA	0	0	1.74614e-06
Defb19	0.986841	0.946319	0.944063	1.33738	0.979178	0.990236	0.82461	0	0	0	0	0	0	3.19492e-14
Snhg11	-0.186662	-0.227659	-0.0258123	-0.138697	-0.281587	-0.0309174	0.00138302	NA	NA	NA	NA	5.79074e-237	NA	NA
Slc13a3	-0.168085	-0.0961631	-0.310623	-0.0456511	-0.215833	-0.0939978	0.0353687	NA	NA	1.09992e-242	NA	NA	NA	NA
Tmem189	0.193265	0.185797	0.222715	0.116101	0.25533	0.188852	0.0473133	NA	NA	NA	NA	0	NA	NA
Rps21	0.178004	0.168997	0.175813	0.265192	0.182355	0.138216	0.17771	NA	NA	NA	3.34929e-90	NA	NA	NA
Fabp5	0.197554	0.196351	0.157103	0.171922	0.115399	0.214998	0.306386	NA	NA	NA	NA	NA	NA	0.00226471
Slc7a12	0.120377	0.0645141	0.25709	-0.200658	0.0882064	0.117484	-0.00724739	NA	NA	0	NA	NA	NA	NA
Car2	0.146886	0.143451	0.13455	0.467747	0.146211	0.136191	-0.189061	NA	NA	NA	3.25151e-80	NA	NA	NA
Rpl22l1	0.228235	0.219957	0.17849	0.415774	0.191034	0.23469	0.217721	NA	NA	NA	5.88111e-89	NA	NA	NA
Rps27	0.162893	0.15741	0.125115	0.301315	0.153845	0.133848	0.17967	NA	NA	NA	2.37756e-81	NA	NA	NA
S100a11	0.326161	0.309435	0.388492	0.0958714	0.251726	0.318162	-0.111395	0	0	0	NA	0	0	NA
Selenbp1	0.181126	0.172979	0.192833	0.316153	0.13136	0.183122	0.4301	NA	NA	NA	7.68693e-53	NA	NA	0.000244268
Txnip	-0.127084	-0.0126175	-0.452542	-0.0613034	-0.113768	0.00692579	-0.318825	NA	NA	5.49755e-256	NA	NA	NA	0.230382
Hao2	-0.0723949	0.0111105	-0.435228	0.0592578	-0.0788317	-0.0990317	0.364141	NA	NA	0	NA	NA	NA	0.528241
Igsf3	0.178909	0.205329	0.114851	0.0901777	0.426018	0.0993107	0.101649	NA	NA	NA	NA	0	NA	NA
Atp1a1	0.22893	0.216465	0.318545	0.172546	0.242488	0.277597	0.0917935	NA	NA	0	NA	NA	0	NA
Gstm1	-0.223752	-0.233906	-0.216513	-0.235354	-0.330092	-0.233244	-0.172671	NA	NA	NA	NA	0	NA	NA
Adh1	0.531074	0.47329	0.759231	0.373271	0.404677	0.533293	0.298016	0	0	0	6.21488e-50	0	0	0.0892309
Ccn1	-0.233467	-0.159281	-0.475645	-0.0624992	-0.206702	-0.0121464	0.053537	NA	NA	6.8779e-283	NA	NA	NA	NA
Ddah1	0.137869	0.157981	0.0746957	0.139129	0.0917313	0.132759	0.503823	NA	NA	NA	NA	NA	NA	1.11196e-06
Wwp1	0.223647	0.220448	0.273318	0.0815647	0.21938	0.228266	0.158851	NA	NA	1.55947e-201	NA	NA	NA	NA
Slc7a13	0.198503	0.082485	0.574474	-0.110698	0.208412	0.17798	0.056626	NA	NA	0	NA	NA	NA	NA
Atp6v0d2	-0.000824236	-0.000695994	-0.00168205	0.00121025	-6.31878e-05	-0.00111681	-0.308958	NA	NA	NA	NA	NA	NA	0.00145449
Aldob	-0.0810485	-0.075838	-0.0984466	-0.0404382	-0.121035	-0.0897492	0.451496	NA	NA	NA	NA	NA	NA	0.00290836
Jun	-0.287729	-0.191931	-0.61095	-0.116948	-0.1681	0.0059012	0.0850879	1.61409e-295	NA	3.65063e-283	NA	NA	NA	NA
Cyp2j13	0.137947	0.118171	0.270127	0.00252011	0.232295	0.10757	-0.0040679	NA	NA	0	NA	NA	NA	NA
Angptl3	0.314852	0.360314	0.130149	0.231729	0.367323	0.305728	0.153337	0	0	NA	NA	0	0	NA
Cyp4a12a	0.15307	0.0776363	0.454354	-0.0623577	0.138107	0.147996	0.0396193	NA	NA	0	NA	NA	NA	NA
Cyp4a14	-0.245309	-0.0800048	-0.641219	0.0619816	-0.355486	-0.152084	-0.0272797	NA	NA	0	NA	0	NA	NA
Cyp4a10	-0.163405	-0.0599235	-0.396092	-0.0521328	-0.260309	-0.0923753	0.045648	NA	NA	0	NA	7.20921e-185	NA	NA
Cyp4b1	0.364652	0.290458	0.718806	0.0369959	0.39573	0.358921	0.171348	0	0	0	NA	0	0	NA
Ybx1	0.22279	0.203287	0.322971	0.136256	0.218989	0.17779	0.293481	NA	NA	0	NA	NA	NA	3.24192e-05
Ldc1	0.285299	0.227254	0.453782	0.270199	0.32417	0.269828	0.138727	0	NA	0	2.55312e-30	0	0	NA
Fuca1	0.29588	0.281412	0.372103	0.222642	0.310533	0.306558	0.314185	0	0	0	NA	0	0	0.496243
Ctnnbip1	0.283455	0.276403	0.327707	0.28468	0.264022	0.290326	0.168202	0	0	0	1.66739e-48	0	0	NA
Eno1	0.533059	0.529008	0.498524	0.682026	0.548071	0.503126	0.670781	0	0	0	3.21251e-195	0	0	2.51147e-17
Errfi1	-0.0585656	-0.00136749	-0.250449	0.118038	-0.0228721	0.0915238	0.303463	NA	NA	4.35085e-87	NA	NA	NA	0.289318
Cyp51	0.142617	0.109241	0.276722	-0.264345	0.169945	0.129506	0.00663359	NA	NA	6.73411e-183	7.16982e-55	NA	NA	NA
Cd36	0.249258	0.153078	0.602533	-0.108732	0.235837	0.240525	0.0929929	0	NA	0	NA	0	NA	NA
Ociad2	0.0173661	0.0109962	0.0487269	-0.0023706	0.00701213	0.0200942	-0.430345	NA	NA	NA	NA	NA	NA	5.63802e-05
Ugt2b37	0.484634	0.380272	0.889177	-0.00760993	0.510853	0.453379	0.181712	0	0	0	NA	0	0	NA
Ugt2b38	0.259606	0.158078	0.736454	-0.169978	0.327974	0.245028	0.18788	0	NA	0	NA	0	0	NA
Slc4a4	0.133257	0.142276	0.133893	0.441828	0.137863	0.21794	0.476585	NA	NA	NA	1.34609e-87	NA	NA	0.000239509
Hsd17b11	0.182207	0.14012	0.383367	-0.0392848	0.219425	0.175775	-0.0152661	NA	NA	0	NA	NA	NA	NA
Spp1	-0.208933	-0.156055	-0.528724	0.330927	-0.14165	-0.170214	-0.109024	NA	NA	0	3.81558e-32	NA	NA	NA
Dynll1	0.223765	0.204312	0.279115	0.128816	0.196028	0.240469	0.0822335	NA	NA	3.04247e-214	NA	NA	NA	NA
Aldh2	-0.151905	-0.124318	-0.284997	-0.00389697	-0.201169	-0.164179	0.176966	NA	NA	0	NA	NA	NA	NA
Hpd	-0.321876	-0.149083	-0.756853	-0.0568946	-0.358304	-0.314641	-0.0716167	0	NA	0	NA	0	0	NA
Actb	0.0259242	0.0508126	-0.0707764	0.0857905	-0.0763565	0.112837	0.252836	NA	NA	NA	NA	NA	NA	8.95823e-05
Samd9l	0.1997	0.230362	0.0995496	0.242627	0.284688	0.215162	0.288206	NA	NA	NA	NA	0	NA	1
Pdk4	-0.104153	-0.0215472	-0.349625	-0.0617	-0.111963	-0.00893388	-0.0179312	NA	NA	8.91939e-254	NA	NA	NA	NA
Slc13a1	-0.319119	-0.287063	-0.398529	-0.00903825	-0.265036	-0.248145	0.102686	0	0	0	NA	0	NA	NA
Akr1b3	0.0887778	0.0430343	0.273736	0.0155975	0.0411194	0.100505	0.00267833	NA	NA	0	NA	NA	NA	NA
Tmem213	0.00107179	0.000650588	0.00235303	7.81483e-05	0.000169127	0.00141019	-0.457891	NA	NA	NA	NA	NA	NA	3.23888e-12
Abcg2	-0.0612499	-0.0504608	-0.0710436	-0.0201877	-0.0111621	-0.0216667	0.436647	NA	NA	NA	NA	NA	NA	0.000382872
Nat8f5	0.137601	0.114112	0.267835	0.00648775	0.156881	0.128366	0.0532928	NA	NA	4.74399e-252	NA	NA	NA	NA
Nat8	0.252592	0.277078	0.256802	0.170753	0.281635	0.234952	0.258428	0	0	1.56633e-240	NA	0	NA	1
Nat8f1	0.224214	0.262924	0.121998	0.308195	0.228123	0.248041	0.424991	NA	0	NA	2.90651e-53	NA	NA	0.00417179
Aldh1l1	-0.085763	-0.0517996	-0.178727	-0.123533	-0.110098	-0.0849741	-0.373043	NA	NA	NA	NA	NA	NA	2.41246e-07
Bhlhe40	0.240125	0.297935	0.049762	0.22915	0.353068	0.235927	0.287495	NA	0	NA	NA	0	NA	0.0127278
Wnk1	0.00241993	0.0226293	-0.0595171	0.00633999	0.0439763	0.0391711	-0.393754	NA	NA	NA	NA	NA	NA	0.00213842
Atp6v1e1	0.0118193	-0.00122013	0.0680754	0.115165	0.00331755	-0.0119464	-0.271276	NA	NA	NA	NA	NA	NA	0.000143413
Tpi1	0.477494	0.462475	0.503491	0.609569	0.502012	0.442307	0.48883	0	0	0	0	0	0	5.54448e-23
Gapdh	0.230538	0.213495	0.258891	0.395999	0.214467	0.200084	0.331449	NA	NA	0	0	NA	NA	6.84991e-24
Clec2h	-0.255901	-0.294415	-0.0559256	-0.0298112	-0.267221	-0.191403	0.0464811	0	0	NA	NA	3.96302e-259	NA	NA
Gabarapl1	-0.190957	-0.148245	-0.322322	-0.0856466	-0.187696	-0.157856	-0.322837	NA	NA	0	NA	NA	NA	0.00741603
Kap	0.575487	0.561802	0.782736	-0.204889	0.650055	0.498936	0.562059	0	0	0	NA	0	0	8.08163e-05
Mgst1	-0.246253	-0.17593	-0.480011	-0.0209588	-0.263628	-0.215492	-0.11178	NA	NA	0	NA	0	NA	NA
Slco1a1	0.250519	0.0962396	0.710991	0.0026952	0.200964	0.247435	0.0760926	0	NA	0	NA	NA	0	NA
Slco1a6	0.0968147	0.0801328	0.253126	-0.39296	0.133576	0.0877536	0.0338914	NA	NA	1.98234e-182	6.24055e-53	NA	NA	NA
Itpr2	-0.173712	-0.145265	-0.288273	0.0343758	-0.15456	-0.0652919	-0.190718	NA	NA	1.4426e-299	NA	NA	NA	NA
Rps5	0.100946	0.107136	0.0147031	0.251894	0.075681	0.0713773	0.199984	NA	NA	NA	5.64157e-88	NA	NA	NA
Fosb	-0.259984	-0.197435	-0.477785	-0.0495539	-0.232486	-0.0106059	-0.108984	0	NA	1.14677e-277	NA	NA	NA	NA
Trappc6a	0.232926	0.209097	0.276154	0.316533	0.175072	0.234725	0.15856	NA	NA	1.04282e-260	1.60566e-47	NA	NA	NA
Apoe	-0.319252	-0.244753	-0.652146	0.222878	-0.323748	-0.269776	0.113503	0	NA	0	NA	0	0	NA
Rps19	0.0896081	0.100688	0.00912908	0.158805	0.0736106	0.0577065	0.300303	NA	NA	NA	NA	NA	NA	6.71551e-06
Pafah1b3	0.193858	0.189959	0.156663	0.294655	0.143174	0.202836	0.14107	NA	NA	NA	9.33544e-55	NA	NA	NA
Cyp2a4	0.051071	0.0197481	0.181124	-0.28001	0.0470527	0.0410465	0.0195606	NA	NA	NA	1.98662e-24	NA	NA	NA
Prodh2	-0.131099	-0.102231	-0.255809	0.0717493	-0.112337	-0.0737746	0.0210076	NA	NA	1.52928e-219	NA	NA	NA	NA
Gpi1	0.70756	0.698424	0.721892	0.784525	0.650119	0.70853	0.704478	0	0	0	1.39101e-255	0	0	2.99473e-22
Pepd	0.0947873	0.0843606	0.0961813	0.259165	0.0735846	0.0727749	0.180596	NA	NA	NA	7.48237e-30	NA	NA	NA
Nudt19	0.206233	0.165967	0.382262	-0.195354	0.117667	0.186637	0.0559738	NA	NA	0	NA	NA	NA	NA
Napsa	0.404953	0.501597	0.243881	-0.057222	0.439987	0.374655	0.389339	0	0	NA	NA	0	0	0.318964
Ldha	0.611762	0.598441	0.627051	0.691862	0.635964	0.576685	0.85	0	0	0	0	0	0	1.07796e-33
Nox4	-0.174702	-0.141304	-0.293571	0.164214	-0.170547	-0.0985089	0.177924	NA	NA	1.20283e-186	NA	NA	NA	NA
4632427E13Rik	-0.11342	-0.0694368	-0.256702	-0.0450443	-0.039931	0.00910423	0.0424958	NA	NA	3.90272e-193	NA	NA	NA	NA
Adm	0.213864	0.247464	0.117745	0.131996	0.481461	0.133143	0.294521	NA	NA	NA	NA	0	NA	1
Rps15a	0.169012	0.160361	0.148596	0.261888	0.150942	0.136012	0.178932	NA	NA	NA	1.50836e-140	NA	NA	NA
Acsm3	0.190269	0.0798957	0.566987	-0.16976	0.143164	0.174277	0.0223344	NA	NA	0	NA	NA	NA	NA
Aldoa	0.621571	0.602759	0.643323	0.783755	0.595218	0.592599	0.269718	0	0	0	0	0	0	9.7949e-16
Oat	-0.154612	-0.107801	-0.421432	0.0655101	-0.15313	-0.161209	0.0772172	NA	NA	0	NA	NA	NA	NA
Bnip3	0.59503	0.601149	0.553059	0.573467	0.536505	0.591281	0.815864	0	0	0	1.73299e-175	0	0	5.16581e-21
Cyp2e1	0.358931	0.336637	0.544866	0.132789	0.381824	0.345329	0.204191	0	0	0	NA	0	0	NA
Ifitm2	0.0791851	0.0873653	-0.014177	0.299761	0.0542471	0.0860262	0.143076	NA	NA	NA	1.81986e-51	NA	NA	NA
Kcnq1ot1	-0.115565	-0.0711466	-0.263483	-0.0328875	0.018129	0.0155616	0.0160157	NA	NA	9.78854e-166	NA	NA	NA	NA
Ccnd1	0.277589	0.291546	0.207216	0.365955	0.278228	0.300924	0.219932	0	0	NA	4.27984e-52	0	0	NA
Gm44785	0.154225	0.132939	0.26724	0.0511978	0.0872361	0.169807	0.0626442	NA	NA	0	NA	NA	NA	NA
Atp11a	0.231778	0.184515	0.462804	-0.128652	0.347673	0.21144	0.0758593	NA	NA	0	NA	0	NA	NA
Fgl1	0.120764	0.0962724	0.144483	0.300472	0.14069	0.114979	0.0802089	NA	NA	NA	4.45621e-59	NA	NA	NA
Ankrd37	0.429019	0.453528	0.358631	0.357565	0.638583	0.359989	0.273755	0	0	0	5.7819e-84	0	0	5.11124e-05
Slc25a4	0.0109144	0.00661982	-0.0271512	0.286505	0.0212509	-0.0052848	-0.142447	NA	NA	NA	1.02332e-40	NA	NA	NA
Acsl1	-0.226566	-0.168154	-0.430953	-0.0749048	-0.195389	-0.176417	0.0277543	NA	NA	0	NA	NA	NA	NA
Aadat	0.0945234	0.106618	0.0467353	-0.306519	0.0512671	0.0744815	0.0421959	NA	NA	NA	6.30844e-39	NA	NA	NA
Lpl	0.0783879	0.00962213	0.312387	-0.185179	0.0212916	0.103829	0.0767315	NA	NA	1.02176e-201	NA	NA	NA	NA
Uba52	0.190902	0.18552	0.180529	0.282857	0.177405	0.158647	0.223221	NA	NA	NA	2.69525e-40	NA	NA	NA
Jund	-0.197972	-0.129047	-0.431568	-0.0900521	-0.12942	0.0148813	0.0518091	NA	NA	1.02856e-201	NA	NA	NA	NA
Ces1d	0.0841803	0.134477	-0.105558	0.405445	0.137698	0.105556	0.265069	NA	NA	NA	3.39023e-60	NA	NA	1
Ces1f	0.266159	0.18354	0.606759	-0.0515797	0.336082	0.240529	0.114205	0	NA	0	NA	0	NA	NA
Ces2c	-0.00204617	-0.0212664	0.143235	-0.384574	0.00981138	-0.0188679	0.0548899	NA	NA	NA	2.51204e-42	NA	NA	NA
Ldhd	0.178339	0.153005	0.337364	-0.131731	0.160592	0.165647	0.17835	NA	NA	8.64657e-282	NA	NA	NA	NA
Osgin1	-0.262057	-0.191897	-0.476016	-0.119722	-0.409682	-0.0602268	-0.000301499	0	NA	0	NA	0	NA	NA
Egln1	0.200706	0.199979	0.181671	0.262424	0.201893	0.199632	0.288145	NA	NA	NA	5.4101e-36	NA	NA	0.0330195
Kcnk1	-0.00200908	0.00137413	-0.00382175	-0.417346	0.00394511	-0.0101927	-0.0107881	NA	NA	NA	8.80511e-46	NA	NA	NA
4931406C07Rik	0.0470657	0.0616599	0.0281891	-0.0413927	0.0436464	0.0385839	0.380688	NA	NA	NA	NA	NA	NA	0.00799388
Apoc3	0.254054	0.198449	0.300582	0.526158	0.225229	0.261169	0.174566	NA	NA	3.90132e-294	2.15771e-67	NA	0	NA
Acat1	0.141678	0.110326	0.265884	0.0974687	0.0878875	0.111258	0.047882	NA	NA	0	NA	NA	NA	NA
Pkm	0.0394775	0.0185048	0.0231567	0.265244	0.024127	0.0434998	0.334878	NA	NA	NA	6.50436e-39	NA	NA	0.0221845
Tln2	-0.147026	-0.119732	-0.250603	0.0316284	-0.193679	-0.0721673	0.143342	NA	NA	2.46944e-167	NA	NA	NA	NA
Gclc	-0.115107	-0.0862268	-0.187158	-0.273383	-0.117363	-0.0857843	-0.202208	NA	NA	NA	2.27162e-21	NA	NA	NA
Gsta4	-0.492402	-0.427053	-0.811697	-0.053027	-0.466156	-0.519062	-0.122123	0	0	0	NA	0	0	NA
Gm10639	-0.123701	-0.0879119	-0.274386	-0.0642791	-0.106078	-0.138981	-0.0933645	NA	NA	2.37441e-276	NA	NA	NA	NA
Gsta2	-0.509093	-0.43785	-0.8912	-0.151232	-0.475123	-0.540343	0.0548691	0	0	0	NA	0	0	NA
Me1	0.305534	0.251898	0.437608	0.371342	0.206228	0.300889	0.474953	0	0	0	4.32623e-90	NA	0	0.000210509
Plod2	0.404919	0.392118	0.471131	0.391444	0.621461	0.342954	0.165476	0	0	0	1.41958e-66	0	0	NA
Zbtb38	-0.00782088	-0.00383044	-0.0731651	0.252273	0.0132954	0.030135	0.135361	NA	NA	NA	3.20027e-31	NA	NA	NA
Spink8	-0.000100549	-0.000306547	0.000688962	0.000754181	0.000215931	-0.000252059	-0.453233	NA	NA	NA	NA	NA	NA	2.19916e-05
Glb1	0.222502	0.186577	0.328977	0.250957	0.249676	0.219513	0.0969612	NA	NA	0	3.07616e-31	0	NA	NA
Acaa1b	-0.209736	-0.134899	-0.442908	-0.00171835	-0.23353	-0.22215	0.0641355	NA	NA	0	NA	NA	NA	NA
Slc22a13	-0.0127952	1.61083e-05	-0.0527102	-0.278837	-0.00966969	-0.0133314	0.0122012	NA	NA	NA	1.27725e-24	NA	NA	NA
Rpsa	0.125341	0.128371	0.0640476	0.250564	0.101551	0.0927186	0.145389	NA	NA	NA	6.04919e-83	NA	NA	NA
Higd1a	0.353291	0.330921	0.426195	0.315684	0.320257	0.334453	0.280489	0	0	0	3.11675e-44	0	0	0.546764
Lars2	0.21824	0.206017	0.328395	0.131748	0.221837	0.218953	0.165456	NA	NA	0	NA	NA	NA	NA
Fuca2	0.156949	0.118456	0.314857	0.0647963	0.184847	0.180364	0.124511	NA	NA	3.79274e-261	NA	NA	NA	NA
Cited2	-0.152957	-0.0846632	-0.410783	-0.0039219	-0.138766	0.00132052	0.0731874	NA	NA	9.09154e-217	NA	NA	NA	NA
Mfsd4b5	-0.17983	-0.139634	-0.269665	-0.120319	-0.192592	-0.0879138	0.0684514	NA	NA	3.77657e-208	NA	NA	NA	NA
P4ha1	0.442108	0.423564	0.453382	0.642339	0.684864	0.375664	0.37893	0	0	0	1.20376e-147	0	0	1.94408e-06
Ddit4	0.133132	0.144425	0.116208	0.0655785	0.322497	0.0789739	0.100183	NA	NA	NA	NA	0	NA	NA
Psap	0.210268	0.164203	0.443335	-0.0261387	0.221368	0.242565	0.165903	NA	NA	0	NA	NA	0	NA
Ggt1	0.475762	0.513357	0.421873	0.28088	0.504371	0.475703	0.483353	0	0	0	1.35714e-68	0	0	6.66648e-06
Mif	0.398765	0.369981	0.423231	0.851979	0.351503	0.378659	0.229381	0	0	0	0	0	0	NA
Pfkl	0.438515	0.451834	0.369668	0.478533	0.451227	0.433296	0.515004	0	0	0	6.58788e-117	0	0	4.1817e-12
Pdxk	-0.0987586	-0.0500406	-0.277587	0.00250905	-0.120874	-0.0722412	-0.0993019	NA	NA	8.54247e-192	NA	NA	NA	NA
Bsg	0.274178	0.248509	0.285123	0.4446	0.293541	0.301553	0.28783	0	NA	2.09683e-274	2.28512e-113	0	0	0.0406127
Ckap4	0.00266013	0.00200508	0.00292724	0.00847391	0.00483053	0.0020546	0.336634	NA	NA	NA	NA	NA	NA	4.30559e-06
Timp3	-0.0702035	-0.0590469	-0.0694264	0.315567	-0.0554245	0.0863948	0.328619	NA	NA	NA	1.38101e-40	NA	NA	1
Hsp90b1	0.234348	0.232564	0.250312	0.12658	0.267598	0.257332	0.259149	NA	NA	6.26833e-248	NA	0	0	1
Pah	-0.171071	-0.13501	-0.284898	0.159316	-0.176665	-0.168898	-0.092496	NA	NA	6.36424e-264	NA	NA	NA	NA
Dusp6	0.18299	0.208401	0.0963706	0.192364	0.321195	0.165898	0.112746	NA	NA	NA	NA	0	NA	NA
Rdh16f2	-0.0794705	-0.0104556	-0.35133	0.14071	-0.1443	-0.0398046	0.358362	NA	NA	0	NA	NA	NA	0.450773
Igfbp1	0.129406	0.159613	-0.0193941	0.273479	0.217315	0.132018	0.148876	NA	NA	NA	4.10481e-36	NA	NA	NA
Cpeb4	-0.112639	-0.0658323	-0.263136	0.00234897	-0.0633696	0.0128103	0.0423346	NA	NA	7.84542e-131	NA	NA	NA	NA
Npm1	0.104196	0.108427	0.0122265	0.329284	0.0679038	0.0915163	0.102716	NA	NA	NA	5.3625e-71	NA	NA	NA
Nhp2	0.161255	0.128068	0.290079	0.00190322	0.106851	0.150805	0.0942696	NA	NA	6.36084e-249	NA	NA	NA	NA
2410006H16Rik	0.166252	0.166823	0.130058	0.277633	0.166365	0.187358	0.221696	NA	NA	NA	1.08835e-41	NA	NA	NA
G6pc	-0.281685	-0.2721	-0.268401	-0.0835024	-0.282019	-0.155119	0.0465407	0	0	3.3775e-124	NA	0	NA	NA
Ddx5	-0.103362	-0.0549487	-0.280233	0.0043418	-0.0362408	-0.0139297	-0.0137683	NA	NA	5.40064e-244	NA	NA	NA	NA
Rpl38	0.189204	0.189007	0.145989	0.280693	0.199459	0.143264	0.234701	NA	NA	NA	3.58314e-85	NA	NA	NA
Acox1	0.26515	0.257167	0.358857	0.230892	0.16628	0.331921	0.330814	0	0	0	NA	NA	0	0.051518
Apob	-0.255253	-0.265476	-0.206993	-0.353952	-0.256365	-0.222504	-0.0329119	0	0	NA	6.38052e-49	1.08755e-240	NA	NA
Atp6v1c2	-0.000303585	-0.00013519	-0.000810847	0.000260492	-0.000489305	-0.000279174	-0.494523	NA	NA	NA	NA	NA	NA	6.13315e-12
Odc1	0.48615	0.431755	0.67811	0.553893	0.443498	0.479719	0.63264	0	0	0	1.22948e-137	0	0	7.78941e-09
Rps29	0.161562	0.153432	0.146343	0.277886	0.154547	0.122018	0.218879	NA	NA	NA	1.04937e-107	NA	NA	NA
Srsf5	-0.121458	-0.0842412	-0.271247	-0.016925	-0.0324645	-0.0631142	-0.0282226	NA	NA	2.1632e-177	NA	NA	NA	NA
Fos	-0.255203	-0.217613	-0.410113	-0.0498386	-0.267956	-0.021426	0.0544251	0	NA	4.50973e-227	NA	1.53952e-164	NA	NA
Serpina1f	0.00171844	0.00233346	-0.0109466	-0.344833	0.0105092	-0.00645764	-0.0266438	NA	NA	NA	6.34604e-38	NA	NA	NA
Akr1c19	-0.134272	-0.103622	-0.258854	-0.0406062	-0.149225	-0.128151	-0.171729	NA	NA	1.8784e-284	NA	NA	NA	NA
Klf6	-0.198229	-0.12418	-0.452974	-0.00557461	-0.149392	0.00201857	0.0748511	NA	NA	5.44767e-285	NA	NA	NA	NA
Pfkp	0.292633	0.279711	0.298421	0.403175	0.329116	0.28157	0.508752	0	0	0	1.86058e-83	0	0	9.29511e-09
Slc17a3	0.235282	0.218362	0.334751	0.0230509	0.315355	0.251802	0.114258	NA	NA	0	NA	0	0	NA
Eci3	-0.0746683	-0.0337904	-0.151923	-0.265899	-0.0913383	-0.0876189	0.100181	NA	NA	NA	1.42488e-40	NA	NA	NA
4833439L19Rik	0.251215	0.261082	0.214255	0.306609	0.233773	0.225444	0.476203	0	0	NA	1.46184e-51	NA	NA	1.56721e-09
Prelid1	0.236933	0.228667	0.257088	0.194674	0.217821	0.21075	0.479022	NA	NA	1.70429e-219	NA	NA	NA	3.10912e-07
Fbp1	0.0595602	0.0559927	0.0787444	0.0533393	0.0363755	0.0348599	0.57324	NA	NA	NA	NA	NA	NA	8.14704e-06
Slc6a19	-0.263097	-0.283022	-0.155754	-0.0215242	-0.273543	-0.134153	-0.00858614	0	0	NA	NA	0	NA	NA
Bhmt	-0.0609045	0.0125663	-0.314053	0.0762417	-0.0797118	-0.0584422	0.0278753	NA	NA	1.4843e-293	NA	NA	NA	NA
Dhx29	0.350908	0.351302	0.359774	0.310356	0.322205	0.362367	0.147105	0	0	0	3.04523e-57	0	0	NA
Emb	0.00146979	0.00064702	0.0039477	0.004175	0.00225528	0.000909257	-0.410742	NA	NA	NA	NA	NA	NA	0.00752029
Hmgcs1	0.217598	0.208111	0.289335	0.0425522	0.198736	0.22215	0.107827	NA	NA	5.45409e-270	NA	NA	NA	NA
Chdh	0.205168	0.223731	0.160778	0.177918	0.255467	0.211541	0.168309	NA	NA	NA	NA	0	NA	NA
Smim4	0.215453	0.157507	0.448258	0.174805	0.136511	0.211857	-0.0119581	NA	NA	0	NA	NA	NA	NA
Hacl1	-0.110429	-0.0697823	-0.305074	0.0639002	-0.118501	-0.113849	0.108821	NA	NA	7.0112e-219	NA	NA	NA	NA
Ero1l	0.0826752	0.0826786	0.0813745	0.115626	0.160624	0.0751437	0.297953	NA	NA	NA	NA	NA	NA	0.000181753
Msra	0.174094	0.190632	0.0894832	0.190419	0.140927	0.15277	0.422478	NA	NA	NA	NA	NA	NA	0.00772444
Bnip3l	0.462411	0.462791	0.431074	0.406091	0.446695	0.459941	0.454768	0	0	0	1.32871e-77	0	0	1.84819e-06
Gm10076	0.202856	0.192739	0.158023	0.333409	0.203923	0.165166	0.259408	NA	NA	NA	4.00398e-49	NA	NA	1
Abcc4	-0.225808	-0.186562	-0.373408	-0.0267124	-0.337971	-0.135901	0.0256071	NA	NA	0	NA	0	NA	NA
Selenop	0.145986	0.101423	0.442129	-0.258592	0.114109	0.186664	0.150832	NA	NA	0	7.92828e-27	NA	NA	NA
Ghr	0.153568	0.125536	0.267958	-0.157515	0.164184	0.166473	0.118638	NA	NA	3.53238e-214	NA	NA	NA	NA
Rpl37	0.218301	0.218224	0.173367	0.301552	0.225055	0.174117	0.27056	NA	NA	NA	1.71554e-125	NA	NA	1.65203e-06
Ugt3a1	0.023875	0.0129018	0.105249	-0.275122	0.00338896	0.0362978	0.0249663	NA	NA	NA	1.64507e-31	NA	NA	NA
Prlr	-0.19752	-0.0403177	-0.579234	-0.199783	-0.222448	-0.117043	-0.0098866	NA	NA	0	NA	NA	NA	NA
Dpys	-0.145103	-0.0993409	-0.302298	0.0238405	-0.164247	-0.139893	0.0105775	NA	NA	6.32885e-269	NA	NA	NA	NA
Enpp2	0.14683	0.133262	0.288426	0.140017	0.184298	0.194491	0.0533856	NA	NA	7.74683e-207	NA	NA	NA	NA
Ndrg1	-0.023817	-0.0086867	-0.030957	0.100637	-0.0374571	0.0029781	0.421016	NA	NA	NA	NA	NA	NA	0.00350304
Ly6e	0.123508	0.0620671	0.358543	0.0301193	0.0963038	0.124957	0.203306	NA	NA	0	NA	NA	NA	NA
Ly6a	0.545837	0.527072	0.604265	0.591437	0.510652	0.540791	0.549071	0	0	0	1.39657e-118	0	0	2.12582e-08
Eef1d	0.150988	0.156441	0.0722909	0.277559	0.103595	0.131581	0.0960289	NA	NA	NA	2.34464e-36	NA	NA	NA
Rpl3	0.117895	0.126222	0.00685666	0.288574	0.0964268	0.0868911	0.101123	NA	NA	NA	7.10617e-91	NA	NA	NA
Cyp2d26	-0.114263	-0.0790997	-0.268083	0.118103	-0.0543895	-0.0610575	0.0897189	NA	NA	6.65424e-194	NA	NA	NA	NA
Miox	-0.0504513	-0.0404319	-0.102915	0.206429	-0.0691064	-0.0723238	0.486182	NA	NA	NA	NA	NA	NA	0.000136685
Cela1	-0.101682	-0.0529859	-0.342044	0.275251	-0.0801501	-0.138348	0.335746	NA	NA	0	6.18934e-29	NA	NA	0.12557
Csad	0.178471	0.155301	0.297377	-0.115979	0.186754	0.179395	-0.0168619	NA	NA	1.12764e-256	NA	NA	NA	NA
Dnase1	-0.340617	-0.367544	-0.207035	-0.116406	-0.406665	-0.264162	-0.0429465	0	0	NA	NA	0	NA	NA
Mpv17l	0.216716	0.161753	0.373389	-0.151238	0.152607	0.197694	0.121878	NA	NA	0	NA	NA	NA	NA
Car15	-0.000833253	-0.00102368	-0.000229994	0.000982065	-0.000159374	-0.00101395	-0.741778	NA	NA	NA	NA	NA	NA	1.38554e-11
Kng2	0.0133511	0.0224685	0.00380412	-0.304644	0.0289778	0.00642939	-0.209521	NA	NA	NA	1.38995e-30	NA	NA	NA
Tfrc	0.138056	0.112933	0.261342	0.0394388	0.25418	0.112824	0.135066	NA	NA	1.22944e-220	NA	NA	NA	NA
Fam162a	0.473171	0.416775	0.576628	0.733981	0.363698	0.487407	0.415235	0	0	0	1.46074e-206	0	0	0.00016967
Atp6v1a	0.0959182	0.0839005	0.178406	-0.010358	0.0569269	0.117042	-0.255471	NA	NA	NA	NA	NA	NA	0.00610924
Cbr1	-0.0514385	0.0124435	-0.416704	0.0739394	-0.0957047	-0.0608009	0.185039	NA	NA	0	NA	NA	NA	NA
Dusp1	-0.242164	-0.195148	-0.413844	-0.0320499	-0.193113	0.000666911	0.0952981	NA	NA	3.0965e-220	NA	NA	NA	NA
Cdkn1a	0.136875	0.127906	0.159174	0.158609	0.16148	0.133215	0.393586	NA	NA	NA	NA	NA	NA	8.49136e-07
Ndufv3	0.216745	0.198057	0.291857	0.177789	0.193516	0.17889	0.304389	NA	NA	0	NA	NA	NA	0.00998592
Rps28	0.185329	0.181708	0.144249	0.341003	0.183613	0.149754	0.340285	NA	NA	NA	4.65658e-104	NA	NA	1.34215e-07
Brd2	-0.1702	-0.115155	-0.34423	-0.06217	-0.193377	0.0279545	0.0434539	NA	NA	2.87973e-161	NA	NA	NA	NA
Ppp1r10	-0.0616762	0.00504803	-0.270898	-0.00963148	0.0296493	0.0498717	-0.010753	NA	NA	5.57237e-142	NA	NA	NA	NA
Gm26917	0.0541904	0.0951384	-0.0623119	0.0102523	0.315631	0.0820686	0.129863	NA	NA	NA	NA	0	NA	NA
Mep1a	0.303366	0.332021	0.29105	-0.0131404	0.321508	0.306081	0.363181	0	0	0	NA	0	0	0.019889
Vegfa	0.149466	0.196707	-0.00744149	0.241645	0.379477	0.163468	0.23293	NA	NA	NA	NA	0	NA	NA
Slc22a7	-0.010885	-2.08115e-05	0.00347459	-0.509774	0.00291578	-0.0224669	-0.0336706	NA	NA	NA	2.31982e-84	NA	NA	NA
Rpl36	0.196813	0.195891	0.161615	0.26282	0.175589	0.160022	0.14254	NA	NA	NA	3.45456e-93	NA	NA	NA
Ehd3	-0.000411075	-0.000397289	-8.48249e-05	-0.00199515	0.000547664	-0.000577371	0.391653	NA	NA	NA	NA	NA	NA	5.03038e-08
Tmem178	0.182012	0.18679	0.187738	0.130552	0.279779	0.154386	0.158086	NA	NA	NA	NA	0	NA	NA
Ttr	-0.0310673	-0.0569539	0.15047	-0.292909	0.0388098	-0.0427304	0.021187	NA	NA	NA	8.9171e-18	NA	NA	NA
Mep1b	0.0667004	0.0189375	0.245576	-0.293462	0.0556323	0.0593157	0.0236473	NA	NA	NA	5.46602e-33	NA	NA	NA
Prelid2	0.280709	0.263436	0.277984	0.432358	0.255794	0.288351	0.441683	0	0	0	2.18754e-109	0	0	1.92165e-08
Spink1	0.16712	0.153679	0.193092	0.145426	0.152471	0.163794	0.731229	NA	NA	NA	NA	NA	NA	8.90379e-12
Eno1b	0.272696	0.264571	0.310785	0.265546	0.207601	0.287652	0.163382	0	0	0	9.19817e-54	NA	0	NA
Acaa2	-0.198878	-0.173776	-0.327101	0.13433	-0.196155	-0.218691	-0.0237652	NA	NA	8.24238e-235	NA	NA	NA	NA
Cndp2	0.255916	0.205328	0.490983	-0.192194	0.208389	0.213229	0.255582	0	NA	0	NA	NA	NA	1
Acy3	0.349986	0.336787	0.487391	-0.112234	0.323939	0.303931	0.356145	0	0	0	NA	0	0	0.269917
Neat1	-0.252171	-0.183185	-0.48356	-0.0975944	-0.0918457	-0.022479	0.0805189	NA	NA	1.14232e-289	NA	NA	NA	NA
Slc22a28	0.140173	0.129987	0.233071	0.0401089	0.329809	0.104249	0.0781908	NA	NA	NA	NA	0	NA	NA
Slc22a30	0.237017	0.200403	0.442248	0.0391207	0.488423	0.172579	0.08202	NA	NA	0	NA	0	NA	NA
Slc22a8	-0.282341	-0.196234	-0.520742	0.149445	-0.282186	-0.219078	0.265064	0	NA	0	NA	0	NA	0.654569
Glyat	0.000381135	-0.0026426	0.0686794	0.114121	-0.0213829	-0.00341827	0.421969	NA	NA	NA	NA	NA	NA	0.00113698
Papss2	-0.0784692	-0.008948	-0.266353	0.00716454	-0.11973	-0.0599297	0.123911	NA	NA	9.7011e-226	NA	NA	NA	NA
Pgam1	0.583657	0.57008	0.594841	0.599539	0.557171	0.564656	0.529556	0	0	0	6.04021e-274	0	0	2.64727e-16
Scd1	-0.00551677	0.00952415	-0.0274731	-0.414157	0.00549635	-0.0117747	-0.0199726	NA	NA	NA	5.0191e-43	NA	NA	NA
Rpl39	0.179169	0.173722	0.141091	0.280966	0.183382	0.13839	0.268233	NA	NA	NA	3.76442e-104	NA	NA	4.42832e-05
Xist	-0.36978	-0.276986	-0.733972	-0.00833044	-0.301988	-0.0212695	-0.0319697	0	7.54316e-274	0	NA	5.70417e-236	NA	NA
Pgk1	0.544728	0.526222	0.555647	0.770545	0.510243	0.524135	0.4733	0	0	0	0	0	0	8.35891e-15
Rpl36a	0.149505	0.154693	0.0524409	0.338576	0.136259	0.116174	0.258804	NA	NA	NA	1.29713e-84	NA	NA	0.445983
Prdx4	0.110355	0.104673	0.0703963	0.330163	0.127769	0.112167	0.17078	NA	NA	NA	2.30255e-62	NA	NA	NA
S100g	-0.162272	-0.0994044	-0.394191	0.0528999	-0.154314	-0.169918	-0.116087	NA	NA	0	NA	NA	NA	NA
Cltrn	-0.0465688	-0.0591746	-0.000583003	0.0838409	-0.0130032	-0.028528	0.491725	NA	NA	NA	NA	NA	NA	2.58325e-05
mt-Nd3	-0.0899561	-0.0915481	-0.0188664	-0.158451	-0.0645751	-0.0813763	-0.257336	NA	NA	NA	NA	NA	NA	1.97056e-08

## Sheet: 8_LatevEarly_KO_positive
Gene	L2FC_KO_time	Percent_detected_KO_late	Adjusted_p_value_KO_time	L2FC_Control_time	Percent_detected_Control_late	Adjusted_p_value_Control_time
Pfkp	0.801276	0.666	0	0.00618756	0.013	NA
Apoc3	0.718774	0.453	0	0.0287061	0.04	NA
Hsd11b1	0.639084	0.393	0	-0.00543809	0.016	NA
Tmigd1	0.497335	0.52	0	0.19423	0.275	NA
Ly6e	0.442251	0.321	0	0.121511	0.101	NA
Napsa	0.422463	0.846	0	0.103239	0.434	NA
Kap	0.419652	0.938	0	-0.0580489	0.432	NA
Cd36	0.413135	0.417	0	0.0270571	0.075	NA
Defb19	0.407845	0.714	0	-0.0104517	0.017	NA
Slc7a13	0.378989	0.335	0	0.149592	0.121	NA
Pkm	0.372551	0.245	0	0.0147623	0.016	NA
Slco1a1	0.370646	0.324	0	-0.0308491	0.046	NA
Cyp4b1	0.347094	0.521	0	0.404761	0.393	0
Angptl3	0.341518	0.364	0	0.00357832	0.053	NA
Anxa5	0.326798	0.358	0	0.00471935	0.106	NA
Efhd1	0.325026	0.298	0	0.0283494	0.035	NA
Ly6a	0.313173	0.711	0	-0.00680807	0.242	NA
Pigr	0.304023	0.205	0	0.0895426	0.073	NA
Ldc1	0.302526	0.392	0	-0.000465819	0.033	NA
AY036118	0.300004	0.936	0	0.560555	0.933	0
Dnase1	0.296846	0.436	0	0.0516171	0.457	NA
Cyp2a4	0.283255	0.245	0	0.165404	0.131	NA
Fabp5	0.28203	0.32	0	-0.0244168	0.039	NA
Wfdc2	0.264991	0.289	0	-0.036408	0.12	NA
Azgp1	0.260985	0.189	0	0.129672	0.09	NA
Csad	0.254578	0.46	0	0.0472434	0.199	NA
mt-Nd6	0.214432	0.437	NA	0.424704	0.513	0
Lars2	0.21378	0.846	NA	0.542351	0.883	0
Gm42418	0.119196	1	NA	0.347593	1	0
Cyp2d12	0.0957552	0.084	NA	0.385981	0.217	0
Rarres2	0.0307291	0.063	NA	0.343157	0.24	0
mt-Atp8	-0.0336924	0.542	NA	0.403535	0.708	0
Apob	-0.0849669	0.084	NA	0.399385	0.431	0
Keg1	-0.1391	0.731	NA	-0.276737	0.687	0
Ndufc2	-0.147811	0.702	NA	-0.274936	0.596	0
Lyplal1	-0.246142	0.3	NA	-0.300925	0.249	0
Gsta2	-0.250522	0.467	0	-0.0048962	0.886	NA
Acsl1	-0.251848	0.282	0	-0.0806262	0.457	NA
Idh1	-0.254454	0.566	0	-0.0529217	0.727	NA
Xist	-0.256397	0.101	0	-0.138725	0.269	NA
Mdk	-0.256562	0.108	0	-0.0489896	0.183	NA
Gpx3	-0.263744	0.948	0	0.013821	0.99	NA
Ass1	-0.27008	0.794	0	-0.0860616	0.916	NA
Cryl1	-0.271934	0.492	0	-0.194373	0.533	NA
Slc5a2	-0.273956	0.212	0	-0.109768	0.334	NA
Rsrp1	-0.275329	0.38	0	-0.112329	0.481	NA
Clec2h	-0.321267	0.087	0	-0.156258	0.292	NA
Slc5a12	-0.323878	0.161	0	-0.110449	0.323	NA
Spp2	-0.333771	0.296	0	-0.0636086	0.55	NA
Ftl1-ps1	-0.340984	0.284	0	-0.19683	0.332	NA
Spp1	-0.374205	0.413	0	-0.133568	0.646	NA
Gatm	-0.380177	0.645	0	-0.149864	0.783	NA
Oat	-0.466957	0.166	0	-0.261982	0.354	0

## Sheet: 9_PTvPTlike_KO_late
Gene	L2FC_PT-like_vs_PT	Detected_PT_like	Detected_PT	Adjusted_p_value
Cbr1	0.686767	0.688	0.342	0
Wfdc2	0.674433	0.662	0.256	0
Rdh16f2	0.642913	0.712	0.315	0
Apoc3	0.614841	0.714	0.432	0
Gsta4	0.440131	0.484	0.209	0
Hao2	0.41584	0.833	0.674	0
Uba52	0.404821	0.845	0.674	0
Gsta2	0.372021	0.697	0.448	1.28786e-222
Gm10076	0.370504	0.681	0.54	2.92632e-189
Defb19	0.359291	0.836	0.706	1.12452e-293
Gas5	0.356221	0.851	0.708	0
Rpl35	0.356138	0.879	0.753	0
Npm1	0.35565	0.889	0.763	0
Tmsb10	0.353322	0.298	0.083	0
Rpl36a	0.348528	0.913	0.806	0
ccdc198	0.345269	0.667	0.472	2.71132e-249
Rps4x	0.335635	0.957	0.878	0
Eef1d	0.331776	0.755	0.588	1.04763e-298
Rpl31	0.329341	0.876	0.756	0
Serpina1a	0.328095	0.268	0.073	0
Rpl3	0.327949	0.94	0.85	0
Eef1b2	0.326379	0.896	0.785	0
Rpl12	0.326088	0.954	0.879	0
Acaa1b	0.324342	0.71	0.548	2.87038e-248
Rps26	0.320881	0.95	0.879	0
Fabp5	0.31783	0.49	0.306	7.91904e-175
Rpl10	0.316426	0.953	0.875	0
Gsto1	0.308866	0.367	0.154	0
Zfas1	0.305525	0.437	0.247	3.93204e-211
Fabp1	0.304285	0.244	0.074	0
Rps5	0.303971	0.945	0.87	0
Naca	0.2953	0.922	0.842	0
Rpl10a	0.294448	0.942	0.869	0
Rps9	0.293059	0.957	0.893	0
S100g	0.292842	0.347	0.165	1.13593e-224
Acadl	0.292533	0.745	0.613	7.63831e-234
S100a10	0.292301	0.656	0.488	1.82705e-187
Rps7	0.291386	0.953	0.887	0
Cth	0.291076	0.611	0.445	1.91955e-180
Rps18	0.288934	0.962	0.906	0
Rpl18	0.288566	0.936	0.859	0
Rpl22l1	0.288106	0.864	0.754	0
Rpl15	0.286815	0.947	0.873	0
Rpl7	0.284549	0.938	0.86	0
Rps3	0.282363	0.938	0.868	0
Ifitm2	0.282328	0.5	0.329	6.7533e-162
Rps13	0.28201	0.942	0.872	0
Rpl23a	0.281943	0.937	0.868	0
Nap1l1	0.280898	0.612	0.448	5.10278e-168
Rpl37	0.280886	0.957	0.896	0
Apoe	0.279976	0.448	0.29	3.19345e-119
Rps6	0.279572	0.921	0.839	0
Rpl22	0.278709	0.923	0.846	0
Rps17	0.278537	0.95	0.891	0
Rpl9	0.27799	0.945	0.886	0
Rack1	0.276851	0.934	0.855	0
Rpl34	0.276821	0.934	0.862	0
Rps27	0.274854	0.914	0.834	0
2410006H16Rik	0.273674	0.439	0.271	2.9934e-163
Rps28	0.27356	0.942	0.87	0
Rps3a1	0.272534	0.966	0.917	0
AI314278	0.27224	0.78	0.663	2.49169e-238
Rpl14	0.271976	0.929	0.854	0
Mrpl52	0.271525	0.657	0.496	2.63765e-173
Rpl36	0.27061	0.934	0.872	0
Car2	0.268564	0.807	0.666	1.65319e-166
Rps27a	0.267908	0.971	0.917	0
Rpl39	0.267458	0.94	0.874	0
Rps16	0.266904	0.964	0.91	0
Rps15a	0.26652	0.952	0.892	0
Rpl29	0.265963	0.91	0.819	0
Eif3f	0.265825	0.655	0.503	4.04639e-162
Gnai1	0.265518	0.523	0.362	2.53088e-146
Cox7a2l	0.265383	0.737	0.593	6.60122e-190
Rpl6	0.264095	0.956	0.902	0
Gstm5	0.263656	0.717	0.589	2.87605e-177
Rpl18a	0.262458	0.961	0.902	0
Rpl7a	0.261379	0.936	0.868	0
Acot1	0.26096	0.358	0.18	1.33512e-203
Rpl11	0.259473	0.96	0.912	0
Atp5g2	0.258868	0.856	0.756	0
Rps24	0.258119	0.973	0.927	0
Rps8	0.256343	0.982	0.953	0
Rpl38	0.256065	0.952	0.891	0
Rps20	0.255457	0.962	0.908	0
Rpl5	0.255322	0.941	0.883	0
Rps10	0.254272	0.962	0.916	0
Lyplal1	0.253014	0.453	0.288	6.65785e-139
Rpl32	0.253002	0.972	0.932	0
Rpl30	0.252491	0.951	0.891	0
Rps19	0.250495	0.965	0.919	0
Rpl21	0.250344	0.959	0.909	0
Mrpl23	0.249051	0.527	0.371	NA
Rpl27a	0.248457	0.97	0.927	NA
Rpl8	0.247095	0.941	0.889	NA
C1qbp	0.246986	0.657	0.52	NA
Rplp2	0.246716	0.944	0.884	NA
Eif3k	0.246623	0.711	0.579	NA
Rps14	0.245945	0.963	0.911	NA
Rps15	0.245441	0.952	0.898	NA
Rps12	0.245064	0.979	0.939	NA
Rpl19	0.243393	0.958	0.905	NA
Rps25	0.242333	0.947	0.89	NA
Rpl37a	0.242321	0.964	0.917	NA
Fbp2	0.242241	0.328	0.166	NA
Irx3	0.241866	0.365	0.199	NA
Rpl17	0.241648	0.963	0.916	NA
2610528A11Rik	0.241389	0.193	0.065	NA
Rps11	0.240667	0.944	0.889	NA
Nsa2	0.240173	0.625	0.491	NA
Rpl26	0.239995	0.967	0.923	NA
Pxmp2	0.238713	0.452	0.297	NA
Plaat3	0.238602	0.294	0.126	NA
Rpsa	0.237241	0.953	0.901	NA
Rpl24	0.237088	0.955	0.906	NA
Fau	0.236016	0.979	0.939	NA
Ech1	0.234876	0.771	0.667	NA
Rida	0.233507	0.96	0.922	NA
Etfb	0.233209	0.916	0.869	NA
Rplp0	0.233016	0.959	0.905	NA
Hsd17b10	0.232744	0.62	0.488	NA
Fkbp3	0.231876	0.57	0.433	NA
Rps23	0.231317	0.965	0.92	NA
Rpl13	0.230723	0.983	0.955	NA
Rpl23	0.23069	0.981	0.956	NA
Eif3i	0.230567	0.583	0.451	NA
Hacl1	0.230106	0.336	0.179	NA
S100a13	0.22858	0.32	0.162	NA
Ggct	0.22813	0.652	0.52	NA
Eci1	0.22654	0.503	0.357	NA
Hist1h1e	0.226471	0.341	0.191	NA
Suclg1	0.2259	0.826	0.751	NA
Ndufs7	0.225671	0.773	0.674	NA
Idh3b	0.225384	0.636	0.519	NA
Prelid2	0.224981	0.341	0.194	NA
Blvra	0.224794	0.486	0.338	NA
Tomm6	0.224089	0.688	0.564	NA
Esd	0.223123	0.903	0.839	NA
Btf3	0.222671	0.824	0.736	NA
Rps29	0.22231	0.96	0.914	NA
Rps21	0.221528	0.946	0.889	NA
Cct4	0.220043	0.543	0.402	NA
H2afz	0.219912	0.662	0.548	NA
Rpl4	0.219359	0.86	0.785	NA
Dcdc2a	0.21927	0.259	0.107	NA
Hmgn1	0.217775	0.655	0.536	NA
Epb41l4aos	0.217283	0.345	0.198	NA
Eef1g	0.215297	0.736	0.635	NA
Rplp1	0.215293	0.981	0.951	NA
Snhg18	0.21373	0.554	0.428	NA
Dhrs4	0.212841	0.765	0.673	NA
Snrpd2	0.212274	0.617	0.491	NA
Hadha	0.212199	0.544	0.415	NA
Rpl35a	0.209229	0.971	0.928	NA
Slc25a4	0.208974	0.801	0.706	NA
Pdxk	0.208705	0.343	0.19	NA
Kxd1	0.208629	0.477	0.347	NA
Ndufb11	0.208421	0.853	0.769	NA
Rpl27	0.207812	0.93	0.872	NA
Cda	0.20733	0.78	0.685	NA
Gm4450	0.207095	0.435	0.296	NA
Msra	0.205923	0.811	0.732	NA
Rpl28	0.205121	0.976	0.948	NA
Hmgb1	0.205082	0.845	0.776	NA
Mrpl30	0.204125	0.617	0.502	NA
Hmgb3	0.20357	0.398	0.26	NA
Pou3f3	0.2034	0.276	0.127	NA
Pfdn5	0.202641	0.822	0.741	NA
Stk32b	0.202591	0.207	0.064	NA
Cox7b	0.201118	0.911	0.853	NA
Aimp1	0.201085	0.457	0.327	NA
Eif3m	0.200931	0.572	0.449	NA
Eif3h	0.200488	0.64	0.525	NA
Ndufa7	0.199477	0.785	0.687	NA
Pkm	0.198596	0.351	0.234	NA
Rps2	0.198341	0.975	0.949	NA
Tcea3	0.198208	0.658	0.547	NA
Fmc1	0.196416	0.568	0.446	NA
Ndufb8	0.196332	0.903	0.839	NA
Clta	0.196227	0.751	0.655	NA
Serbp1	0.196118	0.708	0.611	NA
Micos13	0.195103	0.806	0.722	NA
Pabpc1	0.195063	0.703	0.604	NA
Eif3e	0.194238	0.596	0.482	NA
Anp32b	0.193887	0.493	0.37	NA
Csrp2	0.192667	0.752	0.663	NA
Cct5	0.192335	0.581	0.466	NA
Angptl3	0.192134	0.496	0.355	NA
Ppa1	0.192115	0.349	0.215	NA
Ndufv2	0.192051	0.737	0.645	NA
Hpd	0.191907	0.251	0.115	NA
Cenpx	0.191534	0.609	0.496	NA
Spp1	0.191025	0.567	0.399	NA
Polr1d	0.190062	0.622	0.511	NA
Rpl13a	0.189372	0.956	0.92	NA
Fdx1	0.188709	0.705	0.612	NA
Rpl36al	0.188329	0.867	0.8	NA
Aprt	0.188098	0.577	0.47	NA
Atp5c1	0.187457	0.889	0.835	NA
Glrx3	0.187447	0.534	0.415	NA
Efhd1	0.18638	0.413	0.288	NA
Rbbp9	0.186371	0.328	0.2	NA
Pafah1b3	0.186251	0.353	0.223	NA
Eif4b	0.185968	0.585	0.469	NA
Ubxn1	0.185846	0.622	0.512	NA
Echs1	0.185258	0.683	0.589	NA
Apela	0.183999	0.156	0.04	NA
Bnip3	0.183928	0.782	0.702	NA
Mrpl17	0.182415	0.498	0.379	NA
Spc25	0.18216	0.253	0.128	NA
Clybl	0.180992	0.533	0.423	NA
Iah1	0.180985	0.738	0.656	NA
Grpel1	0.179958	0.615	0.508	NA
Rtraf	0.179854	0.618	0.512	NA
Rpl9-ps6	0.179299	0.31	0.191	NA
S100a11	0.177771	0.619	0.516	NA
Prdx2	0.177725	0.732	0.644	NA
Nop10	0.177159	0.711	0.62	NA
Atp5h	0.176606	0.929	0.884	NA
Bphl	0.17646	0.777	0.709	NA
Cryzl2	0.176141	0.733	0.663	NA
Pter	0.17578	0.798	0.737	NA
Hadhb	0.175453	0.488	0.374	NA
Impdh2	0.175052	0.297	0.173	NA
Ndufb10	0.174209	0.827	0.757	NA
Snrpd3	0.173977	0.612	0.512	NA
Txn1	0.173823	0.873	0.818	NA
Cdkn1a	0.173345	0.231	0.131	NA
Rpl10-ps3	0.173282	0.393	0.287	NA
Zc3h15	0.173038	0.507	0.401	NA
Dctpp1	0.172659	0.328	0.207	NA
Psma7	0.172617	0.657	0.572	NA
Sult1d1	0.172475	0.904	0.876	NA
Ndufa3	0.17236	0.761	0.676	NA
Naa10	0.171966	0.319	0.201	NA
Ndufa5	0.171694	0.794	0.72	NA
Eci2	0.171135	0.46	0.345	NA
Pex11a	0.171029	0.365	0.253	NA
Trappc6a	0.170811	0.46	0.348	NA
Rpl41	0.169829	0.972	0.945	NA
Decr1	0.16967	0.516	0.414	NA
Snrpg	0.169219	0.502	0.394	NA
Snhg8	0.169025	0.425	0.311	NA
Eif5a	0.169012	0.748	0.669	NA
Snrpe	0.168864	0.576	0.467	NA
Morf4l1	0.168249	0.688	0.6	NA
Sdhb	0.168244	0.782	0.713	NA
Chmp2a	0.168055	0.566	0.469	NA
Ndufs3	0.167679	0.673	0.59	NA
Prdx6	0.167583	0.609	0.509	NA
Hebp1	0.167327	0.479	0.376	NA
Atpif1	0.166426	0.934	0.889	NA
1110038B12Rik	0.166238	0.357	0.251	NA
Tomm5	0.166207	0.582	0.483	NA
Abcb1b	0.166166	0.184	0.069	NA
Atp5o	0.165533	0.86	0.806	NA
Ppia	0.165494	0.95	0.916	NA
Hmgb2	0.165059	0.39	0.292	NA
Acadvl	0.165048	0.515	0.407	NA
Gng5	0.164825	0.816	0.747	NA
Cryab	0.164639	0.242	0.153	NA
Polr2e	0.16456	0.44	0.325	NA
Ndufb5	0.16428	0.805	0.735	NA
Gstm1	0.163854	0.513	0.408	NA
Tbca	0.163746	0.689	0.596	NA
Atp5g1	0.163605	0.92	0.872	NA
Gamt	0.163398	0.26	0.149	NA
Rnaseh2c	0.163214	0.397	0.285	NA
Mpst	0.162162	0.413	0.307	NA
Mpc2	0.161931	0.908	0.849	NA
Calm1	0.161741	0.78	0.712	NA
Cyc1	0.16159	0.778	0.711	NA
Anp32a	0.161522	0.546	0.444	NA
Zfyve21	0.16125	0.343	0.232	NA
Fitm1	0.161034	0.38	0.274	NA
Adk	0.160604	0.563	0.467	NA
Stmn1	0.160162	0.332	0.239	NA
Skp1a	0.159913	0.71	0.629	NA
Cops9	0.159649	0.661	0.57	NA
Ptma	0.159648	0.926	0.9	NA
Cct2	0.159474	0.554	0.454	NA
Phb	0.159435	0.488	0.379	NA
Fam162a	0.158991	0.671	0.59	NA
Acp1	0.15849	0.489	0.39	NA
Cdc37	0.15831	0.5	0.391	NA
Uqcrh	0.158151	0.918	0.876	NA
Use1	0.158011	0.476	0.371	NA
Snrpf	0.157455	0.435	0.328	NA
Vdac1	0.156977	0.867	0.823	NA
Sumo2	0.156894	0.586	0.49	NA
Grcc10	0.1564	0.725	0.64	NA
Uqcrb	0.155546	0.88	0.832	NA
Ndufa9	0.155446	0.584	0.492	NA
Map3k7cl	0.155434	0.255	0.149	NA
Psma4	0.15519	0.651	0.57	NA
H3f3a	0.154796	0.83	0.772	NA
Aldh2	0.153893	0.768	0.709	NA
Mrpl58	0.15346	0.493	0.391	NA
Psme1	0.15333	0.32	0.217	NA
Cox5a	0.152974	0.912	0.865	NA
Ppa2	0.152788	0.639	0.559	NA
Tpmt	0.15233	0.51	0.409	NA
Cops6	0.151805	0.472	0.374	NA
Atp5j	0.151409	0.914	0.871	NA
Atp5d	0.151355	0.895	0.851	NA
Prxl2b	0.151126	0.231	0.127	NA
Fundc2	0.151087	0.481	0.39	NA
Atp5k	0.151059	0.824	0.765	NA
Swi5	0.150777	0.704	0.628	NA
Eef1a1	0.150665	0.993	0.985	NA
Akr1c13	0.150547	0.168	0.061	NA
Papss2	0.150314	0.497	0.391	NA
Sub1	0.150174	0.547	0.447	NA
Pdap1	0.150154	0.544	0.446	NA
Acnat2	0.149861	0.28	0.179	NA
Dpy30	0.149634	0.397	0.299	NA
Pantr1	0.148968	0.157	0.053	NA
Cox6b1	0.148913	0.922	0.876	NA
Cox5b	0.148712	0.912	0.871	NA
Ndufab1	0.148406	0.838	0.78	NA
Uqcrfs1	0.148379	0.798	0.742	NA
Dynll1	0.148322	0.674	0.598	NA
Mcee	0.14824	0.551	0.461	NA
Tkt	0.148017	0.558	0.457	NA
Prdx3	0.147538	0.537	0.446	NA
Ostf1	0.1469	0.451	0.354	NA
Acot13	0.146429	0.698	0.62	NA
Mgst3	0.146297	0.444	0.347	NA
Anxa4	0.146149	0.253	0.144	NA
Atp5f1	0.146049	0.881	0.84	NA
Ncl	0.145995	0.724	0.657	NA
Eif2a	0.145828	0.324	0.222	NA
Ccs	0.145457	0.562	0.482	NA
Sec61g	0.145407	0.69	0.607	NA
Atp5e	0.145303	0.927	0.887	NA
Vegfb	0.145237	0.351	0.254	NA
Aurkaip1	0.144965	0.492	0.4	NA
Ywhae	0.14493	0.722	0.649	NA
Metap2	0.144757	0.568	0.476	NA
Glud1	0.144477	0.7	0.627	NA
Vdac2	0.14446	0.664	0.584	NA
Cox6b2	0.144285	0.143	0.052	NA
Nop53	0.144271	0.321	0.22	NA
Coa3	0.143574	0.587	0.498	NA
Eif2s2	0.143505	0.671	0.598	NA
Vdac3	0.143502	0.531	0.435	NA
Bnip3l	0.143476	0.725	0.659	NA
Rap1a	0.143371	0.444	0.349	NA
Sec61b	0.14335	0.625	0.541	NA
Hibadh	0.143142	0.819	0.772	NA
Calm3	0.142872	0.695	0.627	NA
Mrpl42	0.142835	0.665	0.593	NA
Pnkd	0.142823	0.481	0.392	NA
Pdcd5	0.142276	0.53	0.437	NA
Pxmp4	0.14195	0.351	0.249	NA
Rab2a	0.141842	0.636	0.552	NA
Ndufa6	0.141821	0.901	0.853	NA
Hcfc1r1	0.141506	0.47	0.377	NA
Gchfr	0.141194	0.343	0.247	NA
Ppp1r14b	0.14114	0.43	0.335	NA
Nipsnap1	0.1409	0.537	0.446	NA
Med28	0.140618	0.584	0.508	NA
Lamtor2	0.140393	0.685	0.612	NA
Eif3c	0.140294	0.622	0.542	NA
Psma5	0.140238	0.429	0.333	NA
Pgls	0.139917	0.489	0.398	NA
Nudc	0.139458	0.427	0.33	NA
Snhg6	0.139267	0.261	0.169	NA
Ubl5	0.138823	0.714	0.641	NA
Eci3	0.138653	0.628	0.545	NA
Tomm7	0.13847	0.714	0.634	NA
Gadd45gip1	0.138376	0.479	0.386	NA
Napsa	0.138252	0.909	0.843	NA
Slc25a5	0.137884	0.882	0.842	NA
Etfa	0.137864	0.748	0.7	NA
Gstt2	0.137634	0.609	0.539	NA
Nol7	0.137607	0.557	0.48	NA
Selenbp1	0.137581	0.813	0.775	NA
2010204K13Rik	0.137476	0.25	0.159	NA
Apopt1	0.137389	0.368	0.272	NA
Atp5mpl	0.137328	0.854	0.804	NA
Mif	0.137311	0.969	0.948	NA
Snu13	0.137141	0.429	0.342	NA
Arpc1a	0.137074	0.398	0.301	NA
Ssr4	0.136882	0.573	0.49	NA
Ybx3	0.136841	0.332	0.233	NA
Polr2f	0.136783	0.519	0.432	NA
Edf1	0.136399	0.69	0.612	NA
Eif3g	0.136308	0.361	0.263	NA
Ndufa11	0.13629	0.734	0.664	NA
Ranbp1	0.136061	0.422	0.335	NA
Ppat	0.135926	0.359	0.269	NA
Dtd1	0.135875	0.242	0.152	NA
Calm2	0.135732	0.436	0.346	NA
Ipo5	0.135458	0.385	0.284	NA
Prelid1	0.135443	0.717	0.653	NA
Bag1	0.135063	0.669	0.596	NA
Cebpzos	0.134995	0.379	0.287	NA
Echdc2	0.134796	0.523	0.442	NA
Dap3	0.13424	0.378	0.285	NA
Idh3g	0.134225	0.625	0.555	NA
Bdh2	0.133096	0.756	0.693	NA
Trmt112	0.1328	0.436	0.342	NA
Eif1ax	0.132713	0.434	0.345	NA
Lamtor5	0.132645	0.577	0.494	NA
Anapc13	0.132638	0.652	0.571	NA
Egln3	0.132607	0.337	0.245	NA
Nfu1	0.13234	0.351	0.254	NA
Rnaset2a	0.132074	0.33	0.252	NA
Tspo	0.132061	0.556	0.469	NA
Hnrnpa1	0.131761	0.388	0.303	NA
Pcbd1	0.131431	0.719	0.645	NA
Krtcap2	0.131415	0.502	0.42	NA
Cox20	0.131258	0.564	0.487	NA
Hsbp1	0.131204	0.623	0.543	NA
Hsd17b4	0.131029	0.46	0.374	NA
Tma7	0.130952	0.652	0.578	NA
Glod5	0.130861	0.37	0.279	NA
Eef2	0.13073	0.847	0.802	NA
Ttc36	0.130726	0.934	0.908	NA
Cox4i1	0.130583	0.972	0.948	NA
Ran	0.130411	0.549	0.475	NA
Eif1	0.130309	0.883	0.834	NA
Ccdc90b	0.129759	0.297	0.211	NA
Smim10l1	0.129738	0.457	0.373	NA
Apex1	0.129438	0.229	0.137	NA
Sms	0.129016	0.347	0.255	NA
Tmem256	0.128942	0.701	0.628	NA
Bola3	0.12891	0.616	0.547	NA
Ddit4l	0.128782	0.136	0.054	NA
Timm13	0.128515	0.718	0.653	NA
Spink1	0.128339	0.974	0.955	NA
Mrps24	0.128071	0.584	0.503	NA
Echdc3	0.127992	0.233	0.138	NA
Immt	0.127635	0.661	0.597	NA
Paics	0.127475	0.568	0.49	NA
Gls	0.127288	0.536	0.455	NA
Psmb6	0.127276	0.599	0.528	NA
Oaz1	0.127136	0.842	0.784	NA
Igbp1	0.127132	0.35	0.267	NA
Mrps16	0.126901	0.469	0.385	NA
Slc25a3	0.126886	0.924	0.896	NA
Khk	0.126741	0.875	0.838	NA
Hsp90ab1	0.126345	0.946	0.928	NA
Bola2	0.126273	0.395	0.305	NA
Crot	0.126252	0.538	0.461	NA
Glrx5	0.126227	0.51	0.424	NA
Fh1	0.126014	0.461	0.38	NA
Mrpl21	0.12591	0.44	0.353	NA
Iscu	0.125663	0.639	0.568	NA
Nampt	0.125616	0.402	0.313	NA
Polr2l	0.125573	0.325	0.256	NA
Wwc1	0.125315	0.466	0.379	NA
Chmp5	0.125151	0.458	0.372	NA
Sf3b5	0.125121	0.4	0.314	NA
Llph	0.124913	0.474	0.401	NA
Ndufb6	0.124885	0.75	0.69	NA
Imp3	0.124789	0.364	0.279	NA
Smagp	0.124741	0.237	0.149	NA
Supt4a	0.124738	0.361	0.276	NA
Kbtbd11	0.12472	0.34	0.259	NA
Vps28	0.124655	0.377	0.287	NA
Elob	0.124605	0.775	0.716	NA
0610012G03Rik	0.12448	0.544	0.461	NA
Ldhb	0.124448	0.917	0.891	NA
Rps27rt	0.124226	0.288	0.206	NA
Sfr1	0.124164	0.397	0.317	NA
Eno1	0.124146	0.8	0.758	NA
Rp9	0.124131	0.392	0.308	NA
Atp5md	0.124098	0.87	0.817	NA
Plac8	0.123953	0.169	0.082	NA
Gipc2	0.123898	0.616	0.552	NA
Mrpl13	0.123732	0.392	0.31	NA
Asb9	0.123616	0.26	0.178	NA
Stard4	0.12336	0.275	0.19	NA
Ndufv1	0.123152	0.635	0.573	NA
Hpgd	0.12301	0.128	0.043	NA
Apoo	0.122963	0.434	0.348	NA
Haao	0.122852	0.484	0.411	NA
Mrps35	0.122848	0.429	0.341	NA
Tbrg1	0.122649	0.363	0.279	NA
Sdhd	0.121868	0.538	0.458	NA
Zmat2	0.12184	0.46	0.376	NA
Cox7a1	0.121772	0.249	0.17	NA
Ndufb3	0.121689	0.738	0.686	NA
Cfdp1	0.121678	0.372	0.287	NA
Hspe1	0.121452	0.898	0.86	NA
Ndufs8	0.121394	0.633	0.569	NA
S100a1	0.121254	0.705	0.641	NA
Sucla2	0.121122	0.542	0.475	NA
Set	0.121028	0.56	0.481	NA
Pold4	0.120908	0.206	0.124	NA
Nop58	0.120876	0.277	0.197	NA
Tubb2a	0.120824	0.16	0.078	NA
Ndufc1	0.120651	0.851	0.803	NA
Serf1	0.120614	0.25	0.165	NA
Malsu1	0.120587	0.325	0.244	NA
Mgll	0.120549	0.199	0.116	NA
Ddc	0.120416	0.348	0.259	NA
Ost4	0.12036	0.576	0.511	NA
Chchd5	0.120325	0.243	0.159	NA
Ndufs5	0.120294	0.738	0.681	NA
Mrps15	0.120233	0.366	0.282	NA
Acadm	0.120146	0.842	0.804	NA
Dstn	0.119931	0.634	0.572	NA
Chchd6	0.119884	0.262	0.181	NA
Serpinb1a	0.119846	0.116	0.036	NA
Ndufb2	0.119779	0.705	0.643	NA
Eaf2	0.119763	0.233	0.153	NA
Sugt1	0.11973	0.369	0.288	NA
Aamdc	0.119708	0.32	0.235	NA
Igfbp1	0.119655	0.245	0.166	NA
Arpc5	0.119594	0.486	0.41	NA
Psme2	0.119523	0.29	0.207	NA
Bhmt	0.119263	0.194	0.119	NA
Chmp4b	0.118997	0.355	0.268	NA
Hspd1	0.118588	0.868	0.846	NA
St13	0.118287	0.693	0.634	NA
Dnaja2	0.117997	0.562	0.481	NA
Pgam1	0.117894	0.87	0.839	NA
Serf2	0.117821	0.869	0.824	NA
Taf10	0.117642	0.547	0.47	NA
Polr2j	0.117602	0.419	0.333	NA
Uqcrc1	0.117346	0.645	0.588	NA
Ndufa10	0.117313	0.701	0.646	NA
Txn2	0.117218	0.559	0.489	NA
Mrpl46	0.117176	0.332	0.247	NA
Hist1h2bc	0.117159	0.807	0.767	NA
Syap1	0.117062	0.327	0.247	NA
Fah	0.116888	0.681	0.622	NA
Uqcr11	0.116632	0.89	0.852	NA
Wdr83os	0.116514	0.344	0.265	NA
Mrpl24	0.11634	0.437	0.353	NA
Rab11a	0.116279	0.45	0.369	NA
Mrpl41	0.116217	0.381	0.3	NA
Mdh1	0.116198	0.925	0.906	NA
Mccc2	0.115922	0.303	0.222	NA
Clic1	0.115807	0.477	0.401	NA
Cope	0.115801	0.485	0.411	NA
Cct6a	0.115609	0.616	0.546	NA
2007-09-01	0.115575	0.34	0.258	NA
Eif6	0.115564	0.362	0.287	NA
Aldoa	0.115428	0.954	0.936	NA
Psmb1	0.115331	0.602	0.532	NA
Mrpl12	0.115042	0.704	0.641	NA
Ssb	0.114859	0.501	0.431	NA
Sugct	0.114637	0.447	0.368	NA
Sdhc	0.114548	0.7	0.639	NA
Mrps12	0.114329	0.425	0.348	NA
Prkar1a	0.113928	0.494	0.412	NA
Gpx1	0.113713	0.968	0.951	NA
Phb2	0.113644	0.568	0.497	NA
Cox6c	0.113599	0.963	0.94	NA
Psmc3	0.113597	0.524	0.45	NA
Cct7	0.11353	0.427	0.346	NA
Hmgn5	0.113112	0.301	0.224	NA
Mrps33	0.112908	0.514	0.441	NA
Mrps14	0.112561	0.557	0.487	NA
Adh5	0.112452	0.669	0.61	NA
Gcdh	0.112317	0.584	0.524	NA
Ndufb7	0.112221	0.762	0.711	NA
Eif4e2	0.112113	0.35	0.272	NA
Aifm1	0.111635	0.478	0.405	NA
Tomm22	0.111443	0.429	0.352	NA
Tbcb	0.111305	0.444	0.366	NA
Timm10b	0.11101	0.458	0.386	NA
Timm8a1	0.110882	0.293	0.213	NA
Hist2h2ac	0.110622	0.125	0.049	NA
Cdc42	0.110611	0.641	0.579	NA
Mrpl35	0.110404	0.408	0.332	NA
Mrps9	0.110365	0.284	0.207	NA
Cbx1	0.110338	0.379	0.3	NA
Eef1akmt1	0.110332	0.194	0.118	NA
Srek1ip1	0.110097	0.302	0.222	NA
B2m	0.110041	0.333	0.259	NA
Hnrnpa3	0.109968	0.7	0.654	NA
Mrps31	0.109831	0.286	0.207	NA
Gcsh	0.109807	0.494	0.419	NA
Chchd2	0.10977	0.961	0.95	NA
Anapc11	0.109521	0.33	0.256	NA
Wdr61	0.109439	0.373	0.297	NA
Atp5l	0.109236	0.926	0.898	NA
Psmb2	0.109199	0.454	0.378	NA
Denr	0.109065	0.393	0.32	NA
Ppp1ca	0.108772	0.529	0.459	NA
Cited2	0.108757	0.429	0.344	NA
Nars	0.108744	0.449	0.378	NA
Tcea1	0.108722	0.438	0.364	NA
H2-Ke6	0.108449	0.376	0.305	NA
Pdcd6	0.108403	0.428	0.352	NA
Mrpl9	0.108288	0.284	0.204	NA
Rabggtb	0.108088	0.326	0.253	NA
Eif3l	0.107892	0.396	0.322	NA
Ndufa12	0.107852	0.759	0.711	NA
Eif1b	0.107745	0.433	0.359	NA
Arpc3	0.107658	0.524	0.445	NA
Ywhab	0.107633	0.566	0.495	NA
Mrpl18	0.107587	0.503	0.436	NA
Hint1	0.107403	0.895	0.853	NA
Atp5j2	0.107284	0.869	0.835	NA
Atxn10	0.107137	0.366	0.286	NA
Uqcc2	0.106991	0.476	0.397	NA
Ascc1	0.106912	0.572	0.506	NA
Mbd2	0.106842	0.405	0.331	NA
Pop5	0.106757	0.468	0.4	NA
Gsta3	0.106644	0.298	0.223	NA
Guk1	0.106562	0.404	0.333	NA
Timm23	0.106558	0.568	0.499	NA
Pgk1	0.106511	0.911	0.885	NA
Cct3	0.106392	0.437	0.359	NA
Commd1	0.106324	0.396	0.326	NA
Ndufa8	0.106268	0.694	0.641	NA
Dek	0.106231	0.36	0.284	NA
Eif2s3x	0.106127	0.315	0.232	NA
Tubb5	0.106112	0.205	0.134	NA
Cyp2j11	0.10608	0.374	0.303	NA
Gnas	0.10607	0.796	0.761	NA
Ugt1a2	0.105996	0.13	0.066	NA
Uqcr10	0.105531	0.909	0.873	NA
Ndufa2	0.105367	0.859	0.82	NA
Pin4	0.105267	0.411	0.338	NA
Cmpk1	0.105196	0.542	0.475	NA
Hadh	0.105152	0.766	0.734	NA
Cmc1	0.105014	0.288	0.216	NA
Coa6	0.104872	0.396	0.327	NA
Fgl1	0.104871	0.186	0.117	NA
Psmd8	0.104855	0.496	0.428	NA
Ccdc34	0.104801	0.195	0.138	NA
Galk1	0.104764	0.407	0.332	NA
Miox	0.104717	0.961	0.963	NA
Eif1a	0.104662	0.292	0.219	NA
Cnbp	0.104536	0.503	0.433	NA
Fbl	0.104524	0.295	0.22	NA
Ttc32	0.103784	0.265	0.192	NA
Trappc6b	0.103556	0.368	0.295	NA
Cuedc2	0.103535	0.251	0.174	NA
Uchl3	0.103474	0.316	0.25	NA
Bag2	0.103443	0.21	0.137	NA
Akr1e1	0.103379	0.352	0.28	NA
Tmem70	0.103317	0.348	0.277	NA
Chchd1	0.103111	0.434	0.363	NA
Itm2b	0.103098	0.852	0.805	NA
Drap1	0.102946	0.49	0.424	NA
Ola1	0.102871	0.301	0.227	NA
H2-Ab1	0.102843	0.219	0.166	NA
Cbx3	0.102722	0.346	0.267	NA
Nop16	0.10261	0.249	0.172	NA
Mrps25	0.102507	0.28	0.203	NA
Dap	0.102463	0.177	0.101	NA
Ndufaf8	0.102382	0.433	0.364	NA
Uqcrc2	0.102267	0.694	0.647	NA
Gstp1	0.102067	0.156	0.095	NA
Txndc17	0.102032	0.734	0.687	NA
Psma6	0.101957	0.431	0.362	NA
Glod4	0.101912	0.319	0.245	NA
Pla2g12a	0.101835	0.236	0.167	NA
Tst	0.10161	0.394	0.325	NA
Rexo2	0.10159	0.471	0.405	NA
Gatd3a	0.101446	0.449	0.375	NA
Mrpl15	0.10124	0.342	0.269	NA
Mrpl28	0.101235	0.454	0.382	NA
Mrps26	0.101037	0.412	0.34	NA
Ufc1	0.100947	0.485	0.411	NA
Spr	0.100834	0.56	0.493	NA
Rbm3	0.100718	0.417	0.349	NA
Tcp1	0.100389	0.523	0.46	NA
Glo1	0.100379	0.483	0.417	NA
Apoa4	0.100241	0.114	0.055	NA
Nudt2	0.100118	0.253	0.176	NA
Akr1c19	0.100081	0.106	0.038	NA
Timm50	0.100081	0.294	0.222	NA
Wdr89	0.0999839	0.304	0.235	NA
Naxe	0.0999412	0.372	0.303	NA
Psmg4	0.0998467	0.318	0.246	NA
Znrd2	0.0998243	0.265	0.191	NA
Lgalsl	0.0997935	0.135	0.065	NA
Polr2k	0.0995951	0.441	0.37	NA
Timm10	0.0995937	0.313	0.245	NA
Acyp2	0.0995408	0.324	0.254	NA
Sumo1	0.0994235	0.427	0.357	NA
Apool	0.0994027	0.316	0.246	NA
Timm17b	0.0992582	0.28	0.209	NA
Surf1	0.0991115	0.24	0.169	NA
Zfand6	0.0990877	0.404	0.337	NA
Rab21	0.0989373	0.367	0.299	NA
Mrpl48	0.0988065	0.304	0.235	NA
Vapa	0.098756	0.513	0.44	NA
Ywhah	0.0987335	0.285	0.219	NA
Dynlrb1	0.0987113	0.499	0.435	NA
Arl1	0.0985744	0.389	0.316	NA
Acot3	0.0984036	0.132	0.059	NA
Lgals1	0.0980421	0.507	0.451	NA
Cetn2	0.0979041	0.382	0.313	NA
As3mt	0.0978309	0.35	0.28	NA
Coq7	0.0976596	0.303	0.233	NA
Ndufb1-ps	0.0975038	0.712	0.656	NA
Gabarap	0.0973025	0.796	0.751	NA
Oxld1	0.0969869	0.205	0.136	NA
Dynlt3	0.0969746	0.421	0.353	NA
Mrps18a	0.0968302	0.449	0.385	NA
Mrps21	0.0968071	0.696	0.642	NA
Prdx4	0.0967334	0.269	0.211	NA
Atp5g3	0.0967156	0.848	0.822	NA
D8Ertd738e	0.0966314	0.615	0.556	NA
Atp5a1	0.096477	0.922	0.904	NA
Cfi	0.0964621	0.124	0.069	NA
Dnlz	0.0964084	0.305	0.238	NA
Ndufb9	0.0963845	0.843	0.793	NA
Pgm1	0.0960884	0.377	0.315	NA
Zbtb38	0.0960661	0.294	0.236	NA
Cryz	0.0960494	0.749	0.708	NA
Eif3j1	0.0959636	0.361	0.297	NA
Mdh2	0.0958902	0.707	0.663	NA
Brk1	0.0957451	0.414	0.348	NA
Vkorc1	0.0956876	0.329	0.266	NA
Scrn2	0.0955171	0.437	0.377	NA
Rbis	0.0954849	0.416	0.356	NA
Commd6	0.0954138	0.423	0.361	NA
Slc25a11	0.0951152	0.428	0.365	NA
Foxq1	0.095093	0.123	0.055	NA
Sod1	0.0950645	0.75	0.712	NA
Nt5c	0.095029	0.244	0.173	NA
Bhmt2	0.0949722	0.4	0.339	NA
Polr2i	0.0949374	0.425	0.36	NA
Clint1	0.0949271	0.465	0.408	NA
Emc2	0.0948708	0.312	0.243	NA
Cetn3	0.0948436	0.32	0.248	NA
Mrto4	0.0948388	0.241	0.17	NA
Dmgdh	0.0945484	0.276	0.209	NA
Uqcc3	0.0942935	0.397	0.328	NA
1110004F10Rik	0.0941128	0.369	0.303	NA
Cwc15	0.0940328	0.406	0.341	NA
Hspb11	0.0939521	0.173	0.109	NA
B230118H07Rik	0.0939161	0.298	0.233	NA
Pole3	0.093825	0.262	0.196	NA
Cfl1	0.0937612	0.612	0.561	NA
H3f3b	0.0936166	0.785	0.744	NA
Mgst1	0.0936037	0.184	0.128	NA
Mea1	0.0935965	0.282	0.221	NA
Nagk	0.0935923	0.257	0.19	NA
Pde3b	0.0935796	0.138	0.073	NA
Vti1b	0.0935192	0.382	0.317	NA
Scd2	0.093449	0.161	0.093	NA
Ywhaq	0.0934222	0.489	0.423	NA
Mrpl14	0.0933571	0.524	0.466	NA
Pa2g4	0.0932476	0.27	0.198	NA
Vps4b	0.0931881	0.326	0.258	NA
Snrpb	0.092785	0.38	0.32	NA
Morn2	0.0926803	0.353	0.288	NA
Spryd7	0.0926682	0.199	0.131	NA
Txnl4a	0.092536	0.273	0.209	NA
Pcbd2	0.0925039	0.354	0.285	NA
Ramac	0.092396	0.336	0.27	NA
Mrpl50	0.0922681	0.491	0.43	NA
Mrpl11	0.0920145	0.358	0.293	NA
Bend5	0.0919041	0.384	0.319	NA
Rmdn1	0.091589	0.213	0.149	NA
Spag7	0.0914531	0.276	0.206	NA
Rps27l	0.0913173	0.795	0.752	NA
Cox7a2	0.0912693	0.904	0.866	NA
Bod1	0.0911582	0.423	0.363	NA
Acnat1	0.0908065	0.163	0.097	NA
Hmgcl	0.0906283	0.466	0.403	NA
Sdha	0.0906055	0.7	0.66	NA
Serpina1b	0.090548	0.055	0.014	NA
Rbbp7	0.090508	0.365	0.297	NA
Pfkl	0.0904211	0.438	0.375	NA
Sri	0.0902774	0.437	0.375	NA
Tpi1	0.090135	0.926	0.908	NA
Romo1	0.0900973	0.717	0.667	NA
Mrpl34	0.0900541	0.559	0.503	NA
2810004N23Rik	0.0900146	0.33	0.274	NA
Ssbp1	0.0899923	0.338	0.28	NA
Ypel3	0.0895056	0.315	0.247	NA
Crip1	0.0893647	0.094	0.029	NA
Mrpl27	0.0892397	0.327	0.259	NA
Selenow	0.0890734	0.229	0.167	NA
Erh	0.0890533	0.231	0.166	NA
Prkra	0.0890427	0.133	0.069	NA
Ndufs2	0.0889419	0.676	0.632	NA
Mrpl1	0.0889071	0.251	0.187	NA
Elof1	0.0888836	0.371	0.307	NA
Mrps18c	0.0888631	0.383	0.318	NA
Gm13855	0.0888411	0.13	0.067	NA
Syf2	0.0887971	0.373	0.306	NA
Psmd12	0.0886494	0.453	0.393	NA
Fggy	0.0886339	0.399	0.343	NA
Mrpl4	0.0885825	0.378	0.316	NA
Pebp1	0.0885609	0.788	0.753	NA
Psma2	0.0885343	0.569	0.513	NA
Rrp1	0.0884122	0.337	0.271	NA
Pmvk	0.0883929	0.141	0.078	NA
Fdx2	0.0883624	0.282	0.22	NA
Polr1c	0.088048	0.251	0.187	NA
Nedd8	0.0880323	0.672	0.617	NA
Hmgn2	0.0878691	0.218	0.161	NA
Acbd6	0.0878522	0.305	0.241	NA
Cox16	0.0875271	0.428	0.368	NA
Akr1c12	0.0872322	0.084	0.024	NA
Gabarapl2	0.0871555	0.511	0.456	NA
Park7	0.0870589	0.852	0.819	NA
Nono	0.0869946	0.333	0.269	NA
Fkbp1a	0.0867256	0.435	0.371	NA
Dpys	0.0867158	0.137	0.084	NA
Eif4a1	0.086663	0.595	0.544	NA
H2-Eb1	0.0865725	0.112	0.057	NA
Rbx1	0.0865692	0.635	0.588	NA
Vps29	0.086426	0.583	0.528	NA
Mrpl22	0.0864105	0.303	0.244	NA
Psmb5	0.0864085	0.622	0.566	NA
Map1lc3b	0.0863985	0.591	0.536	NA
Alad	0.0862043	0.368	0.305	NA
Cox17	0.0861427	0.642	0.591	NA
Prr15l	0.0861285	0.334	0.273	NA
Ivd	0.0860593	0.497	0.441	NA
Psmb7	0.0860392	0.439	0.382	NA
Calml4	0.0856545	0.82	0.809	NA
Exosc7	0.0855203	0.285	0.223	NA
Gnpnat1	0.0854251	0.272	0.208	NA
Rab8a	0.0854041	0.361	0.297	NA
Mrps34	0.0853536	0.436	0.378	NA
Rnh1	0.0853463	0.347	0.285	NA
Chchd3	0.0852843	0.473	0.414	NA
Eif3d	0.085073	0.295	0.228	NA
Gid4	0.0850301	0.199	0.136	NA
Hnrnpd	0.0849911	0.359	0.298	NA
Myl6	0.0849544	0.85	0.824	NA
Snx3	0.0847255	0.537	0.482	NA
Dbi	0.0847068	0.969	0.954	NA
Nme1	0.0846839	0.726	0.685	NA
Hscb	0.084573	0.239	0.176	NA
Eif4ebp1	0.0845548	0.14	0.083	NA
Pomp	0.0844422	0.595	0.543	NA
2310009A05Rik	0.0844228	0.31	0.252	NA
Csnk2b	0.0844221	0.467	0.413	NA
Tle5	0.0842852	0.747	0.704	NA
Tpm4	0.0842114	0.194	0.134	NA
Isoc1	0.0841922	0.337	0.276	NA
Timm17a	0.084125	0.497	0.437	NA
Lonp2	0.0840027	0.305	0.244	NA
Chrac1	0.0838867	0.298	0.242	NA
Pepd	0.0837508	0.639	0.6	NA
Dync2li1	0.083731	0.252	0.188	NA
Nit2	0.083663	0.501	0.446	NA
Hotairm1	0.083657	0.15	0.091	NA
Srp72	0.0833914	0.35	0.293	NA
Nsmce4a	0.0833107	0.322	0.258	NA
Tmem234	0.0832818	0.459	0.407	NA
Cisd1	0.0832287	0.826	0.79	NA
Rnf7	0.0831888	0.479	0.418	NA
Ldha	0.0831583	0.939	0.933	NA
Atad3a	0.0831477	0.31	0.252	NA
Ndufaf2	0.0831365	0.272	0.216	NA
Mrps11	0.0830367	0.225	0.166	NA
Hpcal1	0.0828627	0.153	0.091	NA
Asnsd1	0.0828387	0.191	0.133	NA
Stoml2	0.0825562	0.309	0.252	NA
Fxn	0.0824997	0.284	0.227	NA
Gmfg	0.0824266	0.101	0.042	NA
Ndufs6	0.0823746	0.782	0.745	NA
Chmp3	0.0823707	0.38	0.318	NA
Acaa2	0.0823401	0.424	0.348	NA
Anp32e	0.0823341	0.321	0.258	NA
Rwdd1	0.0821724	0.378	0.323	NA
Lsm4	0.0821098	0.471	0.419	NA
Cox7c	0.0820807	0.951	0.929	NA
Siva1	0.0819325	0.113	0.06	NA
Arl3	0.0818267	0.377	0.315	NA
Gcat	0.0818166	0.302	0.239	NA
Ddah1	0.0817915	0.726	0.694	NA
2200002D01Rik	0.0817906	0.207	0.147	NA
Rsl1d1	0.0817666	0.298	0.239	NA
Ptges3	0.0817119	0.522	0.467	NA
Tmem258	0.0816323	0.394	0.34	NA
Acsm1	0.0816305	0.455	0.401	NA
L2hgdh	0.0815785	0.31	0.25	NA
Nme2	0.0815055	0.93	0.903	NA
Atp5b	0.0814082	0.939	0.933	NA
Timm8b	0.0813189	0.66	0.611	NA
Ppp1r7	0.081314	0.21	0.153	NA
Myl12b	0.0812697	0.518	0.461	NA
Pfdn6	0.0812086	0.364	0.304	NA
Gstk1	0.0808801	0.204	0.145	NA
Naa38	0.0806378	0.397	0.344	NA
Hint2	0.0805487	0.767	0.731	NA
Mrpl32	0.0805312	0.359	0.298	NA
Gmpr	0.0804576	0.43	0.378	NA
Adss	0.0803971	0.374	0.309	NA
Plin2	0.0801584	0.281	0.22	NA
Srp14	0.0799463	0.335	0.282	NA
Mrpl33	0.0799447	0.44	0.39	NA
Sf3b6	0.0799096	0.485	0.43	NA
Rheb	0.0799036	0.385	0.329	NA
Rpl7l1	0.0798937	0.324	0.264	NA
Defb29	0.079566	0.759	0.71	NA
Mrpl51	0.079533	0.605	0.555	NA
Selenoh	0.0795237	0.148	0.095	NA
Phax	0.0794355	0.261	0.204	NA
Glrx2	0.0792324	0.36	0.303	NA
Eif2s1	0.0791861	0.273	0.219	NA
Sra1	0.0788424	0.39	0.332	NA
Pigyl	0.0787934	0.237	0.175	NA
Capza2	0.0787272	0.452	0.393	NA
Hoxb7	0.0787259	0.21	0.154	NA
Mrpl2	0.0785674	0.362	0.304	NA
Ccni	0.0785372	0.422	0.367	NA
Rdm1	0.078537	0.157	0.1	NA
H2afv	0.0784899	0.374	0.324	NA
Fhit	0.0781635	0.132	0.072	NA
Med29	0.0777462	0.292	0.233	NA
Txnrd1	0.0777249	0.418	0.366	NA
Hint3	0.077708	0.317	0.263	NA
Qprt	0.077694	0.28	0.22	NA
Dnajc30	0.0776582	0.259	0.206	NA
Gtf2h5	0.0775967	0.482	0.436	NA
Rps19bp1	0.0774686	0.257	0.198	NA
Gapdh	0.0773027	0.982	0.977	NA
Svbp	0.0771478	0.176	0.121	NA
Arl2	0.0769394	0.218	0.157	NA
Chchd10	0.0769315	0.93	0.906	NA
Cstb	0.076871	0.409	0.358	NA
Gar1	0.0768489	0.168	0.11	NA
Fahd1	0.0767423	0.638	0.603	NA
Mrrf	0.076688	0.201	0.145	NA
Znhit1	0.076685	0.402	0.35	NA
Sap18	0.0766214	0.353	0.301	NA
Snrpd1	0.076583	0.342	0.288	NA
Tmem242	0.0763953	0.212	0.154	NA
Mxi1	0.07631	0.285	0.231	NA
Rab3ip	0.0762127	0.602	0.557	NA
Psmb4	0.0761606	0.552	0.508	NA
Hsdl2	0.0761476	0.202	0.149	NA
Ndufs4	0.0761367	0.548	0.5	NA
Ruvbl1	0.0759419	0.183	0.127	NA
Ap2s1	0.0756961	0.353	0.299	NA
Lage3	0.0755871	0.275	0.219	NA
Prmt1	0.0755866	0.186	0.131	NA
Hat1	0.0754855	0.148	0.094	NA
Zfand1	0.0754824	0.219	0.164	NA
Ube2l3	0.0753692	0.427	0.371	NA
Trappc1	0.0752931	0.281	0.226	NA
Rtcb	0.0752739	0.325	0.271	NA
Rex1bd	0.0751977	0.377	0.329	NA
Pdcd10	0.0751654	0.316	0.264	NA
Smim22	0.0750579	0.429	0.376	NA
Sars	0.0750578	0.437	0.383	NA
Mettl9	0.0749939	0.359	0.303	NA
Mgarp	0.074972	0.151	0.104	NA
Cox14	0.0748687	0.532	0.479	NA
Nucks1	0.0747956	0.501	0.453	NA
Bola1	0.0747659	0.308	0.258	NA
Pts	0.0746809	0.367	0.317	NA
H1f0	0.0746539	0.363	0.313	NA
Abhd11	0.0745246	0.231	0.173	NA
Gfpt1	0.0744761	0.181	0.128	NA
Gnai3	0.0743137	0.335	0.275	NA
Mrps28	0.074111	0.276	0.22	NA
Ydjc	0.0737879	0.081	0.029	NA
Ndufaf6	0.0737147	0.251	0.201	NA
Nedd4	0.0735691	0.56	0.509	NA
Tpt1	0.0733749	0.993	0.988	NA
Ptov1	0.0733405	0.247	0.193	NA
Gm11808	0.0732984	0.349	0.293	NA
Eny2	0.0732378	0.595	0.552	NA
Sem1	0.0731908	0.661	0.621	NA
Blvrb	0.073051	0.315	0.266	NA
Cdc123	0.0730136	0.279	0.224	NA
Osbpl1a	0.0729338	0.221	0.171	NA
Thoc7	0.0726237	0.555	0.515	NA
Aldoc	0.072484	0.14	0.086	NA
Sin3b	0.0724801	0.307	0.251	NA
Rpl36a-ps1	0.0723673	0.132	0.075	NA
Frg1	0.0723672	0.207	0.16	NA
S100a16	0.0721837	0.21	0.158	NA
Mrps36	0.0720143	0.564	0.52	NA
Ghitm	0.0720137	0.662	0.627	NA
Alkbh7	0.0719647	0.197	0.142	NA
Dysf	0.0719156	0.075	0.025	NA
Fam136a	0.0718705	0.245	0.189	NA
Krt19	0.0718353	0.079	0.033	NA
Dld	0.0718252	0.548	0.499	NA
Eid1	0.071799	0.344	0.29	NA
Gng12	0.0717762	0.576	0.532	NA
Mrpl36	0.0716557	0.356	0.309	NA
Fbp1	0.0716384	0.892	0.892	NA
Afap1l1	0.0714284	0.273	0.222	NA
C1d	0.0714043	0.415	0.364	NA
Pfdn2	0.0713145	0.46	0.412	NA
Slc15a2	0.071293	0.266	0.215	NA
Smim15	0.0711764	0.247	0.191	NA
Sdhaf4	0.0711418	0.307	0.258	NA
Akr7a5	0.0711154	0.77	0.745	NA
Dpm1	0.0710712	0.419	0.373	NA
Pdha1	0.0710524	0.664	0.619	NA
Bcas2	0.0710241	0.355	0.3	NA
Brix1	0.0709426	0.215	0.162	NA
Mecr	0.0706697	0.242	0.186	NA
Gmds	0.0705683	0.13	0.076	NA
Ntan1	0.0704345	0.181	0.127	NA
2004-09-01	0.0703536	0.084	0.04	NA
Imp4	0.0701666	0.207	0.152	NA
R3hdm2	0.0700773	0.391	0.346	NA
Cacybp	0.0700732	0.337	0.286	NA
Spa17	0.0700243	0.16	0.11	NA
Rtf1	0.070006	0.272	0.228	NA
Dad1	0.0699247	0.576	0.53	NA
Sarnp	0.06983	0.337	0.294	NA
Lsm8	0.0697333	0.166	0.112	NA
Mtx2	0.0696034	0.302	0.251	NA
Ebna1bp2	0.0693299	0.231	0.182	NA
Rpp21	0.0692028	0.304	0.255	NA
Micos10	0.0691247	0.786	0.749	NA
Ciao2a	0.0691083	0.352	0.301	NA
1190007I07Rik	0.0690951	0.198	0.146	NA
Pak1ip1	0.0686234	0.282	0.233	NA
Ubl4a	0.0685446	0.217	0.163	NA
Hddc2	0.0684895	0.145	0.093	NA
Tpm3	0.0684782	0.412	0.362	NA
Mrpl40	0.0683968	0.237	0.184	NA
Pnpo	0.0682816	0.244	0.193	NA
Arpc2	0.0682216	0.579	0.533	NA
Txnl1	0.0681996	0.469	0.419	NA
Pycrl	0.0681688	0.206	0.157	NA
Asrgl1	0.0681375	0.1	0.052	NA
Atp6v1f	0.0680811	0.707	0.671	NA
Dctn6	0.0680079	0.168	0.118	NA
Mrpl57	0.0679519	0.417	0.366	NA
Auh	0.0679234	0.4	0.35	NA
Dmac1	0.067892	0.255	0.209	NA
Hsbp1l1	0.0678832	0.079	0.029	NA
Lsm7	0.067728	0.246	0.197	NA
Sh3bgrl3	0.0677151	0.152	0.099	NA
Serhl	0.0676625	0.222	0.171	NA
Snapc5	0.0676395	0.232	0.181	NA
Dnajc7	0.06761	0.299	0.25	NA
Tfam	0.0675065	0.253	0.201	NA
Ndufc2	0.0674642	0.736	0.699	NA
Fkbp4	0.0673655	0.485	0.441	NA
Mrps7	0.067322	0.441	0.392	NA
Nifk	0.0673033	0.182	0.129	NA
Mpc1	0.0672728	0.861	0.831	NA
Commd4	0.0672667	0.268	0.22	NA
2310033P09Rik	0.0672541	0.167	0.122	NA
Pum3	0.0672412	0.228	0.18	NA
Ilrun	0.0672259	0.377	0.324	NA
Nudt1	0.0672216	0.155	0.106	NA
Sh3gl2	0.0672018	0.15	0.102	NA
Gstt1	0.0669246	0.41	0.36	NA
Dnajc15	0.0669207	0.439	0.389	NA
Pnpla8	0.0668864	0.389	0.345	NA
Capns1	0.0668749	0.444	0.397	NA
Gspt1	0.0668079	0.475	0.43	NA
Ccdc85b	0.0668058	0.234	0.179	NA
Glul	0.0667982	0.558	0.51	NA
Chmp2b	0.0667241	0.287	0.238	NA
Hnrnpa0	0.0666296	0.412	0.367	NA
Abcf1	0.0665989	0.335	0.288	NA
Hmox2	0.0665533	0.291	0.239	NA
Klhdc2	0.0663127	0.294	0.246	NA
Mrpl43	0.0662774	0.37	0.322	NA
Taldo1	0.0661628	0.636	0.601	NA
Mycbp	0.0661419	0.217	0.167	NA
Fcf1	0.0659873	0.224	0.174	NA
A1cf	0.0659609	0.371	0.326	NA
Nap1l4	0.0658814	0.267	0.22	NA
Dctn3	0.0657943	0.425	0.375	NA
Cox6a1	0.0657869	0.859	0.82	NA
Coq2	0.0657198	0.274	0.228	NA
Gm10639	0.0656435	0.151	0.1	NA
Arf4	0.0656303	0.432	0.384	NA
Gm17018	0.0656025	0.256	0.209	NA
Gfer	0.0653752	0.308	0.262	NA
Dkc1	0.065054	0.144	0.094	NA
Plscr2	0.065052	0.746	0.725	NA
Mrpl55	0.0647779	0.27	0.224	NA
Slc25a39	0.064755	0.744	0.717	NA
Cir1	0.0646574	0.342	0.296	NA
BC003965	0.0646245	0.249	0.204	NA
Fis1	0.0646005	0.551	0.509	NA
Bhlhb9	0.0645877	0.086	0.039	NA
Lamtor4	0.0645848	0.579	0.535	NA
Rnaset2b	0.0645343	0.312	0.277	NA
Hdhd2	0.0645063	0.272	0.222	NA
Hp1bp3	0.0644637	0.347	0.298	NA
Echdc1	0.0643607	0.234	0.187	NA
Slc25a17	0.0643577	0.269	0.219	NA
Ccdc59	0.0641723	0.247	0.207	NA
Hibch	0.0641615	0.24	0.195	NA
Got2	0.0641575	0.484	0.438	NA
Mrpl39	0.0641521	0.219	0.167	NA
Ccl27a	0.0641279	0.132	0.086	NA
Cct8	0.064028	0.488	0.444	NA
Aasdhppt	0.0640013	0.25	0.205	NA
Ufm1	0.063958	0.39	0.344	NA
Chp1	0.0639441	0.231	0.18	NA
Mtln	0.0639276	0.383	0.338	NA
Cab39l	0.0635586	0.197	0.149	NA
Lsm6	0.0635147	0.228	0.181	NA
Tmem134	0.0635081	0.363	0.316	NA
Eif4a3	0.063374	0.217	0.17	NA
Msl3	0.0633559	0.206	0.159	NA
Rrp15	0.0633226	0.117	0.075	NA
Arhgap24	0.0633176	0.48	0.431	NA
Ak4	0.0632647	0.53	0.484	NA
Cfl2	0.0632184	0.393	0.35	NA
Cdv3	0.0631279	0.354	0.305	NA
Ift20	0.0630961	0.409	0.368	NA
Zfp422	0.0630735	0.148	0.101	NA
Mrps27	0.063035	0.133	0.087	NA
Rhoa	0.0628819	0.638	0.601	NA
Pdcd4	0.0628613	0.173	0.124	NA
Fam173a	0.0627279	0.372	0.328	NA
Alkbh6	0.0626948	0.108	0.064	NA
Tuba1b	0.0626394	0.298	0.259	NA
Pdcl3	0.062632	0.206	0.16	NA
Tyms	0.0626117	0.131	0.085	NA
Bloc1s1	0.0625696	0.351	0.298	NA
Mtx1	0.0625296	0.262	0.217	NA
Txnrd3	0.0625252	0.164	0.116	NA
Pmm1	0.0624827	0.161	0.117	NA
Psmd4	0.0624309	0.473	0.425	NA
Ndufa13	0.0624291	0.874	0.848	NA
Cdk4	0.0623986	0.23	0.182	NA
Utp11	0.0623634	0.26	0.218	NA
Hras	0.0623193	0.386	0.344	NA
Arpc4	0.0622927	0.306	0.254	NA
Prlr	0.0621841	0.161	0.102	NA
Mrps5	0.0621812	0.354	0.308	NA
Tmem11	0.0621667	0.193	0.146	NA
Banf1	0.0621233	0.275	0.234	NA
Gclm	0.0620591	0.717	0.689	NA
Krcc1	0.0619545	0.359	0.314	NA
Mrpl49	0.0618771	0.217	0.174	NA
Med9	0.0618377	0.145	0.101	NA
Psmc6	0.0618264	0.45	0.409	NA
Ddx1	0.061756	0.289	0.245	NA
Smyd2	0.0617199	0.134	0.092	NA
Rfk	0.0617155	0.301	0.246	NA
Cops2	0.061711	0.316	0.27	NA
Ssna1	0.0616647	0.171	0.127	NA
Cdk5rap3	0.0615875	0.23	0.181	NA
Ube2r2	0.0615722	0.451	0.412	NA
Cyp4a10	0.061541	0.219	0.163	NA
Cops4	0.0613739	0.253	0.208	NA
Smdt1	0.0613358	0.761	0.724	NA
Tufm	0.0612671	0.32	0.269	NA
Hspa9	0.0612384	0.735	0.712	NA
Ndufa1	0.0612104	0.721	0.679	NA
Gpatch4	0.0612086	0.147	0.102	NA
Gnai2	0.0612031	0.375	0.329	NA
U2af1	0.0611719	0.401	0.359	NA
Ube2b	0.0610213	0.468	0.427	NA
Tsn	0.0609795	0.344	0.297	NA
Sf3b2	0.0609486	0.436	0.388	NA
Mrps17	0.0608541	0.36	0.318	NA
Ndufb4	0.0608534	0.826	0.799	NA
Mrps22	0.0608065	0.235	0.192	NA
Tmem160	0.0608036	0.335	0.289	NA
Rnf5	0.0607575	0.284	0.237	NA
Dnajc21	0.0607301	0.28	0.236	NA
Bsg	0.0606838	0.729	0.697	NA
Polr2m	0.0606819	0.37	0.324	NA
Lias	0.0604145	0.26	0.215	NA
Etfdh	0.0603955	0.272	0.227	NA
Snhg1	0.0603026	0.196	0.163	NA
Gm17750	0.060282	0.134	0.092	NA
Magoh	0.0602556	0.256	0.21	NA
Isca2	0.0600487	0.249	0.208	NA
Dut	0.0600195	0.165	0.129	NA
Dtymk	0.060008	0.255	0.214	NA
Ptcd2	0.0599978	0.19	0.147	NA
Aarsd1	0.0599443	0.308	0.262	NA
Cmbl	0.0598654	0.553	0.518	NA
Cfap298	0.0598084	0.216	0.168	NA
Kiz	0.0597201	0.154	0.111	NA
Ik	0.0596887	0.277	0.23	NA
Samm50	0.0595966	0.436	0.393	NA
Zfp664	0.0595585	0.185	0.137	NA
Tmed3	0.0595548	0.198	0.16	NA
Prxl2c	0.0594345	0.259	0.216	NA
Tceal9	0.0594275	0.265	0.224	NA
Rfc4	0.0593945	0.088	0.046	NA
Ss18l2	0.0593146	0.326	0.285	NA
Nudt6	0.059311	0.16	0.115	NA
Ube2e1	0.0593026	0.323	0.281	NA
Vamp8	0.0592956	0.651	0.616	NA
Tpd52l2	0.059226	0.214	0.17	NA
Zswim7	0.0591572	0.174	0.131	NA
Coq4	0.0591234	0.166	0.123	NA
Impa2	0.0589748	0.057	0.013	NA
Maip1	0.0588982	0.216	0.173	NA
Emg1	0.0588503	0.323	0.279	NA
Mak16	0.0586708	0.176	0.136	NA
Vapb	0.0585675	0.388	0.345	NA
Myg1	0.0584881	0.168	0.125	NA
Immp1l	0.0583552	0.254	0.21	NA
Gtf2b	0.0581901	0.189	0.146	NA
Rsl24d1	0.0581553	0.169	0.124	NA
Fxyd2	0.0581305	0.994	0.991	NA
Hdlbp	0.0580639	0.535	0.503	NA
Med19	0.0580527	0.184	0.14	NA
Faap20	0.0580324	0.208	0.166	NA
Stx18	0.0580068	0.191	0.149	NA
Pitpna	0.0579141	0.284	0.237	NA
Timm44	0.0578688	0.292	0.25	NA
Vps36	0.0578595	0.289	0.246	NA
Ndufa4l2	0.0578209	0.115	0.091	NA
Rab14	0.057815	0.604	0.565	NA
Coq9	0.0577969	0.395	0.351	NA
Myof	0.0577581	0.174	0.13	NA
Tsen34	0.0577167	0.234	0.187	NA
Yeats4	0.0577031	0.183	0.137	NA
Rab9	0.057682	0.202	0.159	NA
Elovl6	0.0575986	0.151	0.108	NA
Sbds	0.0574727	0.288	0.242	NA
Cops5	0.0574615	0.309	0.265	NA
Stx8	0.0574596	0.223	0.183	NA
Exosc5	0.0574338	0.206	0.163	NA
1700021F05Rik	0.0573942	0.266	0.225	NA
Cks2	0.0573522	0.467	0.43	NA
2310039H08Rik	0.0573165	0.453	0.408	NA
Pfn1	0.0572898	0.631	0.604	NA
Smim11	0.0572893	0.264	0.224	NA
Trub1	0.0572057	0.14	0.101	NA
Thnsl2	0.057146	0.389	0.349	NA
Exosc4	0.0571284	0.274	0.228	NA
Psma3	0.0570609	0.587	0.55	NA
Ccpg1os	0.0570077	0.177	0.138	NA
Gm15283	0.0569714	0.152	0.111	NA
Rgn	0.0569209	0.091	0.051	NA
Srp9	0.056913	0.552	0.516	NA
Snx5	0.0569099	0.319	0.27	NA
Cript	0.0568846	0.332	0.291	NA
Lcmt1	0.056875	0.183	0.139	NA
Smc1a	0.0568737	0.28	0.241	NA
A430018G15Rik	0.0567331	0.089	0.052	NA
Sh3glb1	0.0566877	0.412	0.373	NA
Rala	0.0565578	0.347	0.3	NA
Flot1	0.0565257	0.13	0.092	NA
Msrb2	0.0565009	0.16	0.123	NA
Alcam	0.0564697	0.105	0.068	NA
Sh3bgrl	0.056426	0.159	0.115	NA
Smco4	0.0564167	0.182	0.138	NA
Pam16	0.0563598	0.314	0.275	NA
Rraga	0.056265	0.252	0.207	NA
Gm11992	0.0561121	0.142	0.105	NA
Ubxn6	0.0560855	0.241	0.2	NA
Ift52	0.0560374	0.172	0.13	NA
Eloc	0.0560289	0.425	0.382	NA
Wdr74	0.055889	0.164	0.124	NA
Prxl2a	0.0558336	0.474	0.442	NA
Txndc9	0.0557356	0.3	0.258	NA
Hnrnpc	0.0556189	0.437	0.402	NA
Pak2	0.0556189	0.363	0.321	NA
Erp29	0.0556008	0.444	0.403	NA
Ssu72	0.0555735	0.36	0.319	NA
Fam217a	0.0555586	0.125	0.084	NA
Nudt8	0.0555312	0.346	0.307	NA
Wdr18	0.0554992	0.284	0.242	NA
Mrpl44	0.0554943	0.229	0.188	NA
Srp19	0.0554621	0.313	0.274	NA
Mrps6	0.0554198	0.21	0.171	NA
Nsmce1	0.0553473	0.163	0.124	NA
Rtf2	0.0552296	0.212	0.168	NA
Atic	0.0551214	0.117	0.073	NA
Cox8a	0.0551162	0.969	0.95	NA
Ube2e3	0.0549542	0.219	0.175	NA
Hnrnpk	0.0548758	0.608	0.571	NA
Sult1c2	0.0546387	0.35	0.305	NA
Dync1i2	0.0546263	0.387	0.341	NA
Hist1h4h	0.05461	0.083	0.045	NA
Pin1	0.0545849	0.243	0.202	NA
Tsc22d1	0.0545814	0.458	0.422	NA
Mlf2	0.0545664	0.438	0.395	NA
Mtch1	0.0545432	0.365	0.324	NA
Arpc1b	0.0544659	0.113	0.068	NA
Cops7a	0.054393	0.212	0.172	NA
Arl6ip4	0.0543665	0.217	0.177	NA
Xpa	0.0543222	0.205	0.165	NA
Gnmt	0.054305	0.144	0.106	NA
Snhg4	0.054274	0.113	0.076	NA
Rsu1	0.0542657	0.161	0.121	NA
1810037I17Rik	0.0542338	0.429	0.391	NA
Ndufaf7	0.0542241	0.192	0.146	NA
Snap29	0.0539404	0.205	0.162	NA
Ppp1r11	0.0539123	0.25	0.207	NA
2310009B15Rik	0.0539072	0.146	0.109	NA
Sirt2	0.053841	0.235	0.198	NA
Gm5617	0.0538378	0.321	0.284	NA
Clpp	0.0538101	0.38	0.341	NA
Phyhd1	0.0538006	0.235	0.198	NA
Carnmt1	0.0537538	0.2	0.16	NA
Nicn1	0.0537084	0.154	0.113	NA
Psmd10	0.0536902	0.209	0.167	NA
Gemin7	0.0536664	0.222	0.18	NA
Tubb2b	0.0536461	0.051	0.013	NA
Wfdc15b	0.0536203	0.048	0.013	NA
Nfe2l2	0.0536148	0.248	0.211	NA
D130020L05Rik	0.0535771	0.126	0.089	NA
Cyp2c23	0.0535622	0.134	0.093	NA
Ddx18	0.0535567	0.223	0.186	NA
Trir	0.053253	0.494	0.456	NA
Churc1	0.0532005	0.287	0.251	NA
Sod2	0.0531357	0.795	0.781	NA
Polr2g	0.0529571	0.261	0.224	NA
Gm2000	0.05295	0.115	0.074	NA
Dctn2	0.0528685	0.315	0.28	NA
Sdccag8	0.0528678	0.112	0.077	NA
Sptssa	0.0528654	0.311	0.266	NA
Hnrnpf	0.0528418	0.594	0.564	NA
Parl	0.0527152	0.237	0.193	NA
Dbt	0.0526714	0.358	0.319	NA
Mtg1	0.0526575	0.118	0.079	NA
Ngrn	0.0526365	0.154	0.115	NA
Rab38	0.0526072	0.106	0.068	NA
Cfap126	0.0524785	0.084	0.047	NA
Tent5a	0.052435	0.171	0.129	NA
Ralbp1	0.0524194	0.287	0.246	NA
Bcl7c	0.0522366	0.271	0.231	NA
Spata24	0.0521927	0.104	0.073	NA
Ndufaf1	0.0520055	0.197	0.158	NA
9230105E05Rik	0.0518845	0.05	0.015	NA
Rangrf	0.0518748	0.102	0.067	NA
Zcrb1	0.0518707	0.354	0.321	NA
Rfesd	0.0516971	0.114	0.076	NA
Snrpa1	0.0516613	0.158	0.12	NA
Ugp2	0.0516026	0.538	0.506	NA
Borcs8	0.0515452	0.199	0.164	NA
Mrpl45	0.0515362	0.281	0.243	NA
Fam32a	0.0512849	0.292	0.255	NA
2810006K23Rik	0.0511929	0.121	0.08	NA
Aldh1l1	0.0511655	0.437	0.399	NA
R3hcc1	0.051161	0.102	0.063	NA
Ube2i	0.051041	0.289	0.251	NA
Hsd17b2	0.0510297	0.172	0.133	NA
Bloc1s6	0.0510124	0.161	0.122	NA
Cabcoco1	0.0509783	0.075	0.041	NA
Cd302	0.0509742	0.277	0.241	NA
Lsm5	0.0508759	0.146	0.11	NA
Mrpl16	0.0507503	0.301	0.263	NA
Hmbs	0.0506922	0.172	0.134	NA
Psmd9	0.0506617	0.199	0.16	NA
Pnrc1	0.0506304	0.526	0.484	NA
Mrfap1	0.0505644	0.538	0.502	NA
Tmem223	0.0504806	0.37	0.339	NA
Ptrh2	0.0503728	0.136	0.097	NA
Mrpl54	0.0502902	0.462	0.428	NA
Chchd4	0.0502397	0.316	0.278	NA
Urod	0.0502064	0.205	0.169	NA
Ube2m	0.0500832	0.444	0.408	NA
Lrrfip1	0.0498804	0.055	0.019	NA
Pls1	0.0497966	0.208	0.166	NA
Uck2	0.0497503	0.066	0.03	NA
Mrpl53	0.0496436	0.388	0.353	NA
Gstm7	0.0495764	0.074	0.039	NA
Mrps30	0.0495755	0.179	0.142	NA
Mmadhc	0.0495617	0.275	0.232	NA
Sap30l	0.0495572	0.266	0.229	NA
Slirp	0.049527	0.46	0.427	NA
Jpt1	0.0491701	0.119	0.083	NA
Amt	0.0491524	0.194	0.153	NA
Psmb10	0.0491303	0.069	0.035	NA
Sat1	0.0491138	0.64	0.612	NA
Me1	0.049092	0.786	0.772	NA
Ubald2	0.0490681	0.234	0.196	NA
Mterf4	0.0489169	0.129	0.094	NA
Cebpa	0.0487136	0.099	0.06	NA
Baiap2l1	0.0487015	0.117	0.079	NA
Acsl4	0.0486877	0.151	0.11	NA
Emc6	0.0486469	0.477	0.449	NA
Krt8	0.0486385	0.361	0.328	NA
Myl12a	0.048562	0.308	0.269	NA
Fermt1	0.0485337	0.184	0.15	NA
Pgm5	0.0484568	0.088	0.054	NA
Nat9	0.0483942	0.176	0.138	NA
Acsl1	0.0483897	0.325	0.278	NA
Dtd2	0.0483798	0.17	0.132	NA
Trmt1	0.0483084	0.178	0.142	NA
Ddx41	0.0482574	0.197	0.163	NA
Utp14a	0.048242	0.106	0.073	NA
Stambp	0.0482032	0.154	0.114	NA
[truncated: 30,905 more rows]

[truncated: 2 more sheets: 10_LatevEarly_KO_macrophage_neg, 11_scRNA_Sample_Info]
